# Supplementary material for: Tailoring grain boundary stability of zinc-titanium alloy for long-lasting aqueous zinc batteries
Source: Nat Commun. 2023 Nov 4;14:7080. doi: 10.1038/s41467-023-42919-7 (PMC10625522; doi:10.1038/s41467-023-42919-7)
Supplement: Supplementary file 4 — Source Data [file 41467_2023_42919_MOESM4_ESM.xlsx]

## Sheet: Fig. 2
Fig. 2a					Fig. 2b																			Fig. 2g				Fig. 2h
Bare Zn		Zn-Ti			Bare Zn	Day 1		Day 3		Day 10	PDF#07-1642		Zn-Ti	Day 1		Day 3		Day 10	PDF#07-1642		PDF#07-1642			Bare Zn	Pristine	After immersion		Bare Zn
Voltage	Log(Current)	Voltage	Log(Current)		Degree	Intensity	Degree	Intensity	Degree	Intensity	Degree	Intensity	Degree	Intensity	Degree	Intensity	Degree	Intensity	Degree	Intensity	Degree	Intensity		Ratio of phase recognition	99.97	88.96		3D surface plot
-1.2	1.4	-1.2	1.265		5	201	5	260	5	271	9.512	5000	4.99	278	5	254	5	253	9.512	5000	30.242	7.5		Mean absolute deviation	0.7536	0.592		0.467	0.427	0.418	0.459	0.545	0.671	0.793	0.897	0.962	0.989	1.005	1.006	1	0.985	0.969	0.962	0.975	0.963	0.924	0.896	0.861	0.874
-1.199	1.402	-1.199	1.268		5.02	214	5.02	280	5.02	282	13.125	1000	5.01	294	5.02	241	5.02	234	13.125	1000	30.242	7.5						0.475	0.442	0.447	0.494	0.579	0.7	0.813	0.93	0.968	1.004	1.02	1.022	1.013	0.997	0.979	0.96	0.957	0.919	0.902	0.869	0.861	0.882
-1.198	1.402	-1.198	1.269		5.04	231	5.04	252	5.04	294	15.424	250	5.03	267	5.04	236	5.04	208	15.424	250	31.322	12.5		Zn-Ti	Pristine	After immersion		0.483	0.453	0.467	0.498	0.611	0.728	0.829	0.908	0.974	1.015	1.034	1.035	1.025	1.009	0.99	0.957	0.931	0.879	0.856	0.807	0.86	0.899
-1.197	1.402	-1.197	1.269		5.06	231	5.06	275	5.06	288	19.112	4750	5.05	301	5.06	259	5.06	201	19.112	4750	31.854	127.5		Ratio of phase recognition	98.33	94.53		0.506	0.481	0.5	0.583	0.624	0.751	0.85	0.925	0.978	1.018	1.038	1.04	1.03	1.017	1	0.962	0.912	0.864	0.842	0.81	0.857	0.904
-1.196	1.402	-1.196	1.268		5.08	216	5.08	252	5.08	300	21.29	350	5.07	273	5.08	252	5.08	225	21.29	350	32.249	56.5		Mean absolute deviation	0.5323	0.4991		0.523	0.496	0.527	0.57	0.737	0.76	0.862	0.928	0.975	1.014	1.029	1.05	1.027	1.018	1	0.954	0.893	0.855	0.823	0.832	0.86	0.897
-1.195	1.401	-1.195	1.268		5.1	204	5.1	279	5.1	288	21.604	250	5.09	278	5.1	268	5.1	228	21.604	250	33.436	0.5						0.553	0.538	0.585	0.589	0.772	0.779	0.907	0.957	0.971	0.997	1.004	0.998	1	0.998	0.985	0.938	0.891	0.858	0.843	0.845	0.884	0.906
-1.194	1.4	-1.194	1.267		5.12	215	5.12	254	5.12	288	21.765	250	5.11	278	5.12	250	5.12	231	21.765	250	34.188	8						0.576	0.631	0.564	0.642	0.831	0.824	0.913	0.95	0.961	0.981	0.979	0.967	0.973	0.973	0.952	0.91	0.876	0.854	0.845	0.863	0.898	0.864
-1.193	1.399	-1.193	1.265		5.14	226	5.14	263	5.14	283	22.607	400	5.13	266	5.14	270	5.14	235	22.607	400	34.785	1.5						0.642	0.68	1.012	0.912	0.858	0.874	0.913	0.937	0.949	0.96	0.95	0.948	0.938	0.931	0.893	0.877	0.85	0.84	0.835	0.869	0.918	0.879
-1.192	1.398	-1.192	1.264		5.16	223	5.16	298	5.16	297	23.391	200	5.15	283	5.16	251	5.16	215	23.391	200	34.899	1						0.726	0.809	0.911	1.087	0.883	0.921	0.951	0.933	0.947	0.951	0.937	0.936	0.919	0.893	0.86	0.849	0.829	0.823	0.822	0.878	0.843	0.889
-1.191	1.397	-1.191	1.262		5.18	233	5.18	281	5.18	308	24.572	150	5.17	285	5.18	258	5.18	230	24.572	150	35.835	70.5						0.662	0.963	1.148	1.346	0.924	0.933	0.977	0.943	0.946	0.938	0.916	0.912	0.878	0.858	0.837	0.833	0.819	0.828	0.795	0.834	0.854	0.848
-1.19	1.395	-1.19	1.26		5.2	210	5.2	280	5.2	306	25.577	2450	5.19	319	5.2	262	5.2	220	25.577	2450	36.218	15						0.843	1.026	1.304	1.358	1.021	1	1.03	0.973	0.956	0.931	0.905	0.891	0.856	0.841	0.831	0.827	0.823	0.832	0.806	0.856	0.827	0.843
-1.189	1.394	-1.189	1.258		5.22	209	5.22	269	5.22	288	26.997	5000	5.21	323	5.22	263	5.22	215	26.997	5000	36.661	16.5						0.849	0.981	1.088	1.158	1.039	1.067	1.049	1.007	0.951	0.907	0.885	0.862	0.835	0.823	0.82	0.823	0.824	0.835	0.815	0.805	0.834	0.846
-1.188	1.393	-1.188	1.256		5.24	203	5.24	280	5.24	308	28.775	2600	5.23	308	5.24	250	5.24	212	28.775	2600	38.413	125						0.877	0.937	0.933	1.101	0.981	1.178	1.131	1.032	0.958	0.893	0.863	0.847	0.828	0.819	0.828	0.818	0.833	0.836	0.831	0.822	0.836	0.881
-1.187	1.391	-1.187	1.255		5.26	225	5.26	277	5.26	298	31.283	1550	5.25	323	5.26	257	5.26	227	31.283	1550	38.963	165.5						0.887	0.917	0.914	0.885	0.985	1.242	1.183	1.049	0.946	0.87	0.83	0.825	0.812	0.804	0.818	0.816	0.841	0.855	0.849	0.844	0.862	0.918
-1.186	1.39	-1.186	1.253		5.28	232	5.28	306	5.28	301	32.113	550	5.27	284	5.28	247	5.28	236	32.113	550	39.048	204.5						0.903	0.927	0.936	0.957	0.953	1.148	1.251	1.048	0.959	0.861	0.819	0.814	0.803	0.8	0.81	0.815	0.854	0.88	0.884	0.885	0.911	0.974
-1.185	1.388	-1.185	1.251		5.3	231	5.3	283	5.3	305	32.754	1950	5.29	308	5.3	255	5.3	224	32.754	1950	40.035	409						0.901	0.928	0.941	0.968	0.952	1.16	1.298	1.217	0.963	0.852	0.803	0.794	0.785	0.782	0.788	0.818	0.858	0.907	0.918	0.938	0.971	1.03
-1.184	1.386	-1.184	1.249		5.32	214	5.32	259	5.32	296	33.115	1300	5.31	323	5.32	259	5.32	217	33.115	1300	40.392	387						0.898	0.927	0.938	0.95	0.945	1.183	1.281	1.178	1.001	0.847	0.792	0.771	0.769	0.78	0.789	0.828	0.881	0.914	0.972	1.006	1.043	1.096
-1.183	1.385	-1.183	1.246		5.34	248	5.34	242	5.34	321	33.216	1300	5.33	290	5.34	274	5.34	220	33.216	1300	40.729	48						0.899	0.927	0.937	0.935	0.951	1.331	1.356	1.228	1.037	0.859	0.809	0.711	0.736	0.739	0.781	0.835	0.9	0.978	1.03	1.082	1.128	1.175
-1.182	1.383	-1.182	1.245		5.36	218	5.36	270	5.36	346	33.955	1300	5.35	285	5.36	269	5.36	233	33.955	1300	41.214	134						0.903	0.926	0.931	0.918	0.922	0.831	1.147	1.206	1.099	0.858	0.818	0.691	0.707	0.729	0.78	0.847	0.92	1.016	1.097	1.168	1.222	1.265
-1.181	1.381	-1.181	1.243		5.38	206	5.38	289	5.38	330	34.209	1300	5.37	255	5.38	250	5.38	204	34.209	1300	41.367	386						0.914	0.934	0.936	0.917	0.911	0.864	1.103	1.127	1.129	0.939	0.761	0.683	0.694	0.711	0.769	0.851	0.941	1.071	1.154	1.242	1.311	1.357
-1.18	1.38	-1.18	1.24		5.4	227	5.4	324	5.4	326	35.597	1350	5.39	300	5.4	255	5.4	225	35.597	1350	41.659	167						0.929	0.946	0.95	0.937	0.913	0.844	0.892	1.085	1.161	0.974	0.817	0.73	0.718	0.736	0.8	0.892	0.992	1.129	1.232	1.33	1.408	1.45
-1.179	1.378	-1.179	1.238		5.42	223	5.42	281	5.42	345	36.056	2550	5.41	304	5.42	263	5.42	219	36.056	2550	41.95	118						0.95	0.967	0.98	0.957	0.933	0.914	0.921	1.037	1.185	1.077	0.909	0.79	0.747	0.775	0.835	0.935	1.053	1.178	1.303	1.407	1.488	1.529
-1.178	1.376	-1.178	1.236		5.44	233	5.44	264	5.44	335	36.962	200	5.43	281	5.44	209	5.44	220	36.962	200	42.261	49.5						0.966	0.993	1.009	1.112	1.088	0.898	0.911	0.99	1.123	1.051	0.921	0.835	0.844	0.847	0.906	1.008	1.116	1.253	1.373	1.485	1.571	1.617
-1.177	1.374	-1.177	1.234		5.46	209	5.46	306	5.46	333	37.768	50	5.45	284	5.46	246	5.46	234	37.768	50	42.453	100						0.986	1.024	0.987	0.974	1.085	0.777	1.053	0.926	1.004	1.091	0.889	0.894	0.873	0.898	0.961	1.061	1.201	1.315	1.423	1.488	1.623	1.673
-1.176	1.372	-1.176	1.232		5.48	227	5.48	289	5.48	296	38.269	1550	5.47	288	5.48	283	5.48	218	38.269	1550	42.777	500						1.002	1.042	1.026	1.095	1.109	1.154	0.956	0.925	0.891	0.862	0.903	0.919	0.886	1.001	1.076	1.116	1.302	1.402	1.522	1.599	1.692	1.72
-1.175	1.371	-1.175	1.229		5.5	233	5.5	293	5.5	315	40.152	300	5.49	304	5.5	270	5.5	237	40.152	300	44.097	112						1.018	1.049	1.038	1.065	1.18	1.171	0.971	0.91	0.854	0.833	0.785	0.942	1.261	1.092	1.155	1.315	1.36	1.471	1.679	1.858	1.772	1.746
-1.174	1.369	-1.174	1.227		5.52	238	5.52	274	5.52	353	40.283	200	5.51	299	5.52	258	5.52	252	40.283	200	44.097	112						1.026	1.046	1.063	1.093	1.19	1.159	0.987	0.878	0.871	0.836	0.778	0.875	1.464	1.686	1.764	2	1.855	1.848	1.81	1.839	1.812	1.776
-1.173	1.367	-1.173	1.225		5.54	235	5.54	279	5.54	327	40.644	700	5.53	292	5.54	283	5.54	237	40.644	700	45.272	167						1.03	1.048	1.071	1.109	1.233	1.128	1.012	0.885	0.892	0.767	0.722	1.398	1.592	2.094	1.97	2.27	2.052	1.974	1.881	1.888	1.808	1.77
-1.172	1.365	-1.172	1.223		5.56	223	5.56	313	5.56	314	40.759	700	5.55	309	5.56	292	5.56	258	40.759	700	45.776	47						1.027	1.041	1.068	1.06	1.041	1.076	0.994	0.906	0.843	0.749	0.73	1.566	1.897	2.333	2.544	2.63	2.423	2.299	2.103	1.959	1.772	1.731
-1.171	1.363	-1.171	1.221		5.58	217	5.58	303	5.58	352	41.069	850	5.57	300	5.58	288	5.58	215	41.069	850	46.117	12.5						1.021	1.036	1.061	1.075	1.087	1.033	0.979	0.886	0.882	0.79	0.722	1.642	2.123	2.432	2.641	2.689	2.696	2.586	2.346	2.03	1.82	1.686
-1.17	1.361	-1.17	1.218		5.6	219	5.6	304	5.6	326	41.989	100	5.59	336	5.6	259	5.6	209	41.989	100	46.77	66.5						1.009	1.026	1.053	1.073	1.105	1.006	0.983	0.867	0.973	0.795	0.776	1.681	2.142	2.449	2.714	2.897	2.915	2.799	2.51	2.103	1.785	1.6
-1.169	1.359	-1.169	1.216		5.62	207	5.62	251	5.62	315	42.112	100	5.61	296	5.62	259	5.62	226	42.112	100	47.182	39						0.996	1.017	1.045	1.078	1.142	1.026	0.947	0.971	1.074	1.17	0.967	1.783	2.416	2.7	2.928	3.073	3.214	2.91	2.539	2.06	1.696	1.477
-1.168	1.357	-1.168	1.214		5.64	225	5.64	303	5.64	286	43.211	50	5.63	336	5.64	282	5.64	243	43.211	50	47.503	8.5						0.978	1.002	1.035	1.074	1.161	0.99	0.938	0.775	1.301	1.422	1.691	2.402	2.921	3.165	3.332	3.391	3.451	2.984	2.549	2.042	1.661	1.414
-1.167	1.355	-1.167	1.212		5.66	241	5.66	303	5.66	346	44.051	450	5.65	292	5.66	234	5.66	227	44.051	450	47.597	15.5						0.958	0.99	1.029	1.072	1.032	0.996	0.924	1.029	1.233	1.579	1.948	2.633	2.955	3.24	3.49	3.589	3.443	3.016	2.499	1.95	1.564	1.302
-1.166	1.353	-1.166	1.21		5.68	216	5.68	308	5.68	354	44.278	450	5.67	279	5.68	236	5.68	215	44.278	450	47.772	31.5						0.906	0.958	1.028	1.107	1.214	1.216	0.982	0.969	1.292	1.134	2.01	2.672	3.138	3.247	3.594	3.748	3.565	3.032	2.437	1.855	1.457	1.182
-1.165	1.351	-1.165	1.207		5.7	223	5.7	302	5.7	337	44.786	400	5.69	314	5.7	248	5.7	241	44.786	400	47.901	19.5						0.918	1.008	1.034	1.102	1.265	1.097	1.008	1.276	1.513	1.731	1.928	2.409	3.106	3.183	3.632	3.831	3.344	2.755	2.198	1.669	1.274	1.046
-1.164	1.349	-1.164	1.205		5.72	238	5.72	297	5.72	348	45.33	50	5.71	309	5.72	268	5.72	249	45.33	50	48.429	40.5						0.925	0.84	1.557	1.583	1.376	1.542	1.579	1.699	1.534	1.775	2.08	2.303	2.612	3.139	3.667	3.858	3.085	2.473	1.963	1.467	1.121	0.933
-1.163	1.347	-1.163	1.203		5.74	238	5.74	291	5.74	360	47.411	450	5.73	285	5.74	275	5.74	250	47.411	450	48.429	40.5						1.341	1.591	1.573	1.511	1.497	1.523	1.554	1.633	1.691	1.832	2.008	2.221	2.552	3.121	3.666	3.555	2.995	2.305	1.668	1.262	0.954	0.798
-1.162	1.345	-1.162	1.2		5.76	226	5.76	293	5.76	341	47.595	450	5.75	323	5.76	252	5.76	236	47.595	450	48.614	25						1.509	1.562	1.584	1.563	1.563	1.626	1.632	1.619	1.621	1.715	1.921	2.151	2.544	3.165	3.652	3.56	2.907	2.073	1.539	1.13	0.897	0.723
-1.161	1.343	-1.161	1.198		5.78	202	5.78	297	5.78	353	47.728	1200	5.77	336	5.78	241	5.78	217	47.728	1200	48.948	49.5						1.636	1.603	1.562	1.524	1.545	1.541	1.499	1.417	1.431	1.528	1.763	2.057	2.495	3.118	3.486	3.246	2.673	1.975	1.533	1.107	0.886	1.209
-1.16	1.341	-1.16	1.196		5.8	234	5.8	332	5.8	360	47.835	1200	5.79	339	5.8	272	5.8	218	47.835	1200	49.966	14						1.467	1.445	1.377	1.335	1.316	1.298	1.241	1.174	1.202	1.333	1.605	1.968	2.424	2.953	3.253	3.094	2.62	2.026	1.604	1.157	0.943	1.235
-1.159	1.339	-1.159	1.193		5.82	245	5.82	315	5.82	329	49.042	800	5.81	314	5.82	266	5.82	218	49.042	800								1.239	1.21	1.174	1.142	1.12	1.107	1.08	1.067	1.138	1.296	1.559	1.916	2.324	2.758	3.051	3.002	2.684	2.181	1.745	1.357	1.081	1.238
-1.158	1.336	-1.158	1.191		5.84	213	5.84	309	5.84	358	50.765	350	5.83	341	5.84	254	5.84	237	50.765	350								1.005	1.031	1.039	1.04	1.032	1.037	1.035	1.07	1.162	1.309	1.502	1.779	2.123	2.497	2.801	2.881	2.723	2.35	1.917	1.489	1.214	1.026
-1.157	1.334	-1.157	1.189		5.86	225	5.86	295	5.86	350	51.533	1100	5.85	331	5.86	272	5.86	241	51.533	1100								0.83	0.899	0.961	1.01	1.032	1.053	1.051	1.086	1.151	1.242	1.349	1.53	1.807	2.188	2.456	2.635	2.618	2.375	2.031	1.66	1.36	1.174
-1.156	1.332	-1.156	1.187		5.88	260	5.88	289	5.88	357	51.689	1100	5.87	320	5.88	260	5.88	224	51.689	1100								0.738	0.761	0.854	0.953	1.036	1.096	1.109	1.119	1.133	1.146	1.176	1.289	1.514	1.803	2.09	2.25	2.293	2.267	2.028	1.756	1.474	1.287
-1.155	1.33	-1.155	1.184		5.9	251	5.9	282	5.9	351	54.547	350	5.89	306	5.9	254	5.9	208	54.547	350								0.681	0.629	0.828	0.882	1.01	1.103	1.13	1.117	1.089	1.046	1.038	1.124	1.322	1.586	1.85	1.971	2.078	2.116	1.971	1.792	1.564	1.383
-1.154	1.328	-1.154	1.182		5.92	221	5.92	300	5.92	343	54.617	350	5.91	303	5.92	261	5.92	237	54.617	350								0.673	0.686	0.813	0.839	0.978	1.084	1.125	1.102	1.058	0.983	0.953	1.024	1.19	1.421	1.655	1.867	1.959	1.959	1.894	1.8	1.648	1.486
-1.153	1.326	-1.153	1.18		5.94	241	5.94	307	5.94	345	55.55	850	5.93	321	5.94	256	5.94	243	55.55	850								0.688	0.71	0.72	0.893	0.951	1.03	1.059	1.027	0.972	0.956	0.86	1.025	1.114	1.328	1.54	1.733	1.822	1.847	1.829	1.786	1.69	1.573
-1.152	1.324	-1.152	1.177		5.96	263	5.96	302	5.96	340	55.843	850	5.95	304	5.96	272	5.96	238	55.843	850								0.729	0.75	0.627	0.891	0.922	0.973	1	0.985	0.947	0.972	1.048	1.056	1.098	1.288	1.474	1.643	1.727	1.77	1.787	1.779	1.727	1.672
-1.151	1.322	-1.151	1.175		5.98	239	5.98	282	5.98	325	57.362	1600	5.97	310	5.98	265	5.98	225	57.362	1600								0.876	0.939	0.919	0.926	0.929	0.957	0.972	0.964	0.936	1.02	1.032	1.122	1.137	1.314	1.471	1.611	1.683	1.731	1.762	1.766	1.737	1.711
-1.15	1.319	-1.15	1.172		6	233	6	303	6	362	57.48	1600	5.99	320	6	278	6	235	57.48	1600								0.919	0.929	0.941	0.927	0.948	0.959	0.966	0.969	0.96	0.952	1.015	1.062	1.202	1.358	1.481	1.58	1.634	1.68	1.715	1.726	1.714	1.704
-1.149	1.317	-1.149	1.17		6.02	236	6.02	339	6.02	343	58.195	1250	6.01	285	6.02	267	6.02	238	58.195	1250								0.955	0.978	0.992	0.972	0.98	0.986	0.986	0.986	0.982	0.99	1.019	1.104	1.232	1.371	1.472	1.547	1.593	1.632	1.663	1.673	1.667	1.643
-1.148	1.315	-1.148	1.168		6.04	247	6.04	294	6.04	390	58.357	1250	6.03	305	6.04	260	6.04	243	58.357	1250								0.906	0.928	0.947	0.961	0.976	0.996	1.01	1.023	1.03	1.043	1.067	1.132	1.237	1.355	1.44	1.501	1.541	1.574	1.602	1.616	1.608	1.604
-1.147	1.312	-1.147	1.165		6.06	240	6.06	323	6.06	372	58.929	1250	6.05	321	6.06	253	6.06	208	58.929	1250								0.868	0.9	0.935	0.959	0.982	1.008	1.029	1.046	1.06	1.076	1.094	1.135	1.218	1.311	1.389	1.45	1.495	1.531	1.548	1.559	1.573	1.579
-1.146	1.31	-1.146	1.162		6.08	238	6.08	307	6.08	372	59.095	1250	6.07	321	6.08	270	6.08	221	59.095	1250								0.875	0.911	0.945	0.962	0.978	0.998	1.022	1.046	1.069	1.087	1.112	1.135	1.186	1.235	1.301	1.363	1.421	1.463	1.497	1.523	1.551	1.564
-1.145	1.308	-1.145	1.16		6.1	248	6.1	325	6.1	350	59.179	1250	6.09	310	6.1	269	6.1	231	59.179	1250								0.913	0.95	0.979	0.986	0.99	0.999	1.017	1.044	1.074	1.089	1.115	1.133	1.163	1.188	1.234	1.285	1.346	1.4	1.452	1.492	1.53	1.546
-1.144	1.306	-1.144	1.158		6.12	263	6.12	290	6.12	377	59.726	300	6.11	308	6.12	289	6.12	231	59.726	300								0.958	0.992	1.009	1.008	1.002	1.005	1.024	1.056	1.09	1.105	1.131	1.143	1.162	1.173	1.2	1.234	1.283	1.334	1.396	1.448	1.498	1.523
-1.143	1.304	-1.143	1.155		6.14	268	6.14	310	6.14	375	59.982	850	6.13	324	6.14	290	6.14	224	59.982	850								0.992	1.032	1.049	1.047	1.035	1.032	1.045	1.073	1.1	1.118	1.131	1.142	1.157	1.173	1.191	1.208	1.24	1.281	1.34	1.395	1.452	1.491
-1.142	1.301	-1.142	1.153		6.16	233	6.16	305	6.16	370			6.15	334	6.16	265	6.16	229										0.999	1.05	1.071	1.074	1.058	1.052	1.059	1.083	1.108	1.128	1.14	1.149	1.16	1.174	1.187	1.2	1.219	1.246	1.291	1.34	1.401	1.453
-1.141	1.299	-1.141	1.151		6.18	241	6.18	327	6.18	351			6.17	309	6.18	273	6.18	233										0.992	1.054	1.084	1.095	1.076	1.066	1.066	1.08	1.101	1.123	1.139	1.15	1.158	1.174	1.188	1.199	1.206	1.222	1.251	1.293	1.352	1.415
-1.14	1.296	-1.14	1.148		6.2	220	6.2	315	6.2	367			6.19	284	6.2	284	6.2	233										0.973	1.036	1.077	1.097	1.081	1.07	1.066	1.082	1.103	1.125	1.145	1.154	1.157	1.168	1.183	1.199	1.202	1.209	1.226	1.261	1.314	1.384
-1.139	1.294	-1.139	1.146		6.22	233	6.22	304	6.22	347			6.21	301	6.22	280	6.22	228	--	--								0.951	1.014	1.069	1.1	1.093	1.077	1.067	1.077	1.095	1.118	1.143	1.154	1.153	1.163	1.18	1.199	1.2	1.204	1.217	1.241	1.283	1.35
-1.138	1.292	-1.138	1.143		6.24	244	6.24	308	6.24	357	--	--	6.23	294	6.24	250	6.24	211	--	--								0.929	0.987	1.047	1.088	1.091	1.072	1.07	1.082	1.102	1.128	1.155	1.165	1.159	1.166	1.182	1.202	1.203	1.208	1.219	1.236	1.264	1.321
-1.137	1.289	-1.137	1.141		6.26	255	6.26	292	6.26	384	--	--	6.25	279	6.26	261	6.26	263	--	--								0.916	0.973	1.037	1.084	1.099	1.083	1.087	1.097	1.117	1.143	1.17	1.179	1.173	1.175	1.189	1.206	1.206	1.212	1.223	1.233	1.251	1.296
-1.136	1.287	-1.136	1.138		6.28	260	6.28	298	6.28	407	--	--	6.27	326	6.28	271	6.28	254	--	--								0.907	0.963	1.029	1.08	1.106	1.1	1.108	1.117	1.136	1.161	1.182	1.19	1.185	1.186	1.196	1.21	1.211	1.218	1.228	1.233	1.247	1.288
-1.135	1.285	-1.135	1.136		6.3	252	6.3	321	6.3	411	--	--	6.29	323	6.3	257	6.3	242	--	--								0.894	0.955	1.022	1.077	1.111	1.117	1.124	1.128	1.141	1.161	1.177	1.186	1.188	1.195	1.204	1.212	1.216	1.225	1.235	1.239	1.256	1.3
-1.134	1.282	-1.134	1.133		6.32	234	6.32	347	6.32	362	--	--	6.31	315	6.32	251	6.32	247	--	--								0.877	0.937	1.005	1.056	1.09	1.111	1.123	1.126	1.142	1.161	1.176	1.188	1.197	1.21	1.217	1.221	1.222	1.229	1.24	1.246	1.274	1.326
-1.133	1.28	-1.133	1.13		6.34	250	6.34	321	6.34	413	--	--	6.33	304	6.34	264	6.34	230	--	--								0.874	0.933	0.996	1.047	1.085	1.112	1.123	1.126	1.14	1.158	1.177	1.194	1.208	1.225	1.232	1.228	1.223	1.23	1.241	1.255	1.295	1.358
-1.132	1.277	-1.132	1.128		6.36	258	6.36	299	6.36	388	--	--	6.35	284	6.36	266	6.36	225	--	--								0.884	0.94	1.001	1.046	1.081	1.105	1.118	1.123	1.138	1.157	1.183	1.208	1.225	1.245	1.252	1.239	1.222	1.222	1.236	1.261	1.315	1.392
-1.131	1.275	-1.131	1.125		6.38	245	6.38	313	6.38	374	--	--	6.37	301	6.38	266	6.38	226	--	--								0.889	0.939	1.003	1.047	1.083	1.108	1.124	1.131	1.145	1.161	1.19	1.221	1.242	1.262	1.268	1.25	1.223	1.216	1.233	1.264	1.327	1.411
-1.13	1.272	-1.13	1.123		6.4	240	6.4	311	6.4	390	--	--	6.39	315	6.4	256	6.4	231	--	--								0.909	0.946	1.006	1.049	1.085	1.108	1.126	1.135	1.151	1.169	1.203	1.236	1.256	1.274	1.279	1.261	1.23	1.219	1.236	1.272	1.337	1.422
-1.129	1.27	-1.129	1.12		6.42	255	6.42	321	6.42	367	--	--	6.41	289	6.42	280	6.42	233	--	--								0.937	0.962	1.018	1.063	1.101	1.125	1.142	1.15	1.166	1.183	1.213	1.242	1.256	1.27	1.28	1.265	1.233	1.218	1.231	1.264	1.326	1.417
-1.128	1.268	-1.128	1.117		6.44	249	6.44	337	6.44	374	--	--	6.43	324	6.44	292	6.44	223	--	--								0.981	0.992	1.035	1.072	1.108	1.131	1.146	1.155	1.174	1.194	1.218	1.241	1.252	1.267	1.282	1.275	1.248	1.231	1.235	1.263	1.32	1.412
-1.127	1.265	-1.127	1.115		6.46	241	6.46	318	6.46	386	--	--	6.45	339	6.46	289	6.46	224	--	--								1.021	1.018	1.043	1.073	1.107	1.129	1.147	1.159	1.18	1.201	1.219	1.236	1.245	1.261	1.283	1.284	1.263	1.242	1.238	1.256	1.305	1.397
-1.126	1.262	-1.126	1.112		6.48	282	6.48	307	6.48	382	--	--	6.47	348	6.48	248	6.48	240	--	--								1.068	1.05	1.053	1.068	1.093	1.113	1.134	1.152	1.18	1.202	1.218	1.232	1.242	1.258	1.288	1.301	1.291	1.274	1.265	1.275	1.312	1.396
-1.125	1.26	-1.125	1.109		6.5	283	6.5	321	6.5	414	--	--	6.49	330	6.5	270	6.5	246	--	--								1.111	1.081	1.068	1.072	1.09	1.109	1.133	1.157	1.184	1.203	1.217	1.226	1.238	1.257	1.292	1.316	1.314	1.299	1.287	1.289	1.308	1.391
-1.124	1.257	-1.124	1.107		6.52	274	6.52	323	6.52	414	--	--	6.51	320	6.52	264	6.52	228	--	--								1.142	1.107	1.085	1.078	1.089	1.104	1.131	1.159	1.188	1.203	1.215	1.225	1.239	1.261	1.299	1.334	1.344	1.339	1.33	1.329	1.326	1.378
-1.123	1.255	-1.123	1.104		6.54	261	6.54	310	6.54	408	--	--	6.53	323	6.54	257	6.54	223	--	--								1.154	1.123	1.102	1.095	1.103	1.115	1.142	1.166	1.192	1.202	1.217	1.23	1.246	1.266	1.307	1.347	1.366	1.368	1.362	1.351	1.329	1.349
-1.122	1.252	-1.122	1.101		6.56	243	6.56	329	6.56	407	--	--	6.55	292	6.56	262	6.56	229	--	--								1.153	1.136	1.124	1.118	1.123	1.132	1.153	1.173	1.198	1.209	1.228	1.241	1.258	1.279	1.323	1.371	1.401	1.412	1.405	1.299	1.374	1.327
-1.121	1.249	-1.121	1.099		6.58	248	6.58	339	6.58	389	--	--	6.57	329	6.58	304	6.58	229	--	--								1.146	1.147	1.148	1.148	1.151	1.158	1.175	1.189	1.211	1.22	1.241	1.255	1.277	1.304	1.353	1.405	1.435	1.442	1.427	1.449	1.311	1.318
-1.12	1.247	-1.12	1.096		6.6	236	6.6	328	6.6	416	--	--	6.59	320	6.6	262	6.6	210	--	--								1.144	1.163	1.178	1.179	1.18	1.184	1.199	1.207	1.225	1.236	1.259	1.276	1.308	1.346	1.401	1.449	1.474	1.471	1.444	1.388	1.34	1.314
-1.119	1.244	-1.119	1.093		6.62	243	6.62	329	6.62	405	--	--	6.61	320	6.62	275	6.62	238	--	--								1.15	1.18	1.208	1.213	1.21	1.209	1.22	1.222	1.233	1.248	1.278	1.306	1.353	1.402	1.456	1.491	1.5	1.481	1.443	1.383	1.344	1.322
-1.118	1.242	-1.118	1.09		6.64	247	6.64	306	6.64	448	--	--	6.63	316	6.64	280	6.64	221	--	--								1.165	1.2	1.237	1.247	1.244	1.242	1.248	1.245	1.252	1.272	1.31	1.353	1.41	1.462	1.502	1.516	1.507	1.479	1.438	1.381	1.351	1.334
-1.117	1.239	-1.117	1.088		6.66	256	6.66	346	6.66	422	--	--	6.65	309	6.66	260	6.66	217	--	--								1.163	1.201	1.249	1.276	1.285	1.289	1.293	1.29	1.291	1.312	1.348	1.395	1.453	1.5	1.523	1.523	1.502	1.469	1.427	1.386	1.367	1.355
-1.116	1.236	-1.116	1.085		6.68	243	6.68	333	6.68	426	--	--	6.67	309	6.68	278	6.68	216	--	--								1.164	1.21	1.27	1.319	1.346	1.359	1.356	1.366	1.323	1.36	1.387	1.428	1.477	1.512	1.519	1.51	1.488	1.456	1.414	1.386	1.375	1.365
-1.115	1.233	-1.115	1.082		6.7	257	6.7	325	6.7	431	--	--	6.69	331	6.7	291	6.7	226	--	--								1.163	1.216	1.286	1.361	1.409	1.426	1.404	1.404	1.359	1.39	1.409	1.441	1.478	1.503	1.499	1.49	1.471	1.444	1.409	1.39	1.38	1.365
-1.114	1.231	-1.114	1.079		6.72	236	6.72	309	6.72	429	--	--	6.71	326	6.72	256	6.72	235	--	--								1.181	1.246	1.313	1.396	1.439	1.44	1.393	1.389	1.392	1.369	1.415	1.441	1.466	1.48	1.473	1.465	1.451	1.425	1.401	1.384	1.368	1.35
-1.113	1.228	-1.113	1.076		6.74	242	6.74	337	6.74	371	--	--	6.73	320	6.74	273	6.74	245	--	--								1.21	1.284	1.317	1.396	1.375	1.355	1.292	1.33	1.472	1.356	1.401	1.427	1.444	1.453	1.448	1.445	1.436	1.409	1.393	1.377	1.359	1.341
-1.112	1.225	-1.112	1.073		6.76	240	6.76	356	6.76	417	--	--	6.75	301	6.76	267	6.76	234	--	--								1.251	1.33	1.302	1.3	1.227	1.157	1.123	1.375	1.118	1.329	1.378	1.405	1.42	1.427	1.424	1.422	1.403	1.384	1.375	1.359	1.342	1.327
-1.111	1.223	-1.111	1.071		6.78	230	6.78	344	6.78	424	--	--	6.77	317	6.78	278	6.78	233	--	--								1.404	1.414	1.263	1.23	1.234	1.143	1.14	1.17	1.232	1.319	1.357	1.39	1.405	1.411	1.405	1.394	1.369	1.358	1.356	1.344	1.332	1.325
-1.11	1.22	-1.11	1.068		6.8	239	6.8	340	6.8	420	--	--	6.79	343	6.8	281	6.8	241	--	--								1.394	1.332	1.21	1.136	1.114	1.05	1.076	1.148	1.228	1.302	1.339	1.37	1.383	1.385	1.374	1.351	1.333	1.328	1.33	1.327	1.321	1.322
-1.109	1.217	-1.109	1.065		6.82	247	6.82	312	6.82	431	--	--	6.81	341	6.82	289	6.82	252	--	--								1.543	1.435	1.161	1.14	1.072	1.044	1.077	1.148	1.23	1.295	1.321	1.345	1.356	1.357	1.333	1.324	1.312	1.312	1.315	1.32	1.32	1.328
-1.108	1.214	-1.108	1.062		6.84	252	6.84	313	6.84	401	--	--	6.83	330	6.84	256	6.84	198	--	--								1.085	1.168	1.165	1.198	1.016	1.052	1.077	1.144	1.235	1.288	1.299	1.308	1.318	1.31	1.3	1.302	1.297	1.299	1.303	1.312	1.315	1.326
-1.107	1.211	-1.107	1.059		6.86	248	6.86	345	6.86	434	--	--	6.85	319	6.86	251	6.86	230	--	--								1.149	1.222	1.183	1.097	1.06	1.064	1.071	1.139	1.227	1.273	1.274	1.278	1.28	1.28	1.277	1.286	1.284	1.285	1.289	1.302	1.309	1.322
-1.106	1.208	-1.106	1.056		6.88	250	6.88	314	6.88	419	--	--	6.87	336	6.88	254	6.88	248	--	--								1.181	1.241	1.221	1.154	1.104	1.072	1.073	1.135	1.217	1.254	1.249	1.236	1.241	1.252	1.258	1.273	1.274	1.278	1.283	1.298	1.306	1.321
-1.105	1.205	-1.105	1.053		6.9	254	6.9	315	6.9	435	--	--	6.89	319	6.9	296	6.9	218	--	--								1.193	1.243	1.223	1.164	1.093	1.065	1.069	1.127	1.198	1.234	1.22	1.218	1.227	1.241	1.251	1.264	1.263	1.271	1.277	1.293	1.303	1.322
-1.104	1.203	-1.104	1.05		6.92	242	6.92	308	6.92	412	--	--	6.91	309	6.92	269	6.92	235	--	--								1.176	1.22	1.201	1.149	1.077	1.062	1.073	1.129	1.191	1.222	1.211	1.212	1.222	1.238	1.25	1.259	1.261	1.273	1.284	1.3	1.31	1.333
-1.103	1.2	-1.103	1.047		6.94	278	6.94	329	6.94	404	--	--	6.93	343	6.94	245	6.94	245	--	--								1.147	1.182	1.161	1.119	1.052	1.058	1.079	1.13	1.186	1.212	1.21	1.216	1.227	1.242	1.249	1.254	1.253	1.268	1.281	1.3	1.313	1.336
-1.102	1.197	-1.102	1.044		6.96	247	6.96	350	6.96	452	--	--	6.95	316	6.96	282	6.96	238	--	--								1.125	1.152	1.133	1.101	1.064	1.078	1.099	1.137	1.187	1.209	1.211	1.217	1.229	1.243	1.251	1.256	1.261	1.278	1.293	1.311	1.326	1.348
-1.101	1.194	-1.101	1.041		6.98	267	6.98	326	6.98	434	--	--	6.97	324	6.98	290	6.98	246	--	--								1.113	1.13	1.118	1.097	1.084	1.097	1.111	1.138	1.175	1.195	1.203	1.22	1.227	1.241	1.25	1.255	1.263	1.28	1.295	1.31	1.324	1.344
-1.1	1.191	-1.1	1.038		7	252	7	346	7	411	--	--	6.99	314	7	281	7	244	--	--								1.109	1.125	1.123	1.115	1.118	1.124	1.126	1.14	1.167	1.186	1.199	1.212	1.228	1.243	1.255	1.264	1.275	1.294	1.308	1.314	1.326	1.341
-1.099	1.188	-1.099	1.035		7.02	262	7.02	327	7.02	427	--	--	7.01	314	7.02	288	7.02	222	--	--								1.112	1.126	1.132	1.137	1.142	1.14	1.132	1.14	1.159	1.173	1.192	1.209	1.226	1.24	1.257	1.268	1.281	1.296	1.306	1.308	1.319	1.332
-1.098	1.185	-1.098	1.032		7.04	244	7.04	304	7.04	453	--	--	7.03	316	7.04	264	7.04	227	--	--								1.118	1.136	1.153	1.166	1.171	1.163	1.143	1.141	1.154	1.169	1.193	1.212	1.232	1.249	1.27	1.288	1.305	1.318	1.322	1.315	1.32	1.328
-1.097	1.182	-1.097	1.029		7.06	248	7.06	322	7.06	502	--	--	7.05	326	7.06	269	7.06	229	--	--								1.124	1.143	1.164	1.179	1.18	1.163	1.142	1.138	1.149	1.164	1.189	1.21	1.231	1.251	1.278	1.297	1.316	1.325	1.324	1.312	1.314	1.322
-1.096	1.179	-1.096	1.026		7.08	264	7.08	321	7.08	485	--	--	7.07	336	7.08	288	7.08	244	--	--								1.13	1.153	1.174	1.186	1.184	1.165	1.148	1.145	1.157	1.176	1.202	1.221	1.243	1.264	1.294	1.316	1.336	1.341	1.333	1.317	1.311	1.317
-1.095	1.176	-1.095	1.023		7.1	242	7.1	324	7.1	460	--	--	7.09	315	7.1	275	7.1	223	--	--								1.14	1.162	1.178	1.184	1.178	1.167	1.158	1.16	1.174	1.19	1.206	1.219	1.242	1.267	1.298	1.318	1.334	1.333	1.318	1.303	1.296	1.307
-1.094	1.172	-1.094	1.019		7.12	226	7.12	327	7.12	468	--	--	7.11	344	7.12	276	7.12	220	--	--								1.149	1.174	1.187	1.187	1.176	1.176	1.171	1.174	1.19	1.203	1.21	1.225	1.246	1.274	1.298	1.316	1.32	1.311	1.293	1.282	1.281	1.301
-1.093	1.169	-1.093	1.016		7.14	249	7.14	320	7.14	467	--	--	7.13	303	7.14	274	7.14	248	--	--								1.161	1.184	1.188	1.184	1.171	1.179	1.178	1.187	1.203	1.211	1.208	1.224	1.241	1.26	1.28	1.293	1.289	1.28	1.274	1.268	1.266	1.302
-1.092	1.166	-1.092	1.013		7.16	255	7.16	360	7.16	448	--	--	7.15	310	7.16	272	7.16	218	--	--								1.169	1.188	1.187	1.175	1.169	1.183	1.186	1.199	1.212	1.219	1.21	1.209	1.246	1.246	1.263	1.264	1.251	1.25	1.222	1.242	1.264	1.311
-1.091	1.163	-1.091	1.01		7.18	255	7.18	362	7.18	421	--	--	7.17	315	7.18	270	7.18	235	--	--								1.184	1.195	1.187	1.174	1.171	1.189	1.195	1.209	1.217	1.22	1.209	1.21	1.209	1.229	1.241	1.228	1.213	1.218	1.209	1.296	1.282	1.32
-1.09	1.16	-1.09	1.006		7.2	248	7.2	332	7.2	470	--	--	7.19	329	7.2	275	7.2	237	--	--								1.194	1.198	1.185	1.174	1.173	1.191	1.202	1.214	1.219	1.223	1.217	1.216	1.217	1.226	1.221	1.189	1.157	1.211	1.201	1.109	1.29	1.361
-1.089	1.157	-1.089	1.003		7.22	260	7.22	315	7.22	490	--	--	7.21	310	7.22	267	7.22	224	--	--								1.203	1.202	1.183	1.173	1.17	1.194	1.204	1.221	1.228	1.239	1.237	1.235	1.225	1.219	1.199	1.149	1.14	1.137	1.096	1.149	1.28	1.215
-1.088	1.154	-1.088	1		7.24	267	7.24	353	7.24	492	--	--	7.23	300	7.24	289	7.24	234	--	--								1.213	1.207	1.187	1.175	1.176	1.203	1.225	1.227	1.244	1.263	1.266	1.258	1.229	1.188	1.137	1.088	1.139	1.118	1.126	1.175	1.576	1.574
-1.087	1.15	-1.087	0.997		7.26	272	7.26	315	7.26	480	--	--	7.25	335	7.26	272	7.26	239	--	--								1.223	1.218	1.203	1.193	1.196	1.222	1.245	1.247	1.264	1.284	1.287	1.246	1.198	1.149	1.109	1.058	0.809	1.122	1.322	1.554	1.663	1.704
-1.086	1.147	-1.086	0.993		7.28	256	7.28	375	7.28	482	--	--	7.27	303	7.28	278	7.28	208	--	--								1.238	1.235	1.226	1.216	1.22	1.242	1.265	1.256	1.28	1.298	1.297	1.256	1.201	1.095	1.037	0.806	0.824	1.273	1.466	1.586	1.695	1.676
-1.085	1.143	-1.085	0.99		7.3	246	7.3	326	7.3	457	--	--	7.29	320	7.3	290	7.3	246	--	--								1.256	1.255	1.249	1.242	1.247	1.261	1.275	1.282	1.3	1.313	1.298	1.248	1.189	1.099	0.993	0.8	1.152	1.68	1.624	1.586	1.506	1.558
-1.084	1.14	-1.084	0.986		7.32	272	7.32	325	7.32	473	--	--	7.31	303	7.32	289	7.32	249	--	--								1.282	1.29	1.29	1.29	1.296	1.299	1.305	1.306	1.316	1.308	1.278	1.225	1.177	1.104	1.102	1.172	1.362	1.448	1.545	1.521	1.54	1.585
-1.083	1.137	-1.083	0.983		7.34	245	7.34	347	7.34	516	--	--	7.33	333	7.34	266	7.34	243	--	--								1.309	1.327	1.337	1.344	1.345	1.336	1.33	1.323	1.322	1.294	1.25	1.222	1.172	1.078	1.208	1.206	1.381	1.547	1.441	1.53	1.664	1.709
-1.082	1.133	-1.082	0.979		7.36	253	7.36	368	7.36	501	--	--	7.35	338	7.36	260	7.36	245	--	--								1.351	1.379	1.401	1.406	1.393	1.369	1.349	1.334	1.323	1.313	1.162	1.246	1.232	1.203	1.242	1.334	1.477	1.591	1.702	1.696	1.637	1.619
-1.081	1.13	-1.081	0.976		7.38	255	7.38	362	7.38	485	--	--	7.37	310	7.38	255	7.38	231	--	--								1.38	1.408	1.427	1.423	1.397	1.363	1.337	1.323	1.315	1.322	1.376	1.28	1.329	1.241	1.297	1.399	1.52	1.594	1.615	1.63	1.604	1.624
-1.08	1.126	-1.08	0.973		7.4	258	7.4	343	7.4	469	--	--	7.39	289	7.4	262	7.4	248	--	--								1.401	1.424	1.453	1.445	1.414	1.375	1.34	1.314	1.312	1.333	1.313	1.292	1.27	1.293	1.373	1.477	1.559	1.571	1.574	1.575	1.562	1.417
-1.079	1.123	-1.079	0.969		7.42	246	7.42	341	7.42	499	--	--	7.41	341	7.42	276	7.42	228	--	--								1.407	1.488	1.436	1.438	1.422	1.39	1.351	1.332	1.319	1.311	1.299	1.303	1.294	1.327	1.411	1.506	1.565	1.538	1.491	1.357	1.272	1.359
-1.078	1.119	-1.078	0.965		7.44	282	7.44	346	7.44	486	--	--	7.43	331	7.44	284	7.44	230	--	--								1.479	1.349	1.454	1.491	1.486	1.444	1.399	1.363	1.324	1.328	1.322	1.316	1.341	1.378	1.44	1.499	1.524	1.472	1.408	1.368	1.316	1.33
-1.077	1.115	-1.077	0.961		7.46	247	7.46	338	7.46	509	--	--	7.45	335	7.46	282	7.46	226	--	--								1.353	1.352	1.465	1.486	1.532	1.506	1.464	1.424	1.407	1.39	1.357	1.353	1.367	1.393	1.428	1.458	1.473	1.425	1.354	1.362	1.32	1.367
-1.076	1.112	-1.076	0.958		7.48	256	7.48	372	7.48	558	--	--	7.47	315	7.48	274	7.48	229	--	--								1.424	1.462	1.39	1.525	1.585	1.581	1.536	1.497	1.479	1.417	1.416	1.405	1.416	1.435	1.449	1.449	1.448	1.422	1.348	1.329	1.353	1.401
-1.075	1.108	-1.075	0.955		7.5	258	7.5	364	7.5	541	--	--	7.49	306	7.5	275	7.5	228	--	--								1.436	1.419	1.423	1.457	1.509	1.544	1.563	1.573	1.544	1.492	1.47	1.457	1.462	1.474	1.472	1.457	1.453	1.41	1.365	1.34	1.365	1.495
-1.074	1.105	-1.074	0.951		7.52	253	7.52	373	7.52	522	--	--	7.51	308	7.52	253	7.52	236	--	--								1.484	1.545	1.437	1.475	1.527	1.589	1.551	1.526	1.523	1.538	1.528	1.505	1.542	1.527	1.511	1.485	1.472	1.433	1.39	1.356	1.376	1.401
-1.073	1.101	-1.073	0.947		7.54	259	7.54	354	7.54	517	--	--	7.53	305	7.54	278	7.54	245	--	--								1.484	1.369	1.371	1.473	1.464	1.487	1.513	1.53	1.542	1.546	1.598	1.565	1.594	1.556	1.523	1.497	1.488	1.456	1.417	1.383	1.4	1.442
-1.072	1.098	-1.072	0.943		7.56	267	7.56	339	7.56	549	--	--	7.55	308	7.56	246	7.56	238	--	--								1.473	1.445	1.57	1.458	1.489	1.493	1.484	1.491	1.526	1.549	1.631	1.589	1.641	1.575	1.524	1.495	1.492	1.47	1.441	1.411	1.424	1.418
-1.071	1.094	-1.071	0.94		7.58	274	7.58	366	7.58	555	--	--	7.57	296	7.58	306	7.58	243	--	--								1.447	1.428	1.425	1.42	1.407	1.418	1.407	1.455	1.511	1.546	1.737	1.713	1.648	1.58	1.505	1.469	1.455	1.443	1.431	1.419	1.433	1.412
-1.07	1.09	-1.07	0.936		7.6	262	7.6	359	7.6	520	--	--	7.59	308	7.6	263	7.6	250	--	--								1.43	1.431	1.341	1.407	1.4	1.419	1.412	1.427	1.5	1.564	1.702	1.691	1.681	1.582	1.481	1.423	1.406	1.408	1.418	1.458	1.429	1.443
-1.069	1.086	-1.069	0.932		7.62	291	7.62	322	7.62	507	--	--	7.61	314	7.62	282	7.62	271	--	--								1.346	1.335	1.357	1.381	1.432	1.347	1.423	1.426	1.507	1.58	1.696	1.716	1.705	1.587	1.455	1.39	1.367	1.377	1.439	1.414	1.45	1.514
-1.068	1.082	-1.068	0.928		7.64	269	7.64	351	7.64	547	--	--	7.63	326	7.64	286	7.64	244	--	--								1.367	1.328	1.36	1.385	1.368	1.407	1.45	1.46	1.534	1.584	1.793	1.712	1.725	1.595	1.443	1.369	1.342	1.36	1.37	1.427	1.469	1.402
-1.067	1.078	-1.067	0.924		7.66	269	7.66	320	7.66	553	--	--	7.65	301	7.66	275	7.66	242	--	--								1.393	1.365	1.387	1.408	1.42	1.335	1.419	1.486	1.539	1.619	1.838	1.754	1.722	1.589	1.409	1.349	1.326	1.358	1.417	1.434	1.601	1.477
-1.066	1.075	-1.066	0.92		7.68	255	7.68	317	7.68	570	--	--	7.67	303	7.68	259	7.68	244	--	--								1.405	1.392	1.403	1.438	1.488	1.378	1.384	1.447	1.595	1.617	1.884	1.735	1.671	1.515	1.359	1.325	1.347	1.367	1.449	1.486	1.646	1.548
-1.065	1.071	-1.065	0.916		7.7	278	7.7	359	7.7	543	--	--	7.69	308	7.7	265	7.7	240	--	--								1.415	1.404	1.419	1.464	1.376	1.46	1.429	1.471	1.682	1.756	1.839	1.791	1.589	1.432	1.303	1.286	1.205	1.367	1.485	1.502	1.527	1.538
-1.064	1.067	-1.064	0.912		7.72	266	7.72	375	7.72	540	--	--	7.71	316	7.72	274	7.72	241	--	--								1.439	1.42	1.405	1.486	1.409	1.481	1.6	1.773	1.67	1.805	1.635	1.586	1.441	1.329	1.299	1.314	1.291	1.295	1.514	1.493	1.42	1.508
-1.063	1.062	-1.063	0.908		7.74	261	7.74	373	7.74	548	--	--	7.73	335	7.74	289	7.74	274	--	--								1.532	1.493	1.532	1.476	1.448	1.486	1.66	1.788	1.801	1.723	1.635	1.469	1.357	1.278	1.299	1.213	1.297	1.535	1.467	1.551	1.556	1.6
-1.062	1.059	-1.062	0.904		7.76	256	7.76	352	7.76	597	--	--	7.75	311	7.76	290	7.76	245	--	--								1.441	1.463	1.428	1.471	1.66	1.784	1.895	1.892	1.829	1.647	1.512	1.347	1.326	1.328	1.428	1.367	1.346	1.372	1.516	1.63	1.67	1.672
-1.061	1.055	-1.061	0.894		7.78	276	7.78	346	7.78	555	--	--	7.77	314	7.78	300	7.78	264	--	--								1.518	1.563	1.53	1.438	1.625	1.747	1.835	1.777	1.642	1.45	1.379	1.275	1.418	1.379	1.555	1.47	1.42	1.49	1.588	1.676	1.742	1.763
-1.06	1.051	-1.06	0.89		7.8	274	7.8	347	7.8	560	--	--	7.79	336	7.8	278	7.8	278	--	--								1.476	1.558	1.679	1.746	1.756	1.724	1.762	1.676	1.559	1.423	1.332	1.431	1.455	1.479	1.523	1.448	1.49	1.58	1.684	1.796	1.81	1.78
-1.059	1.046	-1.059	0.886		7.82	268	7.82	374	7.82	579	--	--	7.81	335	7.82	264	7.82	266	--	--								1.563	1.816	1.643	1.649	1.649	1.651	1.646	1.569	1.466	1.406	1.372	1.379	1.47	1.458	1.579	1.503	1.556	1.609	1.733	1.807	1.794	1.795
-1.058	1.042	-1.058	0.881		7.84	296	7.84	362	7.84	602	--	--	7.83	328	7.84	283	7.84	240	--	--								1.847	1.561	1.623	1.595	1.577	1.571	1.566	1.513	1.437	1.416	1.306	1.339	1.556	1.529	1.418	1.528	1.593	1.64	1.692	1.72	1.774	1.731
-1.057	1.038	-1.057	0.877		7.86	257	7.86	403	7.86	596	--	--	7.85	315	7.86	266	7.86	233	--	--								1.89	1.613	1.523	1.699	1.413	1.533	1.557	1.534	1.443	1.508	1.383	1.413	1.419	1.546	1.495	1.553	1.628	1.675	1.705	1.728	1.731	1.726
-1.056	1.033	-1.056	0.873		7.88	276	7.88	357	7.88	563	--	--	7.87	329	7.88	304	7.88	262	--	--								1.865	1.455	1.267	1.285	1.729	1.572	1.603	1.547	1.534	1.587	1.451	1.469	1.484	1.463	1.556	1.6	1.654	1.688	1.704	1.71	1.707	1.714
-1.055	1.029	-1.055	0.869		7.9	278	7.9	352	7.9	619	--	--	7.89	324	7.9	285	7.9	288	--	--								1.813	1.457	1.388	1.333	1.377	1.741	1.696	1.617	1.575	1.506	1.533	1.517	1.424	1.508	1.56	1.634	1.687	1.713	1.72	1.714	1.703	1.704
-1.054	1.025	-1.054	0.864		7.92	263	7.92	380	7.92	603	--	--	7.91	349	7.92	298	7.92	264	--	--								1.828	1.504	1.54	1.423	1.51	1.597	1.964	1.648	1.661	1.596	1.59	1.496	1.473	1.571	1.601	1.662	1.707	1.728	1.728	1.716	1.708	1.718
-1.053	1.021	-1.053	0.86		7.94	289	7.94	372	7.94	626	--	--	7.93	323	7.94	285	7.94	274	--	--								1.836	1.61	1.714	1.588	1.606	1.661	1.69	1.725	1.75	1.635	1.701	1.505	1.524	1.563	1.642	1.694	1.728	1.738	1.733	1.723	1.722	1.737
-1.052	1.016	-1.052	0.855		7.96	299	7.96	395	7.96	630	--	--	7.95	308	7.96	272	7.96	268	--	--								1.756	1.715	1.638	1.643	1.682	1.718	1.755	1.77	1.731	1.727	1.546	1.575	1.596	1.632	1.679	1.705	1.724	1.728	1.726	1.727	1.739	1.762
-1.051	1.012	-1.051	0.851		7.98	287	7.98	404	7.98	634	--	--	7.97	304	7.98	278	7.98	251	--	--								1.742	1.567	1.697	1.696	1.725	1.752	1.788	1.807	1.808	1.806	1.677	1.685	1.668	1.709	1.706	1.709	1.718	1.726	1.733	1.74	1.756	1.782
-1.05	1.007	-1.05	0.846		8	260	8	371	8	648	--	--	7.99	298	8	276	8	246	--	--								1.574	1.611	1.704	1.696	1.728	1.768	1.812	1.852	1.87	1.865	1.809	1.76	1.73	1.723	1.715	1.704	1.707	1.721	1.734	1.743	1.762	1.79
-1.049	1.002	-1.049	0.842		8.02	278	8.02	384	8.02	643	--	--	8.01	275	8.02	280	8.02	245	--	--								1.591	1.639	1.669	1.675	1.701	1.752	1.813	1.87	1.914	1.93	1.851	1.816	1.733	1.73	1.701	1.702	1.709	1.723	1.737	1.746	1.764	1.787
-1.048	0.998	-1.048	0.837		8.04	272	8.04	390	8.04	638	--	--	8.03	288	8.04	280	8.04	255	--	--								1.585	1.635	1.635	1.664	1.671	1.73	1.806	1.868	2.007	1.986	2.053	1.722	1.724	1.713	1.691	1.701	1.709	1.721	1.735	1.745	1.763	1.78
-1.047	0.993	-1.047	0.833		8.06	265	8.06	382	8.06	691	--	--	8.05	281	8.06	263	8.06	263	--	--								1.603	1.652	1.612	1.607	1.652	1.719	1.8	1.884	2.02	2.101	2.051	1.726	1.721	1.703	1.691	1.704	1.712	1.724	1.74	1.752	1.764	1.771
-1.046	0.988	-1.046	0.828		8.08	268	8.08	392	8.08	684	--	--	8.07	310	8.08	293	8.08	279	--	--								1.519	1.558	1.594	1.619	1.649	1.716	1.818	1.93	2.032	2.125	2.145	1.71	1.73	1.703	1.711	1.716	1.721	1.733	1.749	1.76	1.763	1.768
-1.045	0.984	-1.045	0.823		8.1	271	8.1	387	8.1	691	--	--	8.09	329	8.1	277	8.1	271	--	--								1.535	1.575	1.602	1.626	1.66	1.721	1.791	1.955	2.048	2.121	2.158	1.757	1.773	1.741	1.741	1.74	1.738	1.746	1.757	1.77	1.766	1.736
-1.044	0.979	-1.044	0.818		8.12	283	8.12	390	8.12	689	--	--	8.11	313	8.12	265	8.12	264	--	--								1.539	1.581	1.612	1.637	1.675	1.732	1.822	1.97	2.093	2.202	2.1	1.894	1.824	1.784	1.772	1.766	1.761	1.769	1.772	1.775	1.755	1.721
-1.043	0.974	-1.043	0.814		8.14	277	8.14	419	8.14	707	--	--	8.13	365	8.14	284	8.14	268	--	--								1.54	1.592	1.603	1.638	1.682	1.744	1.855	1.969	2.134	2.191	2.085	1.964	1.882	1.826	1.797	1.782	1.774	1.781	1.783	1.775	1.746	1.707
-1.042	0.969	-1.042	0.809		8.16	238	8.16	389	8.16	702	--	--	8.15	335	8.16	279	8.16	273	--	--								1.582	1.624	1.587	1.633	1.687	1.765	1.879	1.998	2.152	2.19	2.067	2.027	1.917	1.849	1.811	1.794	1.788	1.793	1.791	1.781	1.731	1.712
-1.041	0.964	-1.041	0.804		8.18	271	8.18	395	8.18	731	--	--	8.17	316	8.18	290	8.18	277	--	--								1.576	1.482	1.568	1.635	1.703	1.795	1.902	2.042	2.149	2.183	2.079	2.033	1.934	1.862	1.821	1.802	1.796	1.796	1.79	1.798	1.726	1.729
-1.04	0.959	-1.04	0.799		8.2	298	8.2	389	8.2	742	--	--	8.19	324	8.2	281	8.2	273	--	--								1.451	1.511	1.576	1.653	1.736	1.838	1.939	2.077	2.14	2.119	2.071	2.023	1.926	1.852	1.822	1.806	1.804	1.807	1.787	1.74	1.723	1.743
-1.039	0.954	-1.039	0.794		8.22	275	8.22	397	8.22	771	--	--	8.21	308	8.22	274	8.22	263	--	--								1.477	1.536	1.604	1.692	1.785	1.888	1.978	2.082	2.093	2.087	2.043	1.955	1.906	1.852	1.827	1.796	1.79	1.768	1.778	1.739	1.734	1.753
-1.038	0.949	-1.038	0.788		8.24	306	8.24	426	8.24	761	--	--	8.23	320	8.24	297	8.24	289	--	--								1.5	1.572	1.652	1.741	1.836	1.926	2.002	2.051	2.061	2.039	1.99	1.956	1.875	1.819	1.813	1.782	1.783	1.787	1.703	1.728	1.73	1.755
-1.037	0.937	-1.037	0.783		8.26	308	8.26	419	8.26	754	--	--	8.25	345	8.26	301	8.26	285	--	--								1.526	1.592	1.693	1.783	1.857	1.94	1.988	2.012	2.003	1.975	1.93	1.855	1.84	1.799	1.774	1.776	1.752	1.725	1.715	1.723	1.726	1.75
-1.036	0.932	-1.036	0.778		8.28	303	8.28	399	8.28	853	--	--	8.27	333	8.28	286	8.28	282	--	--								1.504	1.602	1.705	1.789	1.874	1.918	1.948	1.958	1.941	1.913	1.866	1.839	1.815	1.798	1.787	1.776	1.76	1.745	1.729	1.725	1.722	1.736
-1.035	0.927	-1.035	0.773		8.3	288	8.3	421	8.3	848	--	--	8.29	329	8.3	307	8.3	300	--	--								1.506	1.592	1.671	1.764	1.824	1.882	1.903	1.905	1.884	1.847	1.822	1.811	1.8	1.795	1.789	1.782	1.773	1.764	1.749	1.743	1.741	1.737
-1.034	0.921	-1.034	0.767		8.32	306	8.32	434	8.32	790	--	--	8.31	354	8.32	319	8.32	282	--	--								1.485	1.531	1.628	1.712	1.783	1.832	1.854	1.854	1.822	1.8	1.791	1.79	1.79	1.792	1.787	1.781	1.777	1.772	1.79	1.763	1.777	1.74
-1.033	0.916	-1.033	0.762		8.34	306	8.34	409	8.34	835	--	--	8.33	304	8.34	274	8.34	273	--	--								1.466	1.51	1.574	1.651	1.724	1.78	1.808	1.803	1.784	1.773	1.771	1.776	1.782	1.785	1.781	1.778	1.776	1.768	1.838	1.807	1.884	1.763
-1.032	0.91	-1.032	0.756		8.36	320	8.36	437	8.36	863	--	--	8.35	304	8.36	296	8.36	308	--	--								1.449	1.472	1.519	1.586	1.661	1.722	1.754	1.762	1.76	1.756	1.757	1.763	1.772	1.778	1.762	1.758	1.756	1.759	1.831	1.778	2.213	2.254
-1.031	0.904	-1.031	0.751		8.38	300	8.38	432	8.38	863	--	--	8.37	350	8.38	320	8.38	314	--	--								1.441	1.456	1.491	1.542	1.606	1.67	1.716	1.739	1.746	1.746	1.752	1.756	1.753	1.768	1.757	1.76	1.741	1.742	1.722	2.203	2.183	2.188
-1.03	0.899	-1.03	0.745		8.4	295	8.4	447	8.4	927	--	--	8.39	348	8.4	324	8.4	310	--	--								1.443	1.455	1.484	1.522	1.575	1.633	1.682	1.711	1.725	1.733	1.728	1.753	1.756	1.68	1.755	1.736	1.712	2.267	2.13	2.248	2.323	2.308
-1.029	0.893	-1.029	0.74		8.42	294	8.42	460	8.42	980	--	--	8.41	326	8.42	313	8.42	316	--	--								1.451	1.461	1.484	1.513	1.555	1.607	1.656	1.691	1.71	1.72	1.728	1.717	1.761	2.002	1.803	1.939	2.036	2.181	2.259	2.382	2.348	2.275
-1.028	0.887	-1.028	0.734		8.44	287	8.44	445	8.44	969	--	--	8.43	346	8.44	330	8.44	302	--	--								1.459	1.469	1.487	1.509	1.539	1.585	1.627	1.66	1.679	1.694	1.682	1.837	2.463	2.254	2.128	2.167	2.309	2.271	2.298	2.324	2.261	2.151
-1.027	0.881	-1.027	0.728		8.46	305	8.46	448	8.46	971	--	--	8.45	299	8.46	291	8.46	301	--	--								1.471	1.482	1.497	1.514	1.534	1.574	1.621	1.655	1.653	1.662	1.642	1.812	2.292	2.167	2.244	2.245	2.263	2.199	2.141	2.103	2.048	1.975
-1.026	0.875	-1.026	0.722		8.48	309	8.48	431	8.48	929	--	--	8.47	317	8.48	288	8.48	323	--	--								1.484	1.494	1.506	1.519	1.535	1.572	1.611	1.658	1.798	1.877	1.739	2.08	2.184	1.982	2.046	2.235	2.271	2.206	2.08	1.952	1.877	1.865
-1.025	0.869	-1.025	0.716		8.5	278	8.5	446	8.5	953	--	--	8.49	340	8.5	286	8.5	311	--	--								1.498	1.504	1.513	1.522	1.539	1.566	1.615	1.653	1.765	1.889	2.154	1.726	1.898	1.915	1.763	2.154	2.195	2.165	2.032	1.922	1.88	1.917
-1.024	0.863	-1.024	0.71		8.52	288	8.52	461	8.52	995	--	--	8.51	370	8.52	287	8.52	321	--	--								1.509	1.511	1.517	1.527	1.55	1.571	1.613	1.696	1.763	1.847	2.013	1.916	1.769	1.907	1.766	2.17	2.25	2.223	2.12	2.047	2.019	2.053
-1.023	0.857	-1.023	0.704		8.54	318	8.54	472	8.54	1051	--	--	8.53	316	8.54	301	8.54	352	--	--								1.521	1.518	1.522	1.537	1.557	1.595	1.703	1.79	1.789	1.867	1.773	1.72	1.962	1.893	2.126	2.289	2.203	2.192	2.116	2.086	2.088	2.126
-1.022	0.85	-1.022	0.698		8.56	312	8.56	495	8.56	1050	--	--	8.55	330	8.56	285	8.56	363	--	--								1.526	1.523	1.528	1.553	1.565	1.768	1.84	2.057	1.825	1.614	1.56	1.654	1.796	1.949	2.096	2.233	2.224	2.173	2.129	2.134	2.144	2.16
-1.021	0.844	-1.021	0.691		8.58	306	8.58	486	8.58	1081	--	--	8.57	345	8.58	284	8.58	327	--	--								1.532	1.532	1.539	1.572	1.595	1.973	1.949	1.895	1.632	1.448	1.427	1.565	1.75	1.921	2.06	2.156	2.143	2.073	2.055	2.078	2.088	2.176
-1.02	0.837	-1.02	0.685		8.6	298	8.6	482	8.6	1135	--	--	8.59	326	8.6	294	8.6	340	--	--								1.537	1.545	1.557	1.581	1.655	2.342	2.046	1.815	1.598	1.472	1.494	1.647	1.84	1.984	2.079	2.115	2.113	2.044	2.029	2.065	2.087	2.092
-1.019	0.831	-1.019	0.678		8.62	318	8.62	457	8.62	1135	--	--	8.61	303	8.62	292	8.62	317	--	--								1.549	1.57	1.594	1.551	1.802	2.107	2.108	1.783	1.626	1.541	1.562	1.687	1.851	1.979	2.049	2.059	2.061	1.985	1.985	2.003	2.088	2.063
-1.018	0.824	-1.018	0.672		8.64	300	8.64	499	8.64	1181	--	--	8.63	319	8.64	308	8.64	325	--	--								1.567	1.602	1.62	1.75	1.917	2.144	2.159	1.806	1.672	1.627	1.646	1.756	1.896	2.028	2.136	2.293	2.231	2.059	1.981	2.06	1.793	1.928
-1.017	0.817	-1.017	0.665		8.66	308	8.66	453	8.66	1259	--	--	8.65	356	8.66	266	8.66	371	--	--								1.591	1.651	1.64	1.912	2.316	2.254	2.126	1.829	1.721	1.704	1.725	1.826	1.942	2.054	2.087	2.111	2.08	2.028	1.863	2.186	1.894	1.828
-1.016	0.81	-1.016	0.658		8.68	288	8.68	508	8.68	1247	--	--	8.67	333	8.68	296	8.68	377	--	--								1.613	1.667	1.631	1.875	2.251	2.23	2.048	1.822	1.656	1.645	1.83	1.927	1.97	1.987	2.107	2.234	2.269	2.108	1.92	1.823	1.794	1.781
-1.015	0.803	-1.015	0.651		8.7	309	8.7	552	8.7	1295	--	--	8.69	335	8.7	282	8.7	348	--	--								1.631	1.676	1.617	1.795	2.097	2.087	1.942	1.759	1.745	1.751	1.872	1.768	2.077	2.103	2.07	1.927	1.781	1.91	1.913	1.913	1.86	1.938
-1.014	0.796	-1.014	0.644		8.72	314	8.72	558	8.72	1341	--	--	8.71	308	8.72	280	8.72	361	--	--								1.637	1.646	1.676	1.584	2.273	1.953	1.897	1.893	1.815	1.866	1.933	2.129	1.992	1.809	1.875	1.899	1.983	1.951	1.961	1.982	1.991	2.002
-1.013	0.789	-1.013	0.637		8.74	297	8.74	563	8.74	1381	--	--	8.73	329	8.74	298	8.74	353	--	--								1.63	1.634	1.643	1.687	1.897	1.924	1.918	2.013	1.765	1.981	1.84	1.819	1.843	1.862	1.916	1.943	1.965	1.984	2.006	2.035	2.043	2.036
-1.012	0.781	-1.012	0.63		8.76	321	8.76	610	8.76	1471	--	--	8.75	309	8.76	290	8.76	337	--	--								1.618	1.618	1.613	1.573	1.628	1.746	1.867	1.946	1.912	1.868	1.866	1.865	1.888	1.913	1.942	1.973	1.997	2.019	2.042	2.064	2.067	2.061
-1.011	0.774	-1.011	0.622		8.78	311	8.78	610	8.78	1533	--	--	8.77	316	8.78	264	8.78	356	--	--								1.606	1.606	1.595	1.6	1.655	1.762	1.872	1.941	1.925	1.911	1.888	1.891	1.912	1.938	1.97	1.998	2.024	2.048	2.072	2.097	2.115	2.098
-1.01	0.766	-1.01	0.615		8.8	310	8.8	603	8.8	1602	--	--	8.79	311	8.8	287	8.8	395	--	--								1.594	1.599	1.598	1.618	1.676	1.775	1.865	1.928	1.947	1.934	1.919	1.925	1.943	1.964	1.991	2.017	2.043	2.068	2.094	2.122	2.145	2.099
-1.009	0.758	-1.009	0.607		8.82	288	8.82	551	8.82	1686	--	--	8.81	313	8.82	299	8.82	371	--	--								1.581	1.591	1.607	1.641	1.702	1.775	1.859	1.918	1.943	1.943	1.941	1.949	1.964	1.978	1.999	2.025	2.053	2.081	2.111	2.143	2.169	2.15
-1.008	0.751	-1.008	0.6		8.84	303	8.84	585	8.84	1843	--	--	8.83	308	8.84	264	8.84	412	--	--								1.578	1.593	1.619	1.665	1.727	1.797	1.869	1.924	1.953	1.961	1.966	1.972	1.982	1.991	2.01	2.033	2.063	2.094	2.126	2.158	2.175	2.167
-1.007	0.742	-1.007	0.592		8.86	278	8.86	632	8.86	1824	--	--	8.85	294	8.86	265	8.86	399	--	--								1.571	1.591	1.631	1.69	1.754	1.823	1.889	1.939	1.97	1.989	2.004	2.01	2.011	2.005	2.012	2.032	2.068	2.106	2.145	2.177	2.196	2.186
-1.006	0.734	-1.006	0.584		8.88	323	8.88	678	8.88	2023	--	--	8.87	308	8.88	295	8.88	414	--	--								1.575	1.598	1.65	1.719	1.784	1.851	1.914	1.962	1.996	2.025	2.051	2.06	2.052	2.026	2.028	2.03	2.071	2.116	2.164	2.203	2.232	2.248
-1.005	0.726	-1.005	0.576		8.9	306	8.9	656	8.9	2083	--	--	8.89	317	8.9	306	8.9	403	--	--								1.597	1.61	1.686	1.746	1.814	1.877	1.934	1.979	2.016	2.051	2.095	2.111	2.081	2.059	2.006	2.029	2.071	2.119	2.177	2.229	2.272	2.312
-1.004	0.718	-1.004	0.568		8.92	297	8.92	739	8.92	2142	--	--	8.91	319	8.92	281	8.92	396	--	--								1.609	1.63	1.714	1.779	1.844	1.9	1.95	1.992	2.033	2.083	2.124	2.143	2.132	2.082	2.014	2.039	2.077	2.122	2.176	2.25	2.312	2.364
-1.003	0.709	-1.003	0.559		8.94	276	8.94	751	8.94	2300	--	--	8.93	288	8.94	278	8.94	389	--	--								1.642	1.673	1.74	1.809	1.87	1.919	1.961	2.002	2.045	2.096	2.14	2.166	2.155	2.119	2.048	2.06	2.089	2.128	2.174	2.257	2.33	2.446
-1.002	0.7	-1.002	0.551		8.96	283	8.96	780	8.96	2526	--	--	8.95	324	8.96	308	8.96	407	--	--								1.623	1.683	1.769	1.84	1.893	1.936	1.973	2.01	2.051	2.098	2.137	2.146	2.129	2.107	2.1	2.096	2.114	2.144	2.173	2.255	2.305	2.463
-1.001	0.691	-1.001	0.542		8.98	300	8.98	834	8.98	2602	--	--	8.97	296	8.98	297	8.98	468	--	--								1.666	1.734	1.804	1.869	1.916	1.954	1.984	2.016	2.052	2.091	2.123	2.141	2.141	2.137	2.138	2.136	2.143	2.157	2.188	2.239	2.312	2.437
-1	0.682	-1	0.533		9	313	9	889	9	2906	--	--	8.99	286	9	266	9	430	--	--								1.726	1.789	1.851	1.904	1.943	1.974	1.998	2.026	2.054	2.087	2.112	2.13	2.142	2.155	2.17	2.176	2.178	2.186	2.203	2.237	2.316	2.409
-0.999	0.673	-0.999	0.524		9.02	336	9.02	998	9.02	3142	--	--	9.01	316	9.02	259	9.02	475	--	--								1.788	1.844	1.896	1.938	1.968	1.994	2.014	2.038	2.064	2.095	2.119	2.137	2.153	2.173	2.194	2.208	2.214	2.223	2.236	2.254	2.31	2.4
-0.998	0.663	-0.998	0.514		9.04	309	9.04	1010	9.04	3600	--	--	9.03	299	9.04	283	9.04	513	--	--								1.847	1.891	1.933	1.967	1.989	2.01	2.028	2.051	2.077	2.106	2.13	2.152	2.172	2.195	2.22	2.235	2.243	2.251	2.265	2.276	2.317	2.384
-0.997	0.654	-0.997	0.505		9.06	320	9.06	1103	9.06	4098	--	--	9.05	325	9.06	289	9.06	527	--	--								1.888	1.921	1.952	1.982	2.002	2.021	2.039	2.062	2.089	2.118	2.144	2.165	2.186	2.212	2.239	2.256	2.264	2.265	2.283	2.298	2.332	2.382
-0.996	0.644	-0.996	0.495		9.08	315	9.08	1166	9.08	4793	--	--	9.07	313	9.08	267	9.08	542	--	--								1.91	1.938	1.965	1.995	2.017	2.037	2.057	2.079	2.105	2.13	2.158	2.179	2.202	2.227	2.254	2.269	2.28	2.294	2.297	2.311	2.343	2.387
-0.995	0.634	-0.995	0.485		9.1	326	9.1	1339	9.1	5629	--	--	9.09	295	9.1	264	9.1	549	--	--								1.92	1.944	1.974	2.005	2.029	2.052	2.074	2.097	2.119	2.141	2.17	2.192	2.216	2.239	2.266	2.28	2.292	2.305	2.307	2.319	2.345	2.383
-0.994	0.623	-0.994	0.476		9.12	323	9.12	1437	9.12	6453	--	--	9.11	281	9.12	292	9.12	568	--	--								1.923	1.951	1.984	2.019	2.046	2.068	2.09	2.113	2.133	2.151	2.18	2.203	2.225	2.246	2.271	2.283	2.295	2.305	2.314	2.323	2.347	2.378
-0.993	0.613	-0.993	0.465		9.14	338	9.14	1607	9.14	7356	--	--	9.13	285	9.14	285	9.14	605	--	--								1.93	1.961	1.998	2.032	2.06	2.086	2.101	2.13	2.144	2.161	2.189	2.209	2.228	2.246	2.271	2.285	2.301	2.313	2.319	2.33	2.35	2.374
-0.992	0.602	-0.992	0.455		9.16	353	9.16	1712	9.16	8395	--	--	9.15	263	9.16	253	9.16	623	--	--								1.938	1.976	2.015	2.048	2.076	2.096	2.137	2.145	2.161	2.17	2.192	2.208	2.225	2.242	2.269	2.287	2.307	2.322	2.332	2.346	2.362	2.376
-0.991	0.591	-0.991	0.444		9.18	363	9.18	1901	9.18	9310	--	--	9.17	320	9.18	298	9.18	687	--	--								1.953	1.993	2.031	2.06	2.084	2.108	2.136	2.155	2.158	2.175	2.189	2.199	2.212	2.231	2.263	2.287	2.315	2.334	2.351	2.362	2.372	2.375
-0.99	0.579	-0.99	0.433		9.2	373	9.2	1960	9.2	9877	--	--	9.19	305	9.2	276	9.2	748	--	--								1.966	2.008	2.042	2.068	2.09	2.113	2.14	2.16	2.17	2.176	2.179	2.184	2.198	2.22	2.255	2.285	2.317	2.34	2.36	2.367	2.374	2.382
-0.989	0.568	-0.989	0.421		9.22	335	9.22	1959	9.22	9982	--	--	9.21	308	9.22	278	9.22	808	--	--								1.977	2.018	2.05	2.071	2.092	2.116	2.143	2.16	2.171	2.181	2.162	2.173	2.188	2.212	2.247	2.28	2.312	2.337	2.356	2.36	2.362	2.34
-0.988	0.556	-0.988	0.41		9.24	341	9.24	1953	9.24	10135	--	--	9.23	281	9.24	266	9.24	903	--	--								1.976	2.016	2.048	2.069	2.09	2.115	2.139	2.153	2.159	2.148	2.15	2.163	2.182	2.207	2.24	2.269	2.299	2.323	2.335	2.336	2.356	2.314
-0.987	0.544	-0.987	0.398		9.26	341	9.26	1896	9.26	9991	--	--	9.25	320	9.26	283	9.26	858	--	--								1.962	2.001	2.033	2.056	2.08	2.104	2.127	2.138	2.147	2.167	2.147	2.169	2.183	2.208	2.23	2.251	2.278	2.297	2.305	2.305	2.254	2.294
-0.986	0.531	-0.986	0.386		9.28	341	9.28	1889	9.28	9789	--	--	9.27	310	9.28	264	9.28	896	--	--								1.926	1.967	2.004	2.034	2.064	2.088	2.109	2.118	2.129	2.127	2.153	2.184	2.188	2.208	2.218	2.234	2.253	2.264	2.297	2.268	2.263	2.273
-0.985	0.518	-0.985	0.373		9.3	369	9.3	1945	9.3	9465	--	--	9.29	334	9.3	248	9.3	903	--	--								1.879	1.935	1.965	2.002	2.039	2.064	2.086	2.099	2.116	2.134	2.156	2.175	2.198	2.208	2.209	2.218	2.23	2.236	2.222	2.244	2.251	2.264
-0.984	0.505	-0.984	0.36		9.32	363	9.32	1875	9.32	9143	--	--	9.31	299	9.32	263	9.32	916	--	--								1.813	1.84	1.912	1.961	2.008	2.038	2.061	2.078	2.101	2.126	2.157	2.187	2.205	2.199	2.194	2.197	2.204	2.21	2.217	2.226	2.238	2.256
-0.983	0.491	-0.983	0.347		9.34	369	9.34	1911	9.34	9121	--	--	9.33	283	9.34	263	9.34	921	--	--								1.745	1.793	1.855	1.914	1.969	2.006	2.036	2.06	2.091	2.125	2.161	2.194	2.203	2.186	2.188	2.174	2.184	2.194	2.206	2.219	2.233	2.251
-0.982	0.477	-0.982	0.334		9.36	376	9.36	1888	9.36	8798	--	--	9.35	309	9.36	265	9.36	916	--	--								1.681	1.728	1.793	1.863	1.925	1.97	2.005	2.037	2.074	2.115	2.155	2.187	2.181	2.166	2.16	2.155	2.167	2.182	2.199	2.214	2.231	2.251
-0.981	0.463	-0.981	0.32		9.38	348	9.38	1854	9.38	8611	--	--	9.37	288	9.38	266	9.38	919	--	--								1.629	1.67	1.731	1.795	1.867	1.918	1.962	2.005	2.054	2.104	2.149	2.175	2.164	2.151	2.138	2.143	2.16	2.178	2.198	2.215	2.235	2.255
-0.98	0.448	-0.98	0.305		9.4	405	9.4	1903	9.4	8450	--	--	9.39	305	9.4	264	9.4	900	--	--								1.582	1.623	1.632	1.72	1.787	1.862	1.895	1.959	2.021	2.081	2.125	2.143	2.136	2.129	2.126	2.136	2.155	2.177	2.199	2.218	2.239	2.259
-0.979	0.433	-0.979	0.29		9.42	379	9.42	1900	9.42	8403	--	--	9.41	301	9.42	288	9.42	943	--	--								1.542	1.575	1.571	1.619	1.661	1.668	1.812	1.886	1.97	2.041	2.09	2.112	2.112	2.112	2.117	2.133	2.155	2.178	2.2	2.221	2.243	2.26
-0.978	0.417	-0.978	0.275		9.44	383	9.44	1880	9.44	8152	--	--	9.43	303	9.44	222	9.44	988	--	--								1.512	1.54	1.505	1.6	1.548	1.595	1.702	1.803	1.905	1.99	2.048	2.075	2.084	2.097	2.106	2.13	2.153	2.179	2.199	2.223	2.244	2.262
-0.977	0.4	-0.977	0.259		9.46	427	9.46	1871	9.46	8095	--	--	9.45	311	9.46	263	9.46	1041	--	--								1.514	1.492	1.486	1.422	1.474	1.524	1.632	1.742	1.851	1.947	2.011	2.047	2.067	2.087	2.104	2.131	2.154	2.178	2.204	2.219	2.244	2.261
-0.976	0.383	-0.976	0.243		9.48	398	9.48	1823	9.48	7993	--	--	9.47	294	9.48	247	9.48	1073	--	--								1.531	1.475	1.469	1.443	1.434	1.476	1.563	1.684	1.797	1.899	1.97	2.017	2.048	2.083	2.1	2.128	2.15	2.177	2.204	2.22	2.243	2.26
-0.975	0.366	-0.975	0.226		9.5	417	9.5	1849	9.5	7788	--	--	9.49	311	9.5	262	9.5	1111	--	--								1.605	1.457	1.461	1.439	1.437	1.454	1.477	1.641	1.766	1.844	1.925	1.984	2.028	2.067	2.096	2.121	2.148	2.177	2.207	2.221	2.244	2.262
-0.974	0.347	-0.974	0.208		9.52	419	9.52	1906	9.52	7518	--	--	9.51	304	9.52	259	9.52	1179	--	--								1.57	1.513	1.49	1.451	1.458	1.424	1.916	2.088	1.737	1.814	1.89	1.945	1.998	2.046	2.087	2.117	2.147	2.18	2.207	2.229	2.247	2.268
-0.973	0.328	-0.973	0.189		9.54	438	9.54	1880	9.54	7433	--	--	9.53	279	9.54	259	9.54	1112	--	--								1.577	1.641	1.501	1.46	1.548	1.969	2.046	2.016	1.636	1.716	1.808	1.883	1.957	2.043	2.071	2.114	2.152	2.187	2.214	2.238	2.257	2.276
-0.972	0.308	-0.972	0.17		9.56	435	9.56	1854	9.56	7215	--	--	9.55	284	9.56	240	9.56	1178	--	--								1.871	2.012	2.023	1.756	1.841	2.044	2.147	2.119	1.827	1.738	1.722	1.818	1.907	1.959	2.053	2.112	2.158	2.195	2.225	2.249	2.267	2.289
-0.971	0.288	-0.971	0.151		9.58	423	9.58	1951	9.58	7131	--	--	9.57	321	9.58	242	9.58	1185	--	--								1.833	1.95	1.987	1.717	1.908	2.21	1.933	1.992	1.845	1.726	1.585	1.767	1.853	1.948	2.032	2.106	2.161	2.204	2.235	2.261	2.28	2.299
-0.97	0.266	-0.97	0.13		9.6	434	9.6	1954	9.6	6905	--	--	9.59	285	9.6	239	9.6	1182	--	--								1.713	1.912	2.072	2.114	1.923	1.918	1.847	1.945	1.719	1.932	1.451	1.709	1.806	1.919	2.021	2.106	2.165	2.209	2.24	2.268	2.287	2.307
-0.969	0.243	-0.969	0.109		9.62	469	9.62	1899	9.62	6714	--	--	9.61	298	9.62	252	9.62	1300	--	--								1.386	1.726	2.026	2.046	1.955	1.983	1.858	1.94	1.675	1.636	1.661	1.675	1.77	1.899	2.012	2.105	2.165	2.206	2.24	2.269	2.293	2.313
-0.968	0.22	-0.968	0.086		9.64	452	9.64	1849	9.64	6607	--	--	9.63	335	9.64	257	9.64	1351	--	--								1.466	1.603	1.732	1.852	1.916	1.879	1.853	1.949	1.752	1.712	1.737	1.616	1.746	1.896	1.955	2.08	2.138	2.194	2.233	2.267	2.293	2.317
-0.967	0.195	-0.967	0.062		9.66	446	9.66	1900	9.66	6436	--	--	9.65	298	9.66	277	9.66	1307	--	--								1.474	1.495	1.462	1.667	1.716	1.732	1.768	1.771	1.726	1.886	1.806	1.761	1.746	1.904	2.256	2.262	2.106	2.17	2.221	2.258	2.288	2.313
-0.966	0.169	-0.966	0.037		9.68	468	9.68	1827	9.68	6150	--	--	9.67	304	9.68	259	9.68	1373	--	--								1.498	1.492	1.496	1.708	1.564	1.559	1.714	1.788	1.828	1.623	1.776	1.769	1.854	1.946	1.979	2.011	2.072	2.146	2.2	2.243	2.281	2.309
-0.965	0.141	-0.965	0.012		9.7	434	9.7	1822	9.7	5957	--	--	9.69	315	9.7	261	9.7	1320	--	--								1.482	1.475	1.471	1.435	1.462	1.48	1.631	1.796	1.525	1.669	1.721	1.8	1.954	1.921	1.719	2	2.061	2.101	2.176	2.229	2.272	2.3
-0.964	0.111	-0.964	-0.017		9.72	450	9.72	1790	9.72	5778	--	--	9.71	285	9.72	257	9.72	1329	--	--								1.456	1.455	1.452	1.46	1.478	1.498	1.535	1.491	1.537	1.628	1.724	1.639	2.206	1.821	1.695	1.865	2.069	2.077	2.157	2.22	2.268	2.295
-0.963	0.08	-0.963	-0.045		9.74	462	9.74	1731	9.74	5442	--	--	9.73	286	9.74	280	9.74	1335	--	--								1.425	1.432	1.442	1.465	1.491	1.524	1.542	1.555	1.552	1.66	1.748	1.95	2.206	1.93	1.85	1.906	1.879	2.07	2.152	2.218	2.263	2.286
-0.962	0.046	-0.962	-0.076		9.76	458	9.76	1677	9.76	5366	--	--	9.75	265	9.76	289	9.76	1344	--	--								1.402	1.42	1.444	1.478	1.515	1.559	1.597	1.625	1.673	1.743	1.672	2.147	2.172	2.113	1.863	1.819	1.955	2.076	2.158	2.22	2.259	2.279
-0.961	0.01	-0.961	-0.11		9.78	453	9.78	1605	9.78	5314	--	--	9.77	286	9.78	270	9.78	1428	--	--								1.399	1.428	1.465	1.509	1.557	1.612	1.663	1.71	1.752	1.832	1.784	1.945	1.925	2.453	1.975	1.919	2.003	2.091	2.169	2.221	2.256	2.269
-0.96	-0.029	-0.96	-0.146		9.8	448	9.8	1597	9.8	5057	--	--	9.79	299	9.8	288	9.8	1386	--	--								1.413	1.453	1.501	1.554	1.612	1.672	1.733	1.78	1.834	1.883	1.935	1.931	2.127	2.072	1.974	1.994	2.053	2.123	2.185	2.226	2.251	2.263
-0.959	-0.072	-0.959	-0.184		9.82	451	9.82	1562	9.82	4767	--	--	9.81	305	9.82	235	9.82	1320	--	--								1.44	1.49	1.546	1.606	1.669	1.732	1.793	1.845	1.89	1.938	1.978	2.02	1.986	2.014	2.034	2.073	2.107	2.155	2.196	2.226	2.242	2.256
-0.958	-0.121	-0.958	-0.225		9.84	458	9.84	1423	9.84	4663	--	--	9.83	295	9.84	281	9.84	1363	--	--								1.477	1.533	1.594	1.657	1.723	1.784	1.84	1.885	1.924	1.957	1.984	2.002	2.025	2.056	2.088	2.116	2.141	2.175	2.198	2.219	2.234	2.253
-0.957	-0.173	-0.957	-0.269		9.86	448	9.86	1389	9.86	4417	--	--	9.85	267	9.86	253	9.86	1267	--	--								1.513	1.574	1.638	1.699	1.761	1.817	1.866	1.905	1.938	1.965	1.991	2.016	2.046	2.078	2.111	2.136	2.152	2.163	2.19	2.209	2.225	2.245
-0.956	-0.232	-0.956	-0.318		9.88	433	9.88	1325	9.88	4249	--	--	9.87	283	9.88	256	9.88	1233	--	--								1.537	1.604	1.668	1.728	1.786	1.837	1.88	1.916	1.946	1.971	1.997	2.029	2.064	2.098	2.125	2.145	2.156	2.166	2.185	2.205	2.227	2.232
-0.955	-0.3	-0.955	-0.371		9.9	418	9.9	1273	9.9	4031	--	--	9.89	285	9.9	238	9.9	1239	--	--								1.54	1.616	1.685	1.746	1.801	1.849	1.889	1.924	1.953	1.981	2.012	2.048	2.084	2.115	2.135	2.148	2.156	2.169	2.19	2.212	2.236	2.194
-0.954	-0.38	-0.954	-0.43		9.92	417	9.92	1241	9.92	3927	--	--	9.91	270	9.92	271	9.92	1146	--	--								1.526	1.615	1.692	1.759	1.814	1.861	1.902	1.934	1.962	1.991	2.024	2.06	2.096	2.124	2.137	2.151	2.165	2.183	2.202	2.223	2.259	2.312
-0.953	-0.477	-0.953	-0.497		9.94	382	9.94	1192	9.94	3695	--	--	9.93	265	9.94	261	9.94	1116	--	--								1.498	1.603	1.694	1.767	1.824	1.868	1.907	1.937	1.968	2	2.036	2.069	2.109	2.139	2.16	2.176	2.188	2.211	2.232	2.214	2.224	2.211
-0.952	-0.6	-0.952	-0.573		9.96	435	9.96	1112	9.96	3540	--	--	9.95	274	9.96	271	9.96	1120	--	--								1.459	1.581	1.687	1.772	1.833	1.878	1.917	1.947	1.977	2.007	2.041	2.07	2.111	2.124	2.162	2.181	2.195	2.222	2.239	2.481	2.372	2.312
-0.951	-0.771	-0.951	-0.661		9.98	403	9.98	1127	9.98	3365	--	--	9.97	271	9.98	263	9.98	1100	--	--								1.421	1.556	1.68	1.776	1.843	1.887	1.925	1.956	1.986	2.012	2.044	2.062	2.092	2.109	2.258	2.456	2.151	2.614	2.767	2.593	2.519	2.288
-0.95	-1.052	-0.95	-0.768		10	400	10	1029	10	3148	--	--	9.99	309	10	227	10	994	--	--								1.394	1.539	1.678	1.786	1.856	1.902	1.94	1.971	1.996	2.018	2.043	2.061	2.061	2.147	2.264	2.153	2.008	2.199	2.331	2.398	2.417	2.266
-0.949	-2.068	-0.949	-0.901		10.02	417	10.02	1005	10.02	3056	--	--	10.01	326	10.02	246	10.02	981	--	--								1.388	1.537	1.682	1.794	1.865	1.912	1.954	1.985	2.004	2.017	2.039	2.058	2.086	2.195	2.45	2.015	1.601	1.596	1.736	1.856	1.962	1.87
-0.948	-1.144	-0.948	-1.085		10.04	404	10.04	992	10.04	2853	--	--	10.03	303	10.04	232	10.04	980	--	--								1.404	1.552	1.692	1.799	1.866	1.92	1.965	1.995	1.999	2.009	2.042	2.032	2.05	2.223	2.472	1.797	1.51	1.243	1.428	1.41	1.627	1.544
-0.947	-0.823	-0.947	-1.383		10.06	389	10.06	954	10.06	2683	--	--	10.05	273	10.06	233	10.06	925	--	--								1.438	1.579	1.695	1.787	1.874	1.936	1.986	2.025	1.968	1.989	2.029	1.936	2.021	2.215	2.463	1.859	1.355	0.78	1.33	1.598	1.551	1.217
-0.946	-0.638	-0.946	-2.824		10.08	378	10.08	904	10.08	2646	--	--	10.07	269	10.08	252	10.08	884	--	--								1.49	1.618	1.718	1.792	1.866	1.847	1.884	1.857	1.928	1.973	2.022	1.944	2.079	2.258	2.498	2.01	1.328	0.835	1.338	1.638	1.576	1.208
-0.945	-0.507	-0.945	-1.429		10.1	356	10.1	912	10.1	2518	--	--	10.09	275	10.1	266	10.1	796	--	--								1.547	1.663	1.747	1.84	1.799	2.126	1.966	1.891	1.899	1.964	2.019	2.027	2.296	2.284	2.455	2.038	1.488	0.908	1.407	1.611	1.576	1.279
-0.944	-0.407	-0.944	-1.117		10.12	389	10.12	809	10.12	2335	--	--	10.11	264	10.12	256	10.12	788	--	--								1.602	1.707	1.793	1.855	1.803	2.006	2.012	1.808	1.92	1.98	2.047	2.095	2.142	2.253	2.466	2.006	1.659	1.481	1.438	1.525	1.453	1.366
-0.943	-0.323	-0.943	-0.929		10.14	395	10.14	830	10.14	2269	--	--	10.13	294	10.14	234	10.14	754	--	--								1.647	1.746	1.824	1.889	1.679	1.902	1.925	1.791	1.955	2.013	2.068	2.116	2.06	2.265	2.45	1.908	1.661	1.399	1.327	1.159	1.295	1.463
-0.942	-0.253	-0.942	-0.791		10.16	369	10.16	791	10.16	2202	--	--	10.15	294	10.16	279	10.16	761	--	--								1.683	1.778	1.853	1.926	1.998	2.012	2.004	1.972	2.008	2.048	2.062	2.147	2.173	2.325	2.415	1.932	1.524	1.317	1.13	1.219	1.309	1.541
-0.941	-0.191	-0.941	-0.681		10.18	383	10.18	791	10.18	2093	--	--	10.17	288	10.18	230	10.18	719	--	--								1.714	1.802	1.872	1.945	1.989	2.026	2.034	2.03	2.059	2.153	2.689	2.424	2.17	2.523	2.326	1.951	1.646	1.449	1.363	1.389	1.541	1.654
-0.94	-0.136	-0.94	-0.589		10.2	354	10.2	743	10.2	1917	--	--	10.19	274	10.2	243	10.2	697	--	--								1.744	1.821	1.899	1.951	1.981	2.005	2.029	1.969	2.022	2.256	2.467	2.471	2.387	2.337	2.118	1.863	1.676	1.569	1.552	1.57	1.674	1.726
-0.939	-0.087	-0.939	-0.51		10.22	334	10.22	740	10.22	1999	--	--	10.21	299	10.22	268	10.22	684	--	--								1.799	1.858	1.914	1.953	1.985	2.014	2.019	2.321	2.569	2.322	2.178	2.16	2.103	2.01	1.896	1.761	1.696	1.681	1.725	1.748	1.794	1.782
-0.938	-0.042	-0.938	-0.441		10.24	353	10.24	690	10.24	1861	--	--	10.23	298	10.24	254	10.24	629	--	--								1.759	1.821	1.906	1.937	1.996	2.025	2.101	2.23	2.308	2.118	1.98	1.931	1.879	1.865	1.785	1.72	1.709	1.736	1.805	1.843	1.867	1.835
-0.937	-0.001	-0.937	-0.379		10.26	334	10.26	670	10.26	1748	--	--	10.25	292	10.26	242	10.26	598	--	--								2.064	2.097	2.063	2.02	2.123	2.178	2.252	2.095	2.094	2.01	1.896	1.833	1.812	1.792	1.773	1.736	1.736	1.783	1.859	1.91	1.923	1.891
-0.936	0.037	-0.936	-0.323		10.28	313	10.28	644	10.28	1723	--	--	10.27	288	10.28	256	10.28	602	--	--								1.934	2.006	1.852	1.996	2.082	2.103	2.071	2.037	1.991	1.936	1.878	1.859	1.849	1.848	1.824	1.796	1.79	1.828	1.888	1.937	1.949	1.928
-0.935	0.073	-0.935	-0.273		10.3	334	10.3	633	10.3	1621	--	--	10.29	261	10.3	259	10.3	595	--	--								1.855	1.915	1.96	2.018	2.006	1.981	1.944	1.921	1.901	1.885	1.878	1.884	1.879	1.872	1.843	1.818	1.811	1.844	1.895	1.939	1.945	1.93
-0.934	0.106	-0.934	-0.226		10.32	326	10.32	617	10.32	1541	--	--	10.31	248	10.32	275	10.32	570	--	--								1.811	1.859	1.884	1.911	1.908	1.896	1.878	1.871	1.868	1.864	1.887	1.907	1.907	1.898	1.873	1.853	1.846	1.868	1.903	1.936	1.944	1.938
-0.933	0.137	-0.933	-0.184		10.34	331	10.34	606	10.34	1458	--	--	10.33	274	10.34	270	10.34	554	--	--								1.768	1.809	1.837	1.861	1.862	1.846	1.845	1.855	1.859	1.861	1.893	1.913	1.915	1.908	1.902	1.894	1.892	1.907	1.928	1.94	1.937	1.934
-0.932	0.166	-0.932	-0.144		10.36	313	10.36	575	10.36	1454	--	--	10.35	296	10.36	245	10.36	543	--	--								1.789	1.826	1.854	1.877	1.882	1.872	1.872	1.883	1.888	1.882	1.912	1.929	1.934	1.935	1.947	1.949	1.951	1.955	1.958	1.944	1.922	1.914
-0.931	0.193	-0.931	-0.107		10.38	306	10.38	594	10.38	1397	--	--	10.37	258	10.38	253	10.38	497	--	--								1.828	1.863	1.89	1.906	1.912	1.902	1.903	1.911	1.914	1.908	1.926	1.931	1.932	1.938	1.962	1.973	1.977	1.976	1.961	1.922	1.881	1.86
-0.93	0.219	-0.93	-0.072		10.4	294	10.4	560	10.4	1342	--	--	10.39	290	10.4	258	10.4	523	--	--								1.86	1.894	1.922	1.933	1.948	1.946	1.944	1.942	1.937	1.922	1.919	1.916	1.918	1.935	1.97	1.992	2.001	1.995	1.968	1.916	1.868	1.84
-0.929	0.244	-0.929	-0.039		10.42	310	10.42	563	10.42	1297	--	--	10.41	276	10.42	247	10.42	506	--	--								1.887	1.923	1.951	1.954	1.967	1.969	1.97	1.964	1.964	1.944	1.921	1.901	1.898	1.915	1.982	2.042	2.085	2.002	1.95	1.914	1.888	1.854
-0.928	0.267	-0.928	-0.009		10.44	336	10.44	561	10.44	1296	--	--	10.43	267	10.44	269	10.44	481	--	--								1.916	1.948	1.969	1.963	1.978	1.987	1.992	1.981	1.977	1.934	1.938	1.848	1.856	1.853	1.931	1.989	2.115	1.986	1.931	1.857	1.878	1.861
-0.927	0.289	-0.927	0.02		10.46	309	10.46	563	10.46	1215	--	--	10.45	264	10.46	265	10.46	495	--	--								1.959	1.983	1.996	1.987	1.954	1.943	1.968	1.97	1.977	1.929	1.918	1.862	1.829	1.769	1.849	2.058	2.218	2.077	1.921	1.897	1.954	1.877
-0.926	0.311	-0.926	0.048		10.48	299	10.48	533	10.48	1175	--	--	10.47	289	10.48	240	10.48	523	--	--								1.984	1.997	1.995	1.967	1.928	1.875	2.167	2.001	1.923	2.016	1.807	1.907	1.787	1.888	1.807	1.676	1.815	1.838	1.868	1.892	1.795	1.946
-0.925	0.331	-0.925	0.074		10.5	318	10.5	491	10.5	1130	--	--	10.49	280	10.5	213	10.5	483	--	--								1.993	2.015	1.923	1.945	1.98	1.786	2.093	2.222	1.943	1.825	1.858	1.818	1.854	1.85	1.874	1.938	1.858	1.876	1.886	1.918	1.963	1.958
-0.924	0.351	-0.924	0.099		10.52	314	10.52	510	10.52	1099	--	--	10.51	251	10.52	244	10.52	446	--	--								1.883	1.976	2.145	1.924	1.94	2.079	2.128	1.863	1.915	1.867	1.839	1.847	1.849	1.867	1.872	1.88	1.883	1.898	1.907	1.94	1.957	1.978
-0.923	0.369	-0.923	0.122		10.54	291	10.54	523	10.54	1088	--	--	10.53	271	10.54	247	10.54	449	--	--								2.11	1.969	1.876	1.944	2.054	2.03	1.984	1.899	1.898	1.861	1.842	1.843	1.851	1.863	1.87	1.884	1.905	1.921	1.931	1.94	1.954	1.971
-0.922	0.387	-0.922	0.144		10.56	281	10.56	528	10.56	1004	--	--	10.55	280	10.56	254	10.56	401	--	--								2.103	1.963	1.933	1.991	2.031	2.035	2.007	1.956	1.901	1.874	1.859	1.858	1.861	1.871	1.877	1.895	1.918	1.942	1.951	1.955	1.964	1.979
-0.921	0.405	-0.921	0.166		10.58	278	10.58	495	10.58	997	--	--	10.57	274	10.58	243	10.58	416	--	--								1.966	1.939	1.987	2.013	2.037	2.033	2.013	1.953	1.9	1.859	1.869	1.868	1.881	1.881	1.893	1.908	1.925	1.943	1.968	1.958	1.967	1.983
-0.92	0.422	-0.92	0.186		10.6	285	10.6	482	10.6	1028	--	--	10.59	281	10.6	281	10.6	441	--	--								1.975	2.025	2.027	2.044	2.044	2.027	2.006	1.948	1.903	1.877	1.873	1.881	1.903	1.9	1.908	1.919	1.933	1.952	1.948	1.968	1.98	1.997
-0.919	0.438	-0.919	0.206		10.62	303	10.62	461	10.62	993	--	--	10.61	276	10.62	258	10.62	406	--	--								2.008	2.038	2.052	2.052	2.039	2.015	1.993	1.945	1.91	1.888	1.882	1.899	1.922	1.911	1.936	1.943	1.948	1.958	1.962	1.972	1.987	2.006
-0.918	0.453	-0.918	0.224		10.64	264	10.64	454	10.64	967	--	--	10.63	290	10.64	270	10.64	445	--	--								2.031	2.05	2.056	2.048	2.035	2.016	2.002	1.964	1.929	1.902	1.891	1.913	1.933	1.93	1.955	1.962	1.96	1.96	1.966	1.977	1.995	2.014
-0.917	0.468	-0.917	0.242		10.66	268	10.66	477	10.66	877	--	--	10.65	283	10.66	253	10.66	426	--	--								2.049	2.061	2.061	2.049	2.035	2.021	2.009	1.977	1.942	1.915	1.912	1.91	1.944	1.965	1.983	1.988	1.983	1.974	1.976	1.986	2.005	2.021
-0.916	0.483	-0.916	0.26		10.68	277	10.68	448	10.68	893	--	--	10.67	314	10.68	254	10.68	391	--	--								2.058	2.067	2.062	2.054	2.041	2.03	2.023	1.996	1.96	1.936	1.923	1.925	1.948	1.969	1.988	1.996	1.993	1.985	1.986	1.999	2.016	2.026
-0.915	0.497	-0.915	0.277		10.7	268	10.7	462	10.7	906	--	--	10.69	275	10.7	241	10.7	415	--	--								2.091	2.077	2.08	2.073	2.059	2.043	2.034	2.011	1.982	1.961	1.948	1.953	1.963	1.981	1.998	2.008	2.006	1.998	1.999	2.009	2.022	2.028
-0.914	0.511	-0.914	0.293		10.72	288	10.72	458	10.72	871	--	--	10.71	279	10.72	246	10.72	409	--	--								2.13	2.09	2.096	2.091	2.078	2.057	2.045	2.019	1.996	1.977	1.962	1.965	1.967	1.98	1.992	2.005	2.006	2.002	2.005	2.016	2.027	2.032
-0.913	0.524	-0.913	0.309		10.74	315	10.74	466	10.74	858	--	--	10.73	253	10.74	243	10.74	359	--	--								2.106	2.108	2.119	2.107	2.09	2.066	2.074	2.033	2.017	2.005	1.992	1.994	1.982	1.991	2	2.011	2.016	2.017	2.022	2.032	2.04	2.044
-0.912	0.537	-0.912	0.324		10.76	311	10.76	453	10.76	858	--	--	10.75	279	10.76	245	10.76	380	--	--								2.136	2.127	2.123	2.106	2.09	2.068	2.035	2.049	2.037	2.024	2.01	2.01	1.987	1.991	1.996	2.009	2.017	2.024	2.032	2.046	2.056	2.059
-0.911	0.55	-0.911	0.338		10.78	287	10.78	406	10.78	825	--	--	10.77	296	10.78	226	10.78	408	--	--								2.154	2.132	2.121	2.105	2.096	2.087	2.09	2.085	2.075	2.056	2.034	2.018	1.999	2	2.003	2.019	2.029	2.037	2.046	2.059	2.071	2.074
-0.91	0.562	-0.91	0.352		10.8	266	10.8	369	10.8	806	--	--	10.79	313	10.8	238	10.8	393	--	--								2.154	2.132	2.117	2.105	2.103	2.102	2.116	2.103	2.09	2.067	2.04	2.026	2.011	2.01	2.014	2.03	2.043	2.05	2.046	2.069	2.082	2.086
-0.909	0.574	-0.909	0.366		10.82	260	10.82	407	10.82	797	--	--	10.81	258	10.82	240	10.82	365	--	--								2.162	2.139	2.126	2.115	2.117	2.119	2.098	2.112	2.1	2.081	2.05	2.035	2.025	2.028	2.033	2.047	2.059	2.064	2.062	2.077	2.088	2.092
-0.908	0.585	-0.908	0.38		10.84	266	10.84	404	10.84	766	--	--	10.83	263	10.84	259	10.84	392	--	--								2.162	2.144	2.137	2.127	2.129	2.127	2.113	2.108	2.097	2.093	2.054	2.042	2.036	2.039	2.045	2.059	2.068	2.069	2.07	2.079	2.088	2.094
-0.907	0.597	-0.907	0.392		10.86	251	10.86	379	10.86	779	--	--	10.85	295	10.86	232	10.86	334	--	--								2.162	2.151	2.15	2.146	2.149	2.149	2.146	2.095	2.091	2.077	2.057	2.048	2.048	2.051	2.054	2.065	2.07	2.069	2.071	2.08	2.091	2.096
-0.906	0.608	-0.906	0.405		10.88	291	10.88	394	10.88	777	--	--	10.87	271	10.88	266	10.88	306	--	--								2.162	2.158	2.163	2.163	2.165	2.151	2.123	2.075	2.074	2.068	2.062	2.053	2.059	2.06	2.062	2.071	2.077	2.078	2.083	2.09	2.1	2.103
-0.905	0.618	-0.905	0.417		10.9	278	10.9	406	10.9	759	--	--	10.89	261	10.9	246	10.9	291	--	--								2.161	2.162	2.171	2.175	2.172	2.148	2.106	2.068	2.065	2.062	2.065	2.061	2.069	2.073	2.072	2.078	2.081	2.084	2.09	2.096	2.105	2.108
-0.904	0.629	-0.904	0.429		10.92	293	10.92	396	10.92	691	--	--	10.91	256	10.92	271	10.92	329	--	--								2.166	2.168	2.175	2.179	2.168	2.147	2.088	2.064	2.065	2.072	2.08	2.077	2.082	2.082	2.081	2.082	2.086	2.09	2.097	2.102	2.111	2.112
-0.903	0.639	-0.903	0.441		10.94	272	10.94	393	10.94	716	--	--	10.93	270	10.94	235	10.94	319	--	--								2.183	2.17	2.17	2.175	2.16	2.115	2.089	2.075	2.075	2.077	2.082	2.088	2.09	2.092	2.089	2.086	2.088	2.091	2.098	2.103	2.114	2.113
-0.902	0.649	-0.902	0.452		10.96	270	10.96	420	10.96	721	--	--	10.95	266	10.96	246	10.96	331	--	--								2.197	2.18	2.166	2.163	2.149	2.116	2.093	2.083	2.083	2.086	2.091	2.096	2.096	2.097	2.094	2.091	2.095	2.1	2.107	2.114	2.123	2.117
-0.901	0.659	-0.901	0.463		10.98	269	10.98	399	10.98	642	--	--	10.97	289	10.98	246	10.98	302	--	--								2.251	2.181	2.153	2.144	2.137	2.112	2.097	2.086	2.084	2.084	2.088	2.093	2.094	2.096	2.096	2.092	2.097	2.102	2.11	2.116	2.125	2.112
-0.9	0.668	-0.9	0.474		11	243	11	373	11	710	--	--	10.99	295	11	230	11	317	--	--								2.245	2.175	2.136	2.123	2.109	2.102	2.097	2.095	2.088	2.088	2.089	2.094	2.092	2.093	2.094	2.095	2.102	2.111	2.12	2.127	2.13	2.109
-0.899	0.678	-0.899	0.484		11.02	255	11.02	365	11.02	665	--	--	11.01	280	11.02	232	11.02	314	--	--								2.227	2.159	2.116	2.094	2.081	2.089	2.091	2.093	2.08	2.079	2.08	2.086	2.085	2.088	2.092	2.098	2.109	2.118	2.125	2.127	2.121	2.095
-0.898	0.687	-0.898	0.494		11.04	253	11.04	356	11.04	623	--	--	11.03	245	11.04	243	11.04	297	--	--								2.192	2.137	2.101	2.071	2.056	2.072	2.081	2.081	2.066	2.067	2.073	2.081	2.084	2.089	2.094	2.103	2.116	2.124	2.126	2.122	2.106	2.083
-0.897	0.696	-0.897	0.504		11.06	218	11.06	347	11.06	642	--	--	11.05	256	11.06	253	11.06	308	--	--								2.15	2.114	2.085	2.061	2.041	2.062	2.068	2.071	2.056	2.058	2.066	2.076	2.083	2.092	2.096	2.101	2.11	2.117	2.117	2.107	2.088	2.068
-0.896	0.705	-0.896	0.514		11.08	252	11.08	382	11.08	622	--	--	11.07	254	11.08	245	11.08	287	--	--								2.122	2.105	2.081	2.061	2.037	2.054	2.057	2.06	2.051	2.057	2.068	2.08	2.088	2.099	2.1	2.1	2.108	2.11	2.106	2.092	2.08	2.068
-0.895	0.713	-0.895	0.523		11.1	243	11.1	367	11.1	623	--	--	11.09	254	11.1	225	11.1	294	--	--								2.098	2.096	2.077	2.06	2.04	2.053	2.054	2.055	2.05	2.06	2.069	2.079	2.088	2.098	2.094	2.091	2.099	2.092	2.097	2.087	2.078	2.071
-0.894	0.722	-0.894	0.533		11.12	249	11.12	367	11.12	593	--	--	11.11	263	11.12	246	11.12	302	--	--								2.091	2.1	2.086	2.064	2.049	2.054	2.052	2.05	2.05	2.062	2.068	2.076	2.084	2.096	2.094	2.091	2.101	2.1	2.103	2.092	2.085	2.08
-0.893	0.73	-0.893	0.542		11.14	252	11.14	342	11.14	596	--	--	11.13	267	11.14	230	11.14	310	--	--								2.076	2.092	2.082	2.065	2.056	2.055	2.05	2.047	2.052	2.06	2.06	2.063	2.072	2.085	2.084	2.087	2.098	2.109	2.107	2.098	2.092	2.087
-0.892	0.738	-0.892	0.551		11.16	272	11.16	341	11.16	567	--	--	11.15	292	11.16	233	11.16	265	--	--								2.071	2.086	2.082	2.067	2.055	2.049	2.042	2.04	2.048	2.055	2.054	2.058	2.07	2.083	2.087	2.095	2.108	2.119	2.114	2.104	2.098	2.091
-0.891	0.746	-0.891	0.56		11.18	243	11.18	367	11.18	586	--	--	11.17	251	11.18	231	11.18	284	--	--								2.058	2.063	2.066	2.056	2.046	2.038	2.033	2.031	2.039	2.047	2.047	2.051	2.064	2.078	2.086	2.099	2.114	2.124	2.118	2.105	2.099	2.09
-0.89	0.754	-0.89	0.568		11.2	247	11.2	373	11.2	582	--	--	11.19	255	11.2	219	11.2	344	--	--								2.038	2.046	2.048	2.038	2.028	2.021	2.018	2.018	2.027	2.038	2.044	2.051	2.065	2.08	2.092	2.105	2.119	2.127	2.119	2.105	2.101	2.092
-0.889	0.762	-0.889	0.577		11.22	244	11.22	372	11.22	599	--	--	11.21	251	11.22	256	11.22	302	--	--								2.009	2.017	2.02	2.014	2.008	2.004	2.003	2.007	2.018	2.031	2.039	2.048	2.063	2.078	2.09	2.101	2.115	2.124	2.113	2.105	2.106	2.099
-0.888	0.769	-0.888	0.585		11.24	248	11.24	346	11.24	577	--	--	11.23	266	11.24	232	11.24	314	--	--								1.98	1.986	1.989	1.986	1.983	1.981	1.987	1.999	2.014	2.031	2.043	2.055	2.068	2.079	2.09	2.098	2.11	2.115	2.105	2.102	2.107	2.101
-0.887	0.777	-0.887	0.593		11.26	252	11.26	321	11.26	505	--	--	11.25	274	11.26	252	11.26	285	--	--								1.946	1.952	1.957	1.962	1.965	1.968	1.977	1.994	2.014	2.032	2.047	2.059	2.069	2.078	2.089	2.098	2.108	2.106	2.101	2.099	2.103	2.101
-0.886	0.784	-0.886	0.601		11.28	253	11.28	354	11.28	514	--	--	11.27	259	11.28	237	11.28	280	--	--								1.916	1.924	1.932	1.943	1.953	1.961	1.977	1.997	2.018	2.038	2.056	2.066	2.072	2.078	2.09	2.098	2.106	2.096	2.094	2.09	2.094	2.095
-0.885	0.791	-0.885	0.609		11.3	238	11.3	335	11.3	577	--	--	11.29	243	11.3	240	11.3	272	--	--								1.896	1.908	1.923	1.94	1.956	1.968	1.987	2.008	2.026	2.045	2.061	2.071	2.075	2.083	2.096	2.103	2.107	2.091	2.088	2.085	2.089	2.091
-0.884	0.798	-0.884	0.616		11.32	231	11.32	301	11.32	534	--	--	11.31	265	11.32	233	11.32	293	--	--								1.871	1.9	1.915	1.938	1.959	1.979	2.01	2.023	2.051	2.065	2.086	2.091	2.092	2.098	2.104	2.105	2.104	2.085	2.08	2.078	2.082	2.083
-0.883	0.805	-0.883	0.624		11.34	250	11.34	296	11.34	505	--	--	11.33	258	11.34	242	11.34	284	--	--								1.904	1.921	1.942	1.967	1.992	1.999	2.024	2.045	2.083	2.098	2.112	2.113	2.117	2.124	2.129	2.124	2.114	2.086	2.083	2.087	2.09	2.09
-0.882	0.812	-0.882	0.631		11.36	243	11.36	332	11.36	516	--	--	11.35	233	11.36	233	11.36	288	--	--								1.918	1.938	1.95	1.981	2.018	1.986	2.028	2.039	2.108	2.139	2.07	2.133	2.138	2.143	2.155	2.145	2.137	2.115	2.114	2.117	2.103	2.1
-0.881	0.818	-0.881	0.639		11.38	232	11.38	338	11.38	497	--	--	11.37	259	11.38	239	11.38	263	--	--								2.121	2.151	2.203	2.23	2.242	2.2	2.315	2.301	2.138	2.107	2.292	2.175	2.152	2.164	2.166	2.156	2.149	2.128	2.131	2.106	2.076	2.121
-0.88	0.825	-0.88	0.646		11.4	234	11.4	310	11.4	509	--	--	11.39	274	11.4	209	11.4	254	--	--								2.09	2.126	2.17	2.203	2.181	2.202	2.203	2.193	2.131	2.144	2.078	2.162	2.27	2.226	2.224	2.275	2.328	2.353	2.204	2.209	2.337	2.13
-0.879	0.832	-0.879	0.653		11.42	254	11.42	334	11.42	481	--	--	11.41	265	11.42	229	11.42	301	--	--								1.92	2.005	2.018	2.041	2.045	2.11	2.149	2.127	2.084	2.096	2.146	2.218	2.216	2.209	2.179	2.223	2.264	2.299	2.105	2.167	2.209	2.231
-0.878	0.838	-0.878	0.66		11.44	255	11.44	317	11.44	473	--	--	11.43	265	11.44	217	11.44	267	--	--								1.924	1.938	1.958	1.979	1.992	1.995	2.011	2.031	2.041	2.059	2.08	2.133	2.14	2.148	2.118	2.149	2.171	2.176	2.189	2.169	2.237	2.204
-0.877	0.844	-0.877	0.667		11.46	248	11.46	305	11.46	488	--	--	11.45	264	11.46	212	11.46	256	--	--								1.884	1.904	1.92	1.927	1.934	1.935	1.956	1.975	1.986	2.002	2.019	2.047	2.054	2.065	2.058	2.063	2.071	2.087	2.11	2.107	2.129	2.133
-0.876	0.851	-0.876	0.673		11.48	242	11.48	367	11.48	465	--	--	11.47	259	11.48	254	11.48	273	--	--								1.875	1.898	1.91	1.91	1.918	1.924	1.946	1.967	1.978	1.991	2.002	2.016	2.01	2.004	1.996	2.004	2.012	2.024	2.041	2.058	2.082	2.103
-0.875	0.857	-0.875	0.68		11.5	245	11.5	322	11.5	460	--	--	11.49	251	11.5	231	11.5	276	--	--								1.885	1.904	1.908	1.901	1.912	1.923	1.947	1.967	1.978	1.989	1.997	2.008	2.002	1.996	1.997	2.006	2.012	2.02	2.032	2.034	2.042	2.057
-0.874	0.863	-0.874	0.687		11.52	238	11.52	299	11.52	451	--	--	11.51	238	11.52	239	11.52	264	--	--								1.877	1.893	1.896	1.896	1.911	1.928	1.952	1.969	1.978	1.989	1.994	2.003	1.991	1.993	1.999	2.01	2.014	2.024	2.036	2.035	2.038	2.045
-0.873	0.869	-0.873	0.693		11.54	215	11.54	313	11.54	469	--	--	11.53	255	11.54	232	11.54	255	--	--								1.88	1.893	1.895	1.901	1.922	1.94	1.959	1.973	1.978	1.989	1.993	2.004	1.989	1.995	2.002	2.009	2.01	2.018	2.033	2.031	2.038	2.043
-0.872	0.875	-0.872	0.699		11.56	227	11.56	329	11.56	482	--	--	11.55	256	11.56	227	11.56	260	--	--								1.878	1.887	1.892	1.905	1.929	1.945	1.961	1.974	1.978	1.988	1.991	1.996	1.974	1.981	1.988	1.997	2.001	2.011	2.025	2.023	2.035	2.042
-0.871	0.881	-0.871	0.706		11.58	226	11.58	305	11.58	482	--	--	11.57	244	11.58	246	11.58	286	--	--								1.875	1.879	1.893	1.911	1.937	1.953	1.97	1.981	1.982	1.984	1.984	1.985	1.961	1.971	1.981	1.991	1.995	2.004	2.016	2.014	2.031	2.04
-0.87	0.886	-0.87	0.712		11.6	225	11.6	311	11.6	417	--	--	11.59	263	11.6	238	11.6	250	--	--								1.871	1.873	1.893	1.916	1.943	1.956	1.973	1.984	1.983	1.978	1.979	1.97	1.951	1.957	1.967	1.978	1.986	1.994	2.004	2.004	2.021	2.031
-0.869	0.892	-0.869	0.718		11.62	240	11.62	324	11.62	458	--	--	11.61	243	11.62	240	11.62	241	--	--								1.866	1.872	1.899	1.926	1.949	1.957	1.974	1.981	1.977	1.969	1.975	1.963	1.952	1.956	1.967	1.976	1.984	1.993	2.004	2.004	2.021	2.031
-0.868	0.897	-0.868	0.724		11.64	223	11.64	294	11.64	455	--	--	11.63	264	11.64	250	11.64	278	--	--								1.871	1.876	1.9	1.921	1.941	1.948	1.966	1.975	1.974	1.965	1.968	1.953	1.946	1.948	1.961	1.972	1.983	1.991	1.998	1.999	2.016	2.026
-0.867	0.903	-0.867	0.73		11.66	224	11.66	284	11.66	432	--	--	11.65	233	11.66	225	11.66	272	--	--								1.868	1.867	1.886	1.905	1.932	1.947	1.971	1.979	1.978	1.965	1.958	1.949	1.947	1.949	1.96	1.971	1.98	1.991	1.999	2.001	2.015	2.024
-0.866	0.908	-0.866	0.736		11.68	218	11.68	300	11.68	455	--	--	11.67	245	11.68	227	11.68	284	--	--								1.866	1.861	1.87	1.889	1.923	1.948	1.977	1.99	1.994	1.98	1.966	1.955	1.955	1.953	1.96	1.968	1.974	1.982	1.988	1.997	2.012	2.02
-0.865	0.914	-0.865	0.741		11.7	231	11.7	292	11.7	418	--	--	11.69	248	11.7	231	11.7	245	--	--								1.856	1.848	1.855	1.879	1.922	1.953	1.988	2.002	2.012	1.997	1.976	1.961	1.963	1.964	1.966	1.971	1.975	1.981	1.983	1.995	2.011	2.015
-0.864	0.919	-0.864	0.747		11.72	233	11.72	284	11.72	419	--	--	11.71	256	11.72	213	11.72	243	--	--								1.836	1.838	1.846	1.872	1.918	1.957	1.995	2.016	2.03	2.014	1.981	1.952	1.954	1.964	1.97	1.973	1.97	1.97	1.966	1.979	2	2.008
-0.863	0.924	-0.863	0.753		11.74	218	11.74	293	11.74	412	--	--	11.73	250	11.74	214	11.74	249	--	--								1.808	1.819	1.836	1.87	1.919	1.963	2	2.017	2.026	2.009	1.968	1.935	1.942	1.964	1.974	1.975	1.967	1.962	1.952	1.963	1.987	1.999
-0.862	0.93	-0.862	0.758		11.76	214	11.76	275	11.76	413	--	--	11.75	240	11.76	245	11.76	262	--	--								1.794	1.814	1.84	1.877	1.92	1.962	1.998	2.009	2.016	2	1.954	1.916	1.925	1.951	1.968	1.967	1.958	1.953	1.942	1.953	1.98	1.997
-0.861	0.935	-0.861	0.764		11.78	218	11.78	285	11.78	426	--	--	11.77	254	11.78	234	11.78	271	--	--								1.815	1.822	1.847	1.885	1.92	1.956	1.988	1.999	2.003	1.991	1.946	1.91	1.92	1.946	1.963	1.961	1.955	1.952	1.945	1.955	1.98	1.991
-0.86	0.94	-0.86	0.769		11.8	228	11.8	265	11.8	386	--	--	11.79	279	11.8	229	11.8	251	--	--								1.875	1.848	1.857	1.89	1.919	1.95	1.979	1.988	1.99	1.976	1.935	1.901	1.907	1.929	1.946	1.947	1.944	1.948	1.944	1.957	1.977	1.988
-0.859	0.945	-0.859	0.774		11.82	213	11.82	293	11.82	425	--	--	11.81	255	11.82	247	11.82	265	--	--								1.979	1.885	1.862	1.884	1.917	1.952	1.977	1.979	1.974	1.954	1.932	1.914	1.923	1.937	1.945	1.942	1.938	1.944	1.945	1.96	1.969	1.969
-0.858	0.95	-0.858	0.78		11.84	228	11.84	303	11.84	438	--	--	11.83	236	11.84	229	11.84	233	--	--								2.121	1.959	1.89	1.888	1.922	1.957	1.975	1.966	1.953	1.927	1.924	1.925	1.935	1.943	1.94	1.935	1.929	1.938	1.946	1.964	1.964	1.958
-0.857	0.955	-0.857	0.785		11.86	224	11.86	290	11.86	421	--	--	11.85	269	11.86	251	11.86	261	--	--								2.239	2.115	1.981	1.933	1.944	1.975	1.987	1.963	1.929	1.904	1.917	1.942	1.96	1.963	1.948	1.937	1.924	1.93	1.944	1.963	1.956	1.946
-0.856	0.959	-0.856	0.79		11.88	223	11.88	300	11.88	414	--	--	11.87	251	11.88	233	11.88	264	--	--								2.441	2.317	2.154	2.041	2.001	2.009	2.008	1.971	1.913	1.886	1.901	1.935	1.952	1.951	1.934	1.928	1.915	1.924	1.943	1.963	1.957	1.953
-0.855	0.964	-0.855	0.795		11.9	216	11.9	278	11.9	394	--	--	11.89	243	11.9	218	11.9	251	--	--								2.725	2.588	2.409	2.218	2.129	2.091	2.065	2.011	1.941	1.889	1.883	1.905	1.913	1.911	1.905	1.913	1.913	1.93	1.952	1.974	1.97	1.972
-0.854	0.969	-0.854	0.8		11.92	230	11.92	276	11.92	390	--	--	11.91	253	11.92	251	11.92	235	--	--								2.74	2.622	2.518	2.373	2.277	2.177	2.102	2.019	1.933	1.862	1.825	1.825	1.82	1.822	1.837	1.881	1.911	1.94	1.964	1.986	1.987	1.999
-0.853	0.973	-0.853	0.805		11.94	221	11.94	284	11.94	413	--	--	11.93	260	11.94	228	11.94	233	--	--								2.492	2.733	2.542	2.484	2.387	2.279	2.2	2.084	1.94	1.821	1.74	1.714	1.707	1.72	1.766	1.849	1.915	1.955	1.978	2.006	2.01	2.024
-0.852	0.978	-0.852	0.81		11.96	248	11.96	291	11.96	417	--	--	11.95	249	11.96	220	11.96	236	--	--								2.207	2.237	2.304	2.573	2.319	2.316	2.168	2.04	1.801	1.735	1.656	1.628	1.616	1.63	1.702	1.819	1.916	1.961	1.983	2.013	2.027	2.044
-0.851	0.983	-0.851	0.815		11.98	223	11.98	278	11.98	384	--	--	11.97	225	11.98	223	11.98	242	--	--								2.184	2.273	2.355	2.438	2.435	2.295	2.136	1.939	1.846	1.749	1.671	1.633	1.614	1.605	1.678	1.806	1.922	1.971	1.993	2.022	2.04	2.055
-0.85	0.987	-0.85	0.819		12	235	12	265	12	397	--	--	11.99	275	12	234	12	255	--	--								2.197	2.264	2.373	2.425	2.385	2.215	2.177	2.017	1.89	1.593	1.755	1.751	1.649	1.665	1.69	1.803	1.923	1.972	1.997	2.023	2.048	2.062
-0.849	0.992	-0.849	0.824		12.02	228	12.02	276	12.02	393	--	--	12.01	290	12.02	230	12.02	245	--	--								2.219	2.556	2.569	2.436	2.424	1.974	2.053	2.054	2.184	2.223	2.122	1.902	1.804	1.767	1.751	1.821	1.926	1.976	2.007	2.028	2.052	2.061
-0.848	0.996	-0.848	0.829		12.04	226	12.04	291	12.04	397	--	--	12.03	258	12.04	210	12.04	260	--	--								2.701	2.483	2.58	2.121	2.065	2.239	2.062	2.112	2.178	2.205	2.263	2.062	2.011	1.922	1.851	1.857	1.93	1.977	2.012	2.028	2.054	2.059
-0.847	1	-0.847	0.834		12.06	218	12.06	284	12.06	389	--	--	12.05	243	12.06	221	12.06	258	--	--								2.655	2.492	2.131	2.095	2.168	2.104	2.118	2.149	2.189	2.227	2.228	2.312	2.244	2.098	1.975	1.907	1.942	1.985	2.022	2.033	2.053	2.054
-0.846	1.005	-0.846	0.838		12.08	213	12.08	298	12.08	393	--	--	12.07	205	12.08	213	12.08	222	--	--								2.342	2.121	2.171	2.131	2.15	2.165	2.163	2.173	2.202	2.226	2.206	2.348	2.449	2.267	2.062	1.944	1.949	1.991	2.027	2.038	2.053	2.055
-0.845	1.009	-0.845	0.843		12.1	222	12.1	319	12.1	397	--	--	12.09	226	12.1	206	12.1	264	--	--								2.101	2.147	2.17	2.178	2.183	2.196	2.197	2.196	2.211	2.224	2.152	2.389	2.571	2.361	2.101	1.97	1.961	2.004	2.037	2.046	2.057	2.053
-0.844	1.013	-0.844	0.847		12.12	220	12.12	321	12.12	355	--	--	12.11	228	12.12	207	12.12	250	--	--								2.154	2.173	2.193	2.201	2.207	2.212	2.21	2.204	2.209	2.212	2.155	2.345	2.508	2.335	2.084	1.981	1.976	2.017	2.046	2.056	2.066	2.06
-0.843	1.017	-0.843	0.852		12.14	251	12.14	307	12.14	398	--	--	12.13	229	12.14	227	12.14	251	--	--								2.206	2.209	2.223	2.226	2.229	2.224	2.219	2.208	2.21	2.195	2.121	2.326	2.395	2.244	2.052	1.986	1.993	2.032	2.057	2.066	2.072	2.062
-0.842	1.021	-0.842	0.856		12.16	223	12.16	276	12.16	351	--	--	12.15	253	12.16	225	12.16	236	--	--								2.249	2.246	2.245	2.242	2.239	2.227	2.219	2.204	2.202	2.169	2.081	2.394	2.284	2.145	2.012	1.988	2.012	2.049	2.069	2.075	2.079	2.07
-0.841	1.025	-0.841	0.86		12.18	216	12.18	273	12.18	337	--	--	12.17	219	12.18	238	12.18	227	--	--								2.28	2.272	2.263	2.254	2.244	2.227	2.215	2.194	2.197	2.083	2.277	2.356	2.204	2.066	1.985	1.996	2.03	2.063	2.08	2.082	2.081	2.074
-0.84	1.029	-0.84	0.865		12.2	222	12.2	266	12.2	345	--	--	12.19	243	12.2	211	12.2	224	--	--								2.303	2.293	2.279	2.263	2.248	2.227	2.206	2.172	2.148	2.07	2.544	2.207	2.099	2	1.971	2.006	2.046	2.072	2.088	2.089	2.089	2.088
-0.839	1.034	-0.839	0.869		12.22	215	12.22	250	12.22	327	--	--	12.21	253	12.22	212	12.22	262	--	--								2.321	2.31	2.293	2.272	2.251	2.228	2.206	2.166	2.144	2.004	2.391	2.237	2.029	1.973	1.976	2.021	2.059	2.083	2.102	2.105	2.108	2.111
-0.838	1.037	-0.838	0.873		12.24	235	12.24	270	12.24	329	--	--	12.23	231	12.24	234	12.24	230	--	--								2.339	2.327	2.308	2.281	2.254	2.229	2.21	2.154	2.11	2.208	2.104	2.034	1.982	1.96	1.987	2.033	2.068	2.093	2.113	2.119	2.125	2.131
-0.837	1.041	-0.837	0.877		12.26	233	12.26	262	12.26	323	--	--	12.25	246	12.26	213	12.26	224	--	--								2.361	2.347	2.321	2.29	2.259	2.231	2.232	2.354	2.301	2.111	2.016	1.968	1.96	1.966	2.006	2.049	2.081	2.108	2.129	2.133	2.142	2.147
-0.836	1.045	-0.836	0.882		12.28	207	12.28	265	12.28	292	--	--	12.27	280	12.28	224	12.28	235	--	--								2.386	2.369	2.341	2.307	2.28	2.238	2.474	2.459	2.328	2.1	1.975	1.941	1.963	1.989	2.032	2.068	2.096	2.123	2.139	2.144	2.152	2.156
-0.835	1.049	-0.835	0.886		12.3	216	12.3	267	12.3	328	--	--	12.29	239	12.3	217	12.3	236	--	--								2.412	2.393	2.366	2.333	2.315	2.259	2.695	2.591	2.485	2.155	1.996	1.963	1.993	2.022	2.057	2.086	2.112	2.14	2.154	2.155	2.162	2.163
-0.834	1.053	-0.834	0.89		12.32	216	12.32	273	12.32	374	--	--	12.31	264	12.32	230	12.32	227	--	--								2.445	2.428	2.403	2.373	2.363	2.311	2.566	2.643	2.519	2.177	2.024	2.001	2.033	2.06	2.085	2.109	2.13	2.152	2.16	2.161	2.162	2.161
-0.833	1.057	-0.833	0.894		12.34	217	12.34	271	12.34	339	--	--	12.33	241	12.34	228	12.34	195	--	--								2.489	2.475	2.447	2.416	2.378	2.495	2.629	2.673	2.507	2.184	2.045	2.038	2.07	2.092	2.11	2.126	2.141	2.158	2.162	2.162	2.161	2.155
-0.832	1.06	-0.832	0.898		12.36	226	12.36	257	12.36	339	--	--	12.35	265	12.36	222	12.36	208	--	--								2.545	2.537	2.51	2.461	2.363	2.634	2.668	2.607	2.424	2.159	2.055	2.062	2.096	2.119	2.133	2.145	2.155	2.162	2.159	2.159	2.154	2.144
-0.831	1.064	-0.831	0.902		12.38	233	12.38	267	12.38	339	--	--	12.37	254	12.38	227	12.38	221	--	--								2.6	2.616	2.525	2.482	2.578	2.675	2.76	2.582	2.333	2.139	2.071	2.084	2.114	2.137	2.144	2.154	2.159	2.159	2.152	2.151	2.147	2.137
-0.83	1.068	-0.83	0.906		12.4	214	12.4	273	12.4	349	--	--	12.39	234	12.4	205	12.4	260	--	--								2.626	2.691	2.638	2.727	2.654	2.735	2.615	2.442	2.253	2.127	2.086	2.102	2.126	2.148	2.156	2.163	2.163	2.156	2.145	2.143	2.142	2.134
-0.829	1.071	-0.829	0.91		12.42	238	12.42	260	12.42	333	--	--	12.41	226	12.42	207	12.42	227	--	--								2.509	2.294	2.302	2.608	2.619	2.565	2.457	2.31	2.184	2.121	2.105	2.119	2.138	2.159	2.164	2.165	2.159	2.146	2.133	2.13	2.134	2.13
-0.828	1.075	-0.828	0.913		12.44	219	12.44	231	12.44	333	--	--	12.43	248	12.44	205	12.44	236	--	--								2.421	2.449	2.436	2.448	2.423	2.375	2.3	2.2	2.138	2.114	2.115	2.129	2.145	2.166	2.169	2.165	2.154	2.14	2.127	2.125	2.134	2.133
-0.827	1.079	-0.827	0.917		12.46	227	12.46	267	12.46	317	--	--	12.45	230	12.46	210	12.46	236	--	--								2.195	2.223	2.256	2.285	2.265	2.247	2.214	2.142	2.114	2.107	2.119	2.137	2.154	2.169	2.168	2.155	2.14	2.127	2.118	2.118	2.13	2.134
-0.826	1.082	-0.826	0.921		12.48	198	12.48	256	12.48	325	--	--	12.47	241	12.48	215	12.48	259	--	--								2.157	2.137	2.142	2.178	2.201	2.197	2.176	2.117	2.102	2.1	2.123	2.143	2.158	2.162	2.156	2.138	2.122	2.115	2.114	2.119	2.131	2.137
-0.825	1.086	-0.825	0.925		12.5	213	12.5	247	12.5	321	--	--	12.49	241	12.5	205	12.5	233	--	--								2.092	2.107	2.132	2.187	2.207	2.196	2.155	2.106	2.093	2.096	2.125	2.147	2.158	2.15	2.138	2.115	2.102	2.098	2.104	2.111	2.124	2.13
-0.824	1.089	-0.824	0.928		12.52	212	12.52	265	12.52	329	--	--	12.51	241	12.52	234	12.52	242	--	--								2.146	2.177	2.186	2.222	2.222	2.197	2.135	2.095	2.082	2.09	2.12	2.14	2.147	2.128	2.109	2.086	2.081	2.083	2.097	2.109	2.121	2.128
-0.823	1.092	-0.823	0.932		12.54	209	12.54	242	12.54	322	--	--	12.53	246	12.54	212	12.54	249	--	--								2.235	2.246	2.232	2.246	2.232	2.202	2.133	2.094	2.076	2.087	2.113	2.131	2.134	2.111	2.09	2.069	2.069	2.073	2.093	2.106	2.12	2.127
-0.822	1.096	-0.822	0.936		12.56	208	12.56	229	12.56	298	--	--	12.55	230	12.56	212	12.56	215	--	--								2.294	2.28	2.254	2.253	2.242	2.214	2.148	2.102	2.073	2.082	2.104	2.123	2.123	2.098	2.076	2.057	2.062	2.073	2.101	2.117	2.131	2.137
-0.821	1.099	-0.821	0.939		12.58	223	12.58	259	12.58	320	--	--	12.57	239	12.58	222	12.58	218	--	--								2.303	2.266	2.241	2.243	2.245	2.226	2.167	2.104	2.052	2.05	2.071	2.103	2.114	2.104	2.087	2.068	2.069	2.081	2.111	2.128	2.145	2.15
-0.82	1.103	-0.82	0.943		12.6	203	12.6	257	12.6	314	--	--	12.59	235	12.6	196	12.6	221	--	--								2.288	2.239	2.227	2.238	2.251	2.239	2.18	2.095	2.019	2.012	2.042	2.095	2.119	2.123	2.109	2.084	2.074	2.087	2.121	2.14	2.154	2.163
-0.819	1.106	-0.819	0.947		12.62	223	12.62	275	12.62	308	--	--	12.61	249	12.62	218	12.62	228	--	--								2.26	2.213	2.211	2.229	2.246	2.236	2.172	2.071	1.984	1.979	2.038	2.121	2.168	2.184	2.165	2.118	2.077	2.078	2.105	2.125	2.137	2.154
-0.818	1.109	-0.818	0.95		12.64	195	12.64	277	12.64	323	--	--	12.63	249	12.64	204	12.64	211	--	--								2.233	2.195	2.196	2.216	2.235	2.222	2.149	2.053	1.969	1.977	2.072	2.189	2.254	2.269	2.234	2.151	2.061	2.026	2.034	2.052	2.061	2.089
-0.817	1.113	-0.817	0.954		12.66	208	12.66	275	12.66	317	--	--	12.65	244	12.66	202	12.66	227	--	--								2.194	2.163	2.157	2.18	2.202	2.181	2.117	2.037	1.967	1.985	2.109	2.257	2.348	2.368	2.319	2.201	2.048	1.951	1.899	1.901	1.927	1.997
-0.816	1.116	-0.816	0.957		12.68	206	12.68	273	12.68	336	--	--	12.67	245	12.68	219	12.68	216	--	--								2.156	2.131	2.122	2.15	2.178	2.154	2.103	2.037	1.981	2.005	2.133	2.289	2.393	2.418	2.37	2.237	2.04	1.864	1.801	1.789	1.811	1.908
-0.815	1.119	-0.815	0.961		12.7	200	12.7	230	12.7	295	--	--	12.69	240	12.7	200	12.7	232	--	--								2.109	2.093	2.087	2.117	2.136	2.132	2.096	2.044	2.003	2.026	2.144	2.287	2.395	2.427	2.393	2.263	2.051	1.836	1.72	1.709	1.737	1.844
-0.814	1.122	-0.814	0.964		12.72	221	12.72	272	12.72	312	--	--	12.71	234	12.72	214	12.72	223	--	--								2.079	2.074	2.076	2.103	2.125	2.129	2.103	2.062	2.027	2.038	2.13	2.244	2.339	2.378	2.365	2.262	2.07	1.858	1.734	1.713	1.729	1.823
-0.813	1.125	-0.813	0.968		12.74	205	12.74	232	12.74	305	--	--	12.73	226	12.74	198	12.74	237	--	--								2.053	2.051	2.059	2.081	2.099	2.109	2.096	2.067	2.035	2.034	2.096	2.177	2.258	2.302	2.313	2.25	2.104	1.933	1.81	1.782	1.786	1.862
-0.812	1.129	-0.812	0.971		12.76	218	12.76	233	12.76	305	--	--	12.75	234	12.76	236	12.76	221	--	--								2.037	2.042	2.059	2.073	2.083	2.092	2.088	2.065	2.037	2.024	2.06	2.111	2.168	2.21	2.238	2.217	2.13	2.027	1.928	1.903	1.894	1.943
-0.811	1.132	-0.811	0.974		12.78	196	12.78	238	12.78	295	--	--	12.77	219	12.78	198	12.78	199	--	--								2.019	2.023	2.034	2.036	2.04	2.05	2.06	2.048	2.033	2.024	2.049	2.079	2.116	2.151	2.179	2.179	2.134	2.085	2.041	2.015	1.998	2.022
-0.81	1.135	-0.81	0.978		12.8	200	12.8	241	12.8	304	--	--	12.79	198	12.8	186	12.8	208	--	--								2.001	1.993	1.999	1.994	2.001	2.016	2.035	2.035	2.03	2.026	2.049	2.073	2.103	2.131	2.147	2.149	2.12	2.097	2.08	2.07	2.052	2.06
-0.809	1.138	-0.809	0.981		12.82	212	12.82	252	12.82	275	--	--	12.81	219	12.82	210	12.82	241	--	--								1.978	1.941	1.938	1.935	1.953	1.979	2.011	2.023	2.029	2.025	2.047	2.077	2.108	2.135	2.143	2.137	2.101	2.081	2.069	2.061	2.052	2.06
-0.808	1.141	-0.808	0.984		12.84	203	12.84	263	12.84	298	--	--	12.83	211	12.84	188	12.84	236	--	--								1.948	1.914	1.908	1.911	1.94	1.969	2.004	2.017	2.024	2.016	2.037	2.074	2.111	2.142	2.147	2.132	2.083	2.06	2.038	2.035	2.032	2.04
-0.807	1.144	-0.807	0.988		12.86	209	12.86	265	12.86	304	--	--	12.85	234	12.86	197	12.86	255	--	--								1.922	1.895	1.887	1.894	1.93	1.96	1.993	2.006	2.014	2.007	2.028	2.069	2.111	2.143	2.145	2.124	2.072	2.054	2.035	2.029	2.02	2.027
-0.806	1.147	-0.806	0.991		12.88	220	12.88	247	12.88	301	--	--	12.87	239	12.88	195	12.88	218	--	--								1.906	1.893	1.893	1.908	1.949	1.973	1.997	2.003	2.007	1.996	2.017	2.064	2.107	2.137	2.136	2.117	2.07	2.062	2.045	2.028	2.005	2.003
-0.805	1.15	-0.805	0.994		12.9	229	12.9	256	12.9	298	--	--	12.89	261	12.9	219	12.9	216	--	--								1.885	1.881	1.892	1.913	1.955	1.975	1.99	1.993	1.994	1.98	1.997	2.044	2.083	2.11	2.109	2.11	2.085	2.095	2.083	2.053	2.01	1.994
-0.804	1.153	-0.804	0.997		12.92	236	12.92	242	12.92	304	--	--	12.91	240	12.92	213	12.92	201	--	--								1.869	1.882	1.907	1.932	1.971	1.985	1.988	1.982	1.979	1.965	1.977	2.022	2.059	2.084	2.083	2.099	2.098	2.121	2.107	2.067	2.009	1.986
-0.803	1.156	-0.803	1		12.94	228	12.94	252	12.94	297	--	--	12.93	198	12.94	208	12.94	221	--	--								1.847	1.874	1.908	1.932	1.967	1.982	1.981	1.97	1.966	1.954	1.959	1.998	2.031	2.057	2.057	2.084	2.103	2.139	2.127	2.083	2.021	1.991
-0.802	1.159	-0.802	1.003		12.96	231	12.96	247	12.96	310	--	--	12.95	215	12.96	199	12.96	213	--	--								1.826	1.862	1.902	1.926	1.958	1.982	1.983	1.968	1.958	1.945	1.945	1.978	2.014	2.041	2.039	2.067	2.089	2.12	2.098	2.058	2.01	1.984
-0.801	1.161	-0.801	1.007		12.98	203	12.98	265	12.98	325	--	--	12.97	234	12.98	222	12.98	220	--	--								1.806	1.841	1.876	1.9	1.93	1.968	1.977	1.961	1.947	1.938	1.932	1.961	2	2.031	2.03	2.054	2.073	2.095	2.064	2.042	2.011	1.991
-0.8	1.164	-0.8	1.01		13	208	13	249	13	278	--	--	12.99	249	13	218	13	229	--	--								1.797	1.832	1.861	1.881	1.907	1.953	1.96	1.939	1.924	1.923	1.926	1.956	2.003	2.036	2.032	2.042	2.053	2.059	2.024	2.016	2.004	1.994
-0.799	1.167	-0.799	1.013		13.02	214	13.02	270	13.02	299	--	--	13.01	234	13.02	214	13.02	214	--	--								1.843	1.871	1.888	1.896	1.916	1.953	1.947	1.917	1.902	1.905	1.915	1.946	2.002	2.038	2.036	2.04	2.047	2.039	2.01	2.004	2	1.994
-0.798	1.17	-0.798	1.016		13.04	212	13.04	248	13.04	306	--	--	13.03	234	13.04	193	13.04	236	--	--								1.914	1.928	1.939	1.939	1.957	1.985	1.972	1.927	1.901	1.893	1.898	1.922	1.98	2.02	2.026	2.032	2.046	2.031	1.995	1.979	1.976	1.975
-0.797	1.173	-0.797	1.019		13.06	190	13.06	228	13.06	290	--	--	13.05	223	13.06	203	13.06	222	--	--								1.98	1.983	1.99	1.988	2.005	2.019	2.003	1.959	1.924	1.896	1.886	1.899	1.952	1.991	2.01	2.027	2.055	2.045	2.003	1.975	1.963	1.954
-0.796	1.175	-0.796	1.022		13.08	196	13.08	245	13.08	305	--	--	13.07	215	13.08	218	13.08	195	--	--								2.004	2.004	2.145	2.01	1.954	2.028	2.03	1.996	1.965	1.922	1.898	1.89	1.927	1.958	1.983	2.008	2.052	2.049	2.006	1.965	1.945	1.926
-0.795	1.178	-0.795	1.025		13.1	182	13.1	245	13.1	291	--	--	13.09	225	13.1	201	13.1	206	--	--								2.023	2.018	1.959	2.019	2.085	2.047	2.047	2.213	2.011	1.963	1.923	1.89	1.902	1.92	1.948	1.984	2.029	2.033	1.997	1.959	1.935	1.906
-0.794	1.181	-0.794	1.028		13.12	210	13.12	234	13.12	280	--	--	13.11	224	13.12	194	13.12	225	--	--								2.007	2	1.999	2.002	2.019	2.034	2.053	1.974	2.047	2.006	1.961	1.905	1.882	1.88	1.897	1.934	1.981	1.997	1.973	1.947	1.927	1.896
-0.793	1.184	-0.793	1.031		13.14	196	13.14	233	13.14	293	--	--	13.13	225	13.14	204	13.14	215	--	--								1.984	1.973	1.969	1.976	1.996	2.018	2.045	2.058	2.06	2.032	2.026	1.895	1.884	1.864	1.861	1.899	1.939	1.966	1.958	1.945	1.927	1.899
-0.792	1.186	-0.792	1.033		13.16	193	13.16	244	13.16	300	--	--	13.15	244	13.16	202	13.16	217	--	--								1.949	1.94	1.936	1.954	1.977	2.005	2.04	2.056	2.06	2.04	2.026	1.908	1.897	1.846	1.827	1.86	1.896	1.932	1.939	1.931	1.915	1.891
-0.791	1.189	-0.791	1.036		13.18	220	13.18	239	13.18	303	--	--	13.17	250	13.18	206	13.18	219	--	--								1.933	1.925	1.946	1.943	1.969	1.996	2.033	2.038	2.048	2.029	2.025	1.912	1.894	1.827	1.804	1.834	1.861	1.898	1.915	1.911	1.897	1.882
-0.79	1.192	-0.79	1.039		13.2	196	13.2	249	13.2	293	--	--	13.19	234	13.2	196	13.2	220	--	--								1.917	1.91	1.919	1.943	1.978	2.008	2.047	2.074	2.045	2.022	1.997	1.93	1.882	1.798	1.769	1.79	1.816	1.856	1.886	1.887	1.88	1.88
-0.789	1.194	-0.789	1.042		13.22	219	13.22	243	13.22	293	--	--	13.21	219	13.22	191	13.22	227	--	--								1.907	1.899	1.923	1.955	2.001	2.034	2.07	2.071	2.057	2.022	1.998	1.938	1.905	1.805	1.756	1.759	1.782	1.819	1.861	1.871	1.875	1.885
-0.788	1.197	-0.788	1.045		13.24	221	13.24	253	13.24	281	--	--	13.23	233	13.24	216	13.24	244	--	--								1.892	1.888	1.922	1.969	2.03	2.069	2.098	2.095	2.094	2.038	2.012	1.959	1.94	1.815	1.74	1.729	1.758	1.798	1.844	1.859	1.876	1.89
-0.787	1.199	-0.787	1.048		13.26	213	13.26	245	13.26	272	--	--	13.25	203	13.26	198	13.26	216	--	--								1.892	1.891	1.929	1.987	2.039	2.09	2.113	2.118	2.079	2.069	2.047	2.008	1.983	1.839	1.739	1.725	1.758	1.799	1.839	1.855	1.875	1.891
-0.786	1.202	-0.786	1.05		13.28	207	13.28	260	13.28	290	--	--	13.27	206	13.28	209	13.28	221	--	--								1.885	1.887	1.93	1.995	2.082	2.112	2.132	2.132	2.111	2.12	2.09	2.052	2.003	1.844	1.727	1.72	1.765	1.818	1.849	1.855	1.868	1.879
-0.785	1.205	-0.785	1.053		13.3	191	13.3	242	13.3	279	--	--	13.29	214	13.3	204	13.3	234	--	--								1.875	1.887	1.933	1.999	2.065	2.104	2.121	2.128	2.119	2.144	2.125	2.056	2.028	1.855	1.73	1.724	1.776	1.839	1.864	1.851	1.846	1.839
-0.784	1.207	-0.784	1.056		13.32	198	13.32	248	13.32	284	--	--	13.31	229	13.32	220	13.32	231	--	--								1.864	1.886	1.933	1.993	2.05	2.085	2.122	2.113	2.118	2.149	2.131	2.122	2.007	1.844	1.723	1.716	1.775	1.848	1.869	1.841	1.816	1.798
-0.783	1.21	-0.783	1.059		13.34	218	13.34	257	13.34	277	--	--	13.33	213	13.34	218	13.34	249	--	--								1.861	1.887	1.943	1.976	2.029	2.063	2.053	2.093	2.107	2.114	2.104	1.976	1.938	1.837	1.724	1.704	1.758	1.83	1.853	1.817	1.781	1.759
-0.782	1.212	-0.782	1.061		13.36	200	13.36	242	13.36	309	--	--	13.35	194	13.36	169	13.36	207	--	--								1.856	1.892	1.932	1.961	2.016	1.973	2.043	2.068	2.077	2.068	2.054	1.834	1.824	1.837	1.732	1.696	1.736	1.797	1.82	1.78	1.74	1.719
-0.781	1.214	-0.781	1.064		13.38	206	13.38	260	13.38	305	--	--	13.37	204	13.38	215	13.38	217	--	--								1.861	1.866	1.92	1.938	1.979	1.941	2.024	2.05	2.05	2.027	2.05	2.161	1.83	1.857	1.753	1.704	1.72	1.759	1.778	1.74	1.699	1.677
-0.78	1.217	-0.78	1.067		13.4	200	13.4	268	13.4	317	--	--	13.39	201	13.4	218	13.4	215	--	--								1.864	1.866	1.911	1.953	1.95	1.907	2.034	2.034	2.03	1.994	1.947	1.925	1.785	1.944	1.767	1.714	1.71	1.726	1.729	1.697	1.659	1.638
-0.779	1.219	-0.779	1.069		13.42	208	13.42	258	13.42	296	--	--	13.41	208	13.42	219	13.42	185	--	--								1.872	1.865	1.901	1.929	1.986	2.001	2.018	2.022	2.017	1.982	1.968	1.94	1.834	1.936	1.781	1.733	1.71	1.706	1.693	1.66	1.62	1.6
-0.778	1.222	-0.778	1.072		13.44	183	13.44	263	13.44	304	--	--	13.43	234	13.44	176	13.44	215	--	--								1.87	1.87	1.895	1.927	1.954	1.972	2	2.014	1.998	1.978	1.962	1.93	1.828	1.831	1.946	1.759	1.715	1.699	1.664	1.625	1.581	1.565
-0.777	1.224	-0.777	1.075		13.46	205	13.46	232	13.46	313	--	--	13.45	214	13.46	209	13.46	202	--	--								1.869	1.866	1.884	1.912	1.924	1.939	1.954	1.965	1.981	1.987	1.979	1.948	1.9	1.8	1.837	1.955	1.726	1.699	1.644	1.592	1.556	1.551
-0.776	1.227	-0.776	1.077		13.48	214	13.48	264	13.48	323	--	--	13.47	231	13.48	205	13.48	208	--	--								1.88	1.869	1.88	1.895	1.897	1.906	1.927	1.955	1.975	1.996	1.997	1.971	1.926	1.793	2.008	1.904	1.711	1.663	1.582	1.533	1.533	1.562
-0.775	1.229	-0.775	1.08		13.5	209	13.5	240	13.5	283	--	--	13.49	211	13.5	225	13.5	206	--	--								1.894	1.871	1.874	1.881	1.874	1.897	1.892	1.935	1.962	1.995	2.012	2.002	1.977	1.897	1.91	1.901	1.67	1.577	1.477	1.444	1.51	1.585
-0.774	1.231	-0.774	1.082		13.52	197	13.52	239	13.52	297	--	--	13.51	200	13.52	205	13.52	220	--	--								1.917	1.881	1.876	1.882	1.873	1.899	1.897	1.937	1.961	1.985	2.022	2.032	2.037	1.93	2.025	1.764	1.566	1.447	1.329	1.337	1.482	1.598
-0.773	1.238	-0.773	1.085		13.54	234	13.54	249	13.54	305	--	--	13.53	210	13.54	182	13.54	207	--	--								1.949	1.903	1.893	1.895	1.886	1.865	1.901	1.937	1.961	1.984	1.945	2.064	2.124	2.036	1.859	1.747	1.484	1.33	1.264	1.298	1.449	1.594
-0.772	1.241	-0.772	1.087		13.56	208	13.56	240	13.56	305	--	--	13.55	229	13.56	190	13.56	230	--	--								1.99	1.942	1.928	1.928	1.922	1.982	1.921	1.895	1.966	1.935	2.095	2.138	1.924	2.018	1.867	1.689	1.409	1.244	1.098	1.248	1.42	1.59
-0.771	1.243	-0.771	1.09		13.58	194	13.58	246	13.58	276	--	--	13.57	206	13.58	200	13.58	205	--	--								2.031	1.992	1.982	1.982	1.976	1.97	2.024	2.105	2.012	2.166	2.048	1.932	2.045	2.001	1.823	1.626	1.418	1.206	1.086	1.152	1.4	1.586
-0.77	1.245	-0.77	1.092		13.6	210	13.6	230	13.6	285	--	--	13.59	208	13.6	192	13.6	204	--	--								2.057	2.037	2.036	2.048	2.052	2.045	2.037	2.036	2.038	2.067	2.072	2.085	2.031	1.988	1.809	1.624	1.436	1.262	1.151	1.237	1.412	1.603
-0.769	1.247	-0.769	1.095		13.62	201	13.62	260	13.62	303	--	--	13.61	239	13.62	181	13.62	202	--	--								2.072	2.074	2.084	2.106	2.118	2.108	2.088	2.078	2.067	2.061	2.075	2.086	2.061	1.984	1.837	1.689	1.544	1.416	1.345	1.352	1.457	1.608
-0.768	1.25	-0.768	1.097		13.64	199	13.64	249	13.64	276	--	--	13.63	188	13.64	205	13.64	225	--	--								2.087	2.103	2.114	2.142	2.162	2.159	2.14	2.128	2.115	2.104	2.114	2.114	2.089	2.026	1.911	1.778	1.68	1.584	1.491	1.462	1.449	1.581
-0.767	1.252	-0.767	1.1		13.66	201	13.66	249	13.66	286	--	--	13.65	201	13.66	209	13.66	214	--	--								2.114	2.138	2.15	2.176	2.194	2.177	2.171	2.166	2.142	2.122	2.13	2.13	2.098	2.019	1.907	1.783	1.742	1.611	1.02	1.469	1.428	1.525
-0.766	1.254	-0.766	1.102		13.68	197	13.68	232	13.68	308	--	--	13.67	214	13.68	189	13.68	197	--	--								2.142	2.172	2.183	2.209	2.207	2.236	2.248	2.227	2.17	2.156	2.155	2.174	2.131	2.043	1.883	1.714	1.591	1.644	1.389	1.552	1.513	1.491
-0.765	1.256	-0.765	1.105		13.7	181	13.7	241	13.7	297	--	--	13.69	223	13.7	181	13.7	208	--	--
-0.764	1.258	-0.764	1.107		13.72	208	13.72	270	13.72	276	--	--	13.71	218	13.72	194	13.72	243	--	--
-0.763	1.26	-0.763	1.109		13.74	203	13.74	237	13.74	304	--	--	13.73	216	13.74	179	13.74	221	--	--
-0.762	1.263	-0.762	1.112		13.76	195	13.76	234	13.76	277	--	--	13.75	203	13.76	200	13.76	204	--	--
-0.761	1.265	-0.761	1.114		13.78	203	13.78	263	13.78	257	--	--	13.77	226	13.78	203	13.78	223	--	--
-0.76	1.267	-0.76	1.116		13.8	204	13.8	220	13.8	283	--	--	13.79	213	13.8	196	13.8	215	--	--
-0.759	1.269	-0.759	1.118		13.82	217	13.82	234	13.82	285	--	--	13.81	225	13.82	202	13.82	234	--	--
-0.758	1.271	-0.758	1.121		13.84	197	13.84	255	13.84	271	--	--	13.83	200	13.84	213	13.84	200	--	--
-0.757	1.273	-0.757	1.123		13.86	206	13.86	236	13.86	282	--	--	13.85	216	13.86	203	13.86	208	--	--
-0.756	1.275	-0.756	1.125		13.88	215	13.88	248	13.88	274	--	--	13.87	200	13.88	197	13.88	187	--	--
-0.755	1.277	-0.755	1.127		13.9	225	13.9	223	13.9	275	--	--	13.89	189	13.9	208	13.9	209	--	--
-0.754	1.279	-0.754	1.13		13.92	193	13.92	261	13.92	279	--	--	13.91	218	13.92	192	13.92	217	--	--
-0.753	1.281	-0.753	1.132		13.94	194	13.94	261	13.94	317	--	--	13.93	213	13.94	211	13.94	199	--	--
-0.752	1.283	-0.752	1.134		13.96	182	13.96	249	13.96	285	--	--	13.95	203	13.96	186	13.96	194	--	--
-0.751	1.285	-0.751	1.136		13.98	212	13.98	244	13.98	265	--	--	13.97	223	13.98	193	13.98	226	--	--
-0.75	1.287	-0.75	1.138		14	212	14	268	14	296	--	--	13.99	245	14	185	14	217	--	--
-0.749	1.289	-0.749	1.14		14.02	223	14.02	247	14.02	310	--	--	14.01	216	14.02	190	14.02	230	--	--
-0.748	1.291	-0.748	1.142		14.04	209	14.04	257	14.04	314	--	--	14.03	186	14.04	197	14.04	226	--	--
-0.747	1.293	-0.747	1.145		14.06	197	14.06	241	14.06	306	--	--	14.05	198	14.06	181	14.06	230	--	--
-0.746	1.295	-0.746	1.147		14.08	198	14.08	258	14.08	315	--	--	14.07	218	14.08	181	14.08	229	--	--
-0.745	1.297	-0.745	1.149		14.1	203	14.1	235	14.1	285	--	--	14.09	229	14.1	181	14.1	224	--	--
-0.744	1.298	-0.744	1.151		14.12	193	14.12	249	14.12	318	--	--	14.11	216	14.12	155	14.12	223	--	--
-0.743	1.3	-0.743	1.153		14.14	204	14.14	262	14.14	284	--	--	14.13	219	14.14	191	14.14	250	--	--
-0.742	1.302	-0.742	1.155		14.16	207	14.16	265	14.16	272	--	--	14.15	231	14.16	183	14.16	233	--	--
-0.741	1.304	-0.741	1.157		14.18	209	14.18	257	14.18	270	--	--	14.17	220	14.18	195	14.18	215	--	--
-0.74	1.306	-0.74	1.159		14.2	196	14.2	225	14.2	313	--	--	14.19	199	14.2	190	14.2	232	--	--
-0.739	1.308	-0.739	1.161		14.22	226	14.22	246	14.22	280	--	--	14.21	203	14.22	199	14.22	231	--	--
-0.738	1.309	-0.738	1.162		14.24	192	14.24	241	14.24	296	--	--	14.23	233	14.24	208	14.24	219	--	--
-0.737	1.311	-0.737	1.164		14.26	219	14.26	265	14.26	301	--	--	14.25	191	14.26	175	14.26	223	--	--
-0.736	1.313	-0.736	1.166		14.28	220	14.28	226	14.28	292	--	--	14.27	223	14.28	190	14.28	210	--	--
-0.735	1.315	-0.735	1.168		14.3	213	14.3	253	14.3	328	--	--	14.29	230	14.3	194	14.3	212	--	--
-0.734	1.317	-0.734	1.17		14.32	232	14.32	234	14.32	298	--	--	14.31	215	14.32	184	14.32	237	--	--
-0.733	1.319	-0.733	1.172		14.34	200	14.34	248	14.34	302	--	--	14.33	214	14.34	179	14.34	232	--	--
-0.732	1.32	-0.732	1.174		14.36	215	14.36	266	14.36	289	--	--	14.35	205	14.36	198	14.36	230	--	--
-0.731	1.322	-0.731	1.175		14.38	203	14.38	271	14.38	249	--	--	14.37	196	14.38	203	14.38	217	--	--
-0.73	1.324	-0.73	1.177		14.4	217	14.4	237	14.4	303	--	--	14.39	256	14.4	204	14.4	211	--	--
-0.729	1.326	-0.729	1.179		14.42	205	14.42	254	14.42	267	--	--	14.41	219	14.42	193	14.42	209	--	--
-0.728	1.328	-0.728	1.181		14.44	208	14.44	261	14.44	304	--	--	14.43	211	14.44	168	14.44	205	--	--
-0.727	1.329	-0.727	1.182		14.46	203	14.46	261	14.46	288	--	--	14.45	204	14.46	197	14.46	241	--	--
-0.726	1.331	-0.726	1.184		14.48	205	14.48	259	14.48	295	--	--	14.47	225	14.48	206	14.48	215	--	--
-0.725	1.333	-0.725	1.186		14.5	206	14.5	247	14.5	264	--	--	14.49	190	14.5	185	14.5	210	--	--
-0.724	1.335	-0.724	1.187		14.52	225	14.52	264	14.52	277	--	--	14.51	211	14.52	176	14.52	217	--	--
-0.723	1.336	-0.723	1.189		14.54	207	14.54	268	14.54	274	--	--	14.53	214	14.54	174	14.54	219	--	--
-0.722	1.338	-0.722	1.195		14.56	195	14.56	239	14.56	289	--	--	14.55	205	14.56	196	14.56	267	--	--
-0.721	1.34	-0.721	1.197		14.58	208	14.58	259	14.58	277	--	--	14.57	198	14.58	194	14.58	230	--	--
-0.72	1.342	-0.72	1.198		14.6	198	14.6	266	14.6	291	--	--	14.59	186	14.6	170	14.6	235	--	--
-0.719	1.344	-0.719	1.2		14.62	213	14.62	265	14.62	292	--	--	14.61	185	14.62	180	14.62	221	--	--
-0.718	1.345	-0.718	1.201		14.64	213	14.64	268	14.64	283	--	--	14.63	220	14.64	178	14.64	246	--	--
-0.717	1.347	-0.717	1.203		14.66	205	14.66	253	14.66	302	--	--	14.65	213	14.66	208	14.66	232	--	--
-0.716	1.349	-0.716	1.204		14.68	212	14.68	272	14.68	318	--	--	14.67	190	14.68	194	14.68	227	--	--
-0.715	1.351	-0.715	1.206		14.7	198	14.7	265	14.7	291	--	--	14.69	221	14.7	183	14.7	239	--	--
-0.714	1.353	-0.714	1.207		14.72	202	14.72	276	14.72	268	--	--	14.71	196	14.72	179	14.72	234	--	--
-0.713	1.355	-0.713	1.208		14.74	212	14.74	269	14.74	313	--	--	14.73	213	14.74	178	14.74	231	--	--
-0.712	1.356	-0.712	1.21		14.76	223	14.76	254	14.76	306	--	--	14.75	188	14.76	176	14.76	240	--	--
-0.711	1.358	-0.711	1.211		14.78	207	14.78	274	14.78	303	--	--	14.77	225	14.78	183	14.78	292	--	--
-0.71	1.36	-0.71	1.212		14.8	211	14.8	277	14.8	280	--	--	14.79	234	14.8	205	14.8	245	--	--
-0.709	1.362	-0.709	1.213		14.82	229	14.82	263	14.82	311	--	--	14.81	213	14.82	192	14.82	252	--	--
-0.708	1.364	-0.708	1.214		14.84	208	14.84	273	14.84	271	--	--	14.83	200	14.84	221	14.84	229	--	--
-0.707	1.366	-0.707	1.215		14.86	203	14.86	274	14.86	298	--	--	14.85	211	14.86	204	14.86	238	--	--
-0.706	1.368	-0.706	1.216		14.88	193	14.88	259	14.88	312	--	--	14.87	184	14.88	173	14.88	211	--	--
-0.705	1.369	-0.705	1.217		14.9	209	14.9	279	14.9	297	--	--	14.89	196	14.9	183	14.9	236	--	--
-0.704	1.371	-0.704	1.218		14.92	198	14.92	302	14.92	320	--	--	14.91	214	14.92	179	14.92	232	--	--
-0.703	1.373	-0.703	1.219		14.94	200	14.94	282	14.94	282	--	--	14.93	235	14.94	182	14.94	232	--	--
-0.702	1.375	-0.702	1.22		14.96	191	14.96	255	14.96	273	--	--	14.95	214	14.96	183	14.96	240	--	--
-0.701	1.377	-0.701	1.221		14.98	208	14.98	270	14.98	276	--	--	14.97	215	14.98	175	14.98	227	--	--
					15	199	15	277	15	298	--	--	14.99	216	15	194	15	223	--	--
					15.02	188	15.02	251	15.02	309	--	--	15.01	186	15.02	172	15.02	233	--	--
					15.04	211	15.04	244	15.04	310	--	--	15.03	209	15.04	181	15.04	234	--	--
					15.06	209	15.06	278	15.06	301	--	--	15.05	210	15.06	178	15.06	245	--	--
					15.08	213	15.08	252	15.08	299	--	--	15.07	196	15.08	172	15.08	223	--	--
					15.1	203	15.1	253	15.1	284	--	--	15.09	179	15.1	163	15.1	204	--	--
					15.12	215	15.12	280	15.12	278	--	--	15.11	168	15.12	173	15.12	229	--	--
					15.14	207	15.14	248	15.14	303	--	--	15.13	238	15.14	175	15.14	229	--	--
					15.16	200	15.16	282	15.16	301	--	--	15.15	213	15.16	155	15.16	232	--	--
					15.18	203	15.18	283	15.18	337	--	--	15.17	223	15.18	161	15.18	222	--	--
					15.2	209	15.2	294	15.2	317	--	--	15.19	198	15.2	179	15.2	221	--	--
					15.22	198	15.22	254	15.22	305	--	--	15.21	201	15.22	204	15.22	221	--	--
					15.24	213	15.24	254	15.24	300	--	--	15.23	188	15.24	193	15.24	214	--	--
					15.26	184	15.26	264	15.26	294	--	--	15.25	205	15.26	186	15.26	189	--	--
					15.28	215	15.28	273	15.28	294	--	--	15.27	186	15.28	187	15.28	211	--	--
					15.3	227	15.3	248	15.3	294	--	--	15.29	201	15.3	188	15.3	226	--	--
					15.32	202	15.32	237	15.32	280	--	--	15.31	220	15.32	170	15.32	217	--	--
					15.34	193	15.34	251	15.34	283	--	--	15.33	190	15.34	184	15.34	210	--	--
					15.36	194	15.36	257	15.36	305	--	--	15.35	214	15.36	201	15.36	217	--	--
					15.38	207	15.38	256	15.38	282	--	--	15.37	211	15.38	197	15.38	212	--	--
					15.4	200	15.4	253	15.4	291	--	--	15.39	214	15.4	160	15.4	191	--	--
					15.42	193	15.42	253	15.42	309	--	--	15.41	219	15.42	161	15.42	210	--	--
					15.44	201	15.44	237	15.44	308	--	--	15.43	186	15.44	192	15.44	218	--	--
					15.46	191	15.46	264	15.46	288	--	--	15.45	184	15.46	203	15.46	187	--	--
					15.48	198	15.48	259	15.48	299	--	--	15.47	205	15.48	184	15.48	200	--	--
					15.5	196	15.5	254	15.5	300	--	--	15.49	195	15.5	169	15.5	213	--	--
					15.52	198	15.52	240	15.52	285	--	--	15.51	191	15.52	191	15.52	200	--	--
					15.54	189	15.54	223	15.54	281	--	--	15.53	205	15.54	189	15.54	229	--	--
					15.56	206	15.56	261	15.56	287	--	--	15.55	189	15.56	156	15.56	220	--	--
					15.58	191	15.58	254	15.58	277	--	--	15.57	205	15.58	195	15.58	195	--	--
					15.6	209	15.6	269	15.6	287	--	--	15.59	216	15.6	154	15.6	196	--	--
					15.62	190	15.62	239	15.62	288	--	--	15.61	220	15.62	186	15.62	213	--	--
					15.64	202	15.64	235	15.64	259	--	--	15.63	188	15.64	174	15.64	217	--	--
					15.66	203	15.66	227	15.66	250	--	--	15.65	186	15.66	175	15.66	199	--	--
					15.68	214	15.68	241	15.68	287	--	--	15.67	168	15.68	169	15.68	200	--	--
					15.7	190	15.7	226	15.7	291	--	--	15.69	188	15.7	189	15.7	185	--	--
					15.72	212	15.72	219	15.72	284	--	--	15.71	179	15.72	170	15.72	200	--	--
					15.74	206	15.74	244	15.74	265	--	--	15.73	206	15.74	159	15.74	192	--	--
					15.76	198	15.76	233	15.76	277	--	--	15.75	198	15.76	176	15.76	177	--	--
					15.78	204	15.78	215	15.78	263	--	--	15.77	185	15.78	176	15.78	164	--	--
					15.8	198	15.8	256	15.8	280	--	--	15.79	189	15.8	169	15.8	182	--	--
					15.82	214	15.82	252	15.82	270	--	--	15.81	181	15.82	182	15.82	188	--	--
					15.84	195	15.84	235	15.84	287	--	--	15.83	174	15.84	188	15.84	189	--	--
					15.86	198	15.86	228	15.86	297	--	--	15.85	191	15.86	170	15.86	183	--	--
					15.88	213	15.88	228	15.88	274	--	--	15.87	185	15.88	166	15.88	179	--	--
					15.9	194	15.9	216	15.9	279	--	--	15.89	183	15.9	183	15.9	180	--	--
					15.92	188	15.92	235	15.92	277	--	--	15.91	210	15.92	171	15.92	187	--	--
					15.94	193	15.94	218	15.94	269	--	--	15.93	208	15.94	192	15.94	186	--	--
					15.96	197	15.96	221	15.96	311	--	--	15.95	198	15.96	181	15.96	181	--	--
					15.98	197	15.98	208	15.98	260	--	--	15.97	234	15.98	154	15.98	190	--	--
					16	203	16	223	16	287	--	--	15.99	208	16	174	16	164	--	--
					16.02	194	16.02	221	16.02	272	--	--	16.01	183	16.02	176	16.02	196	--	--
					16.04	205	16.04	211	16.04	287	--	--	16.03	218	16.04	196	16.04	199	--	--
					16.06	189	16.06	220	16.06	292	--	--	16.05	194	16.06	180	16.06	191	--	--
					16.08	187	16.08	220	16.08	258	--	--	16.07	200	16.08	168	16.08	157	--	--
					16.1	193	16.1	217	16.1	308	--	--	16.09	203	16.1	166	16.1	169	--	--
					16.12	192	16.12	234	16.12	279	--	--	16.11	195	16.12	178	16.12	166	--	--
					16.14	198	16.14	256	16.14	260	--	--	16.13	189	16.14	180	16.14	174	--	--
					16.16	181	16.16	223	16.16	260	--	--	16.15	184	16.16	195	16.16	158	--	--
					16.18	201	16.18	225	16.18	255	--	--	16.17	208	16.18	174	16.18	164	--	--
					16.2	206	16.2	204	16.2	287	--	--	16.19	203	16.2	169	16.2	163	--	--
					16.22	183	16.22	204	16.22	307	--	--	16.21	193	16.22	170	16.22	152	--	--
					16.24	190	16.24	228	16.24	302	--	--	16.23	161	16.24	185	16.24	156	--	--
					16.26	198	16.26	229	16.26	266	--	--	16.25	170	16.26	166	16.26	170	--	--
					16.28	199	16.28	235	16.28	284	--	--	16.27	183	16.28	178	16.28	156	--	--
					16.3	183	16.3	223	16.3	255	--	--	16.29	201	16.3	187	16.3	160	--	--
					16.32	203	16.32	207	16.32	291	--	--	16.31	201	16.32	182	16.32	155	--	--
					16.34	183	16.34	244	16.34	268	--	--	16.33	186	16.34	173	16.34	170	--	--
					16.36	208	16.36	224	16.36	262	--	--	16.35	209	16.36	174	16.36	156	--	--
					16.38	209	16.38	209	16.38	276	--	--	16.37	199	16.38	186	16.38	173	--	--
					16.4	203	16.4	212	16.4	295	--	--	16.39	205	16.4	174	16.4	156	--	--
					16.42	172	16.42	215	16.42	297	--	--	16.41	186	16.42	182	16.42	129	--	--
					16.44	191	16.44	200	16.44	267	--	--	16.43	170	16.44	181	16.44	147	--	--
					16.46	190	16.46	209	16.46	295	--	--	16.45	179	16.46	171	16.46	148	--	--
					16.48	187	16.48	210	16.48	278	--	--	16.47	181	16.48	191	16.48	151	--	--
					16.5	182	16.5	227	16.5	263	--	--	16.49	176	16.5	188	16.5	164	--	--
					16.52	227	16.52	184	16.52	271	--	--	16.51	181	16.52	183	16.52	176	--	--
					16.54	223	16.54	216	16.54	276	--	--	16.53	176	16.54	169	16.54	189	--	--
					16.56	214	16.56	224	16.56	291	--	--	16.55	203	16.56	150	16.56	186	--	--
					16.58	183	16.58	191	16.58	270	--	--	16.57	190	16.58	155	16.58	158	--	--
					16.6	208	16.6	221	16.6	286	--	--	16.59	184	16.6	177	16.6	164	--	--
					16.62	194	16.62	209	16.62	291	--	--	16.61	195	16.62	180	16.62	163	--	--
					16.64	186	16.64	208	16.64	298	--	--	16.63	184	16.64	158	16.64	175	--	--
					16.66	184	16.66	211	16.66	300	--	--	16.65	189	16.66	181	16.66	187	--	--
					16.68	208	16.68	191	16.68	287	--	--	16.67	185	16.68	175	16.68	163	--	--
					16.7	204	16.7	202	16.7	316	--	--	16.69	168	16.7	177	16.7	149	--	--
					16.72	206	16.72	217	16.72	288	--	--	16.71	203	16.72	186	16.72	160	--	--
					16.74	218	16.74	203	16.74	283	--	--	16.73	171	16.74	173	16.74	157	--	--
					16.76	213	16.76	199	16.76	274	--	--	16.75	194	16.76	182	16.76	156	--	--
					16.78	215	16.78	217	16.78	279	--	--	16.77	199	16.78	188	16.78	169	--	--
					16.8	203	16.8	206	16.8	277	--	--	16.79	185	16.8	200	16.8	154	--	--
					16.82	217	16.82	221	16.82	303	--	--	16.81	216	16.82	172	16.82	147	--	--
					16.84	208	16.84	210	16.84	300	--	--	16.83	163	16.84	190	16.84	147	--	--
					16.86	219	16.86	217	16.86	285	--	--	16.85	161	16.86	192	16.86	155	--	--
					16.88	194	16.88	213	16.88	262	--	--	16.87	219	16.88	194	16.88	159	--	--
					16.9	189	16.9	208	16.9	264	--	--	16.89	174	16.9	185	16.9	162	--	--
					16.92	221	16.92	201	16.92	274	--	--	16.91	193	16.92	162	16.92	153	--	--
					16.94	198	16.94	206	16.94	299	--	--	16.93	190	16.94	174	16.94	152	--	--
					16.96	203	16.96	208	16.96	302	--	--	16.95	213	16.96	196	16.96	150	--	--
					16.98	189	16.98	197	16.98	283	--	--	16.97	203	16.98	190	16.98	165	--	--
					17	178	17	224	17	291	--	--	16.99	188	17	212	17	161	--	--
					17.02	193	17.02	216	17.02	301	--	--	17.01	171	17.02	180	17.02	174	--	--
					17.04	199	17.04	198	17.04	304	--	--	17.03	198	17.04	186	17.04	138	--	--
					17.06	181	17.06	209	17.06	298	--	--	17.05	198	17.06	171	17.06	151	--	--
					17.08	197	17.08	214	17.08	322	--	--	17.07	195	17.08	173	17.08	149	--	--
					17.1	210	17.1	229	17.1	314	--	--	17.09	209	17.1	178	17.1	155	--	--
					17.12	193	17.12	219	17.12	309	--	--	17.11	195	17.12	193	17.12	167	--	--
					17.14	192	17.14	216	17.14	287	--	--	17.13	181	17.14	177	17.14	149	--	--
					17.16	189	17.16	217	17.16	308	--	--	17.15	169	17.16	177	17.16	144	--	--
					17.18	210	17.18	235	17.18	306	--	--	17.17	189	17.18	189	17.18	150	--	--
					17.2	204	17.2	222	17.2	286	--	--	17.19	189	17.2	179	17.2	154	--	--
					17.22	193	17.22	233	17.22	286	--	--	17.21	196	17.22	176	17.22	164	--	--
					17.24	194	17.24	214	17.24	321	--	--	17.23	205	17.24	163	17.24	136	--	--
					17.26	216	17.26	226	17.26	286	--	--	17.25	185	17.26	179	17.26	150	--	--
					17.28	212	17.28	231	17.28	329	--	--	17.27	178	17.28	170	17.28	152	--	--
					17.3	223	17.3	227	17.3	305	--	--	17.29	173	17.3	171	17.3	153	--	--
					17.32	208	17.32	201	17.32	316	--	--	17.31	169	17.32	165	17.32	138	--	--
					17.34	226	17.34	187	17.34	314	--	--	17.33	176	17.34	178	17.34	160	--	--
					17.36	219	17.36	216	17.36	331	--	--	17.35	198	17.36	158	17.36	132	--	--
					17.38	210	17.38	220	17.38	310	--	--	17.37	206	17.38	166	17.38	161	--	--
					17.4	221	17.4	238	17.4	271	--	--	17.39	175	17.4	171	17.4	175	--	--
					17.42	222	17.42	207	17.42	312	--	--	17.41	190	17.42	176	17.42	162	--	--
					17.44	201	17.44	215	17.44	316	--	--	17.43	176	17.44	183	17.44	161	--	--
					17.46	209	17.46	197	17.46	336	--	--	17.45	189	17.46	184	17.46	158	--	--
					17.48	204	17.48	202	17.48	329	--	--	17.47	193	17.48	180	17.48	153	--	--
					17.5	198	17.5	230	17.5	326	--	--	17.49	203	17.5	188	17.5	165	--	--
					17.52	212	17.52	219	17.52	307	--	--	17.51	193	17.52	186	17.52	156	--	--
					17.54	220	17.54	210	17.54	323	--	--	17.53	184	17.54	169	17.54	170	--	--
					17.56	213	17.56	225	17.56	335	--	--	17.55	152	17.56	167	17.56	159	--	--
					17.58	203	17.58	193	17.58	303	--	--	17.57	165	17.58	182	17.58	150	--	--
					17.6	202	17.6	203	17.6	306	--	--	17.59	206	17.6	173	17.6	173	--	--
					17.62	222	17.62	202	17.62	326	--	--	17.61	180	17.62	160	17.62	159	--	--
					17.64	228	17.64	237	17.64	314	--	--	17.63	190	17.64	196	17.64	160	--	--
					17.66	198	17.66	212	17.66	344	--	--	17.65	171	17.66	178	17.66	159	--	--
					17.68	198	17.68	237	17.68	335	--	--	17.67	203	17.68	198	17.68	161	--	--
					17.7	199	17.7	192	17.7	364	--	--	17.69	209	17.7	204	17.7	159	--	--
					17.72	208	17.72	238	17.72	341	--	--	17.71	200	17.72	192	17.72	167	--	--
					17.74	193	17.74	228	17.74	323	--	--	17.73	181	17.74	186	17.74	162	--	--
					17.76	207	17.76	202	17.76	331	--	--	17.75	169	17.76	178	17.76	151	--	--
					17.78	208	17.78	211	17.78	335	--	--	17.77	176	17.78	177	17.78	168	--	--
					17.8	217	17.8	216	17.8	327	--	--	17.79	196	17.8	173	17.8	164	--	--
					17.82	223	17.82	214	17.82	383	--	--	17.81	185	17.82	199	17.82	159	--	--
					17.84	200	17.84	208	17.84	345	--	--	17.83	208	17.84	186	17.84	150	--	--
					17.86	211	17.86	208	17.86	370	--	--	17.85	221	17.86	189	17.86	165	--	--
					17.88	225	17.88	215	17.88	348	--	--	17.87	201	17.88	189	17.88	152	--	--
					17.9	193	17.9	236	17.9	352	--	--	17.89	200	17.9	196	17.9	154	--	--
					17.92	206	17.92	224	17.92	346	--	--	17.91	204	17.92	185	17.92	167	--	--
					17.94	251	17.94	233	17.94	363	--	--	17.93	196	17.94	205	17.94	162	--	--
					17.96	227	17.96	218	17.96	372	--	--	17.95	195	17.96	210	17.96	151	--	--
					17.98	219	17.98	240	17.98	391	--	--	17.97	185	17.98	183	17.98	148	--	--
					18	216	18	235	18	369	--	--	17.99	196	18	182	18	153	--	--
					18.02	217	18.02	252	18.02	382	--	--	18.01	201	18.02	195	18.02	146	--	--
					18.04	223	18.04	251	18.04	388	--	--	18.03	198	18.04	191	18.04	160	--	--
					18.06	243	18.06	224	18.06	394	--	--	18.05	215	18.06	195	18.06	173	--	--
					18.08	231	18.08	223	18.08	416	--	--	18.07	183	18.08	192	18.08	181	--	--
					18.1	231	18.1	226	18.1	355	--	--	18.09	188	18.1	210	18.1	159	--	--
					18.12	217	18.12	237	18.12	386	--	--	18.11	158	18.12	195	18.12	144	--	--
					18.14	231	18.14	245	18.14	408	--	--	18.13	190	18.14	177	18.14	148	--	--
					18.16	217	18.16	234	18.16	413	--	--	18.15	181	18.16	194	18.16	161	--	--
					18.18	229	18.18	233	18.18	417	--	--	18.17	185	18.18	199	18.18	168	--	--
					18.2	251	18.2	257	18.2	415	--	--	18.19	181	18.2	187	18.2	156	--	--
					18.22	205	18.22	253	18.22	424	--	--	18.21	188	18.22	180	18.22	160	--	--
					18.24	216	18.24	226	18.24	405	--	--	18.23	178	18.24	200	18.24	162	--	--
					18.26	224	18.26	252	18.26	419	--	--	18.25	181	18.26	184	18.26	169	--	--
					18.28	203	18.28	249	18.28	434	--	--	18.27	188	18.28	177	18.28	166	--	--
					18.3	239	18.3	246	18.3	458	--	--	18.29	189	18.3	199	18.3	153	--	--
					18.32	223	18.32	266	18.32	490	--	--	18.31	230	18.32	193	18.32	166	--	--
					18.34	215	18.34	245	18.34	471	--	--	18.33	216	18.34	200	18.34	166	--	--
					18.36	235	18.36	269	18.36	471	--	--	18.35	230	18.36	186	18.36	154	--	--
					18.38	238	18.38	266	18.38	474	--	--	18.37	200	18.38	183	18.38	180	--	--
					18.4	218	18.4	260	18.4	470	--	--	18.39	180	18.4	187	18.4	177	--	--
					18.42	234	18.42	269	18.42	489	--	--	18.41	188	18.42	186	18.42	163	--	--
					18.44	243	18.44	280	18.44	506	--	--	18.43	201	18.44	196	18.44	160	--	--
					18.46	218	18.46	284	18.46	518	--	--	18.45	199	18.46	211	18.46	154	--	--
					18.48	223	18.48	281	18.48	565	--	--	18.47	199	18.48	197	18.48	176	--	--
					18.5	234	18.5	270	18.5	537	--	--	18.49	196	18.5	208	18.5	179	--	--
					18.52	218	18.52	267	18.52	565	--	--	18.51	199	18.52	197	18.52	170	--	--
					18.54	223	18.54	267	18.54	552	--	--	18.53	210	18.54	208	18.54	168	--	--
					18.56	217	18.56	268	18.56	569	--	--	18.55	178	18.56	197	18.56	166	--	--
					18.58	216	18.58	279	18.58	615	--	--	18.57	194	18.58	205	18.58	189	--	--
					18.6	236	18.6	299	18.6	596	--	--	18.59	206	18.6	215	18.6	192	--	--
					18.62	227	18.62	301	18.62	687	--	--	18.61	201	18.62	200	18.62	174	--	--
					18.64	244	18.64	300	18.64	736	--	--	18.63	200	18.64	222	18.64	169	--	--
					18.66	219	18.66	308	18.66	733	--	--	18.65	184	18.66	188	18.66	165	--	--
					18.68	231	18.68	319	18.68	723	--	--	18.67	180	18.68	193	18.68	163	--	--
					18.7	228	18.7	299	18.7	790	--	--	18.69	181	18.7	204	18.7	170	--	--
					18.72	253	18.72	295	18.72	828	--	--	18.71	203	18.72	200	18.72	191	--	--
					18.74	263	18.74	325	18.74	889	--	--	18.73	239	18.74	193	18.74	162	--	--
					18.76	234	18.76	312	18.76	904	--	--	18.75	205	18.76	193	18.76	197	--	--
					18.78	241	18.78	331	18.78	905	--	--	18.77	190	18.78	186	18.78	217	--	--
					18.8	267	18.8	304	18.8	913	--	--	18.79	188	18.8	194	18.8	175	--	--
					18.82	238	18.82	319	18.82	878	--	--	18.81	174	18.82	212	18.82	211	--	--
					18.84	236	18.84	320	18.84	862	--	--	18.83	190	18.84	220	18.84	202	--	--
					18.86	247	18.86	291	18.86	825	--	--	18.85	188	18.86	175	18.86	184	--	--
					18.88	216	18.88	298	18.88	818	--	--	18.87	201	18.88	181	18.88	186	--	--
					18.9	259	18.9	312	18.9	779	--	--	18.89	196	18.9	198	18.9	176	--	--
					18.92	233	18.92	298	18.92	765	--	--	18.91	196	18.92	183	18.92	181	--	--
					18.94	228	18.94	279	18.94	716	--	--	18.93	188	18.94	206	18.94	176	--	--
					18.96	241	18.96	282	18.96	686	--	--	18.95	169	18.96	204	18.96	176	--	--
					18.98	247	18.98	290	18.98	634	--	--	18.97	230	18.98	204	18.98	194	--	--
					19	271	19	292	19	638	--	--	18.99	208	19	211	19	186	--	--
					19.02	244	19.02	275	19.02	636	--	--	19.01	213	19.02	215	19.02	194	--	--
					19.04	225	19.04	292	19.04	650	--	--	19.03	214	19.04	187	19.04	188	--	--
					19.06	233	19.06	291	19.06	597	--	--	19.05	201	19.06	200	19.06	188	--	--
					19.08	263	19.08	302	19.08	594	--	--	19.07	199	19.08	195	19.08	192	--	--
					19.1	239	19.1	259	19.1	602	--	--	19.09	185	19.1	221	19.1	178	--	--
					19.12	237	19.12	279	19.12	564	--	--	19.11	204	19.12	211	19.12	169	--	--
					19.14	269	19.14	288	19.14	528	--	--	19.13	181	19.14	248	19.14	185	--	--
					19.16	245	19.16	281	19.16	573	--	--	19.15	174	19.16	225	19.16	187	--	--
					19.18	260	19.18	273	19.18	577	--	--	19.17	205	19.18	207	19.18	177	--	--
					19.2	262	19.2	292	19.2	577	--	--	19.19	191	19.2	208	19.2	196	--	--
					19.22	263	19.22	276	19.22	561	--	--	19.21	208	19.22	214	19.22	200	--	--
					19.24	278	19.24	290	19.24	538	--	--	19.23	206	19.24	193	19.24	197	--	--
					19.26	248	19.26	304	19.26	513	--	--	19.25	196	19.26	214	19.26	188	--	--
					19.28	253	19.28	282	19.28	505	--	--	19.27	198	19.28	231	19.28	195	--	--
					19.3	229	19.3	289	19.3	524	--	--	19.29	196	19.3	195	19.3	181	--	--
					19.32	243	19.32	294	19.32	515	--	--	19.31	228	19.32	217	19.32	166	--	--
					19.34	268	19.34	293	19.34	500	--	--	19.33	191	19.34	232	19.34	175	--	--
					19.36	272	19.36	277	19.36	509	--	--	19.35	191	19.36	221	19.36	188	--	--
					19.38	300	19.38	273	19.38	522	--	--	19.37	205	19.38	204	19.38	181	--	--
					19.4	259	19.4	276	19.4	482	--	--	19.39	180	19.4	226	19.4	195	--	--
					19.42	237	19.42	250	19.42	483	--	--	19.41	195	19.42	203	19.42	200	--	--
					19.44	257	19.44	269	19.44	505	--	--	19.43	210	19.44	227	19.44	180	--	--
					19.46	261	19.46	270	19.46	473	--	--	19.45	238	19.46	228	19.46	175	--	--
					19.48	245	19.48	296	19.48	471	--	--	19.47	206	19.48	207	19.48	194	--	--
					19.5	255	19.5	287	19.5	443	--	--	19.49	209	19.5	202	19.5	181	--	--
					19.52	243	19.52	297	19.52	450	--	--	19.51	176	19.52	224	19.52	193	--	--
					19.54	267	19.54	297	19.54	456	--	--	19.53	208	19.54	228	19.54	182	--	--
					19.56	255	19.56	292	19.56	469	--	--	19.55	203	19.56	193	19.56	197	--	--
					19.58	241	19.58	280	19.58	479	--	--	19.57	180	19.58	218	19.58	185	--	--
					19.6	288	19.6	280	19.6	482	--	--	19.59	243	19.6	228	19.6	188	--	--
					19.62	273	19.62	298	19.62	467	--	--	19.61	239	19.62	213	19.62	174	--	--
					19.64	264	19.64	279	19.64	471	--	--	19.63	190	19.64	206	19.64	191	--	--
					19.66	263	19.66	289	19.66	464	--	--	19.65	210	19.66	224	19.66	199	--	--
					19.68	266	19.68	299	19.68	442	--	--	19.67	205	19.68	223	19.68	181	--	--
					19.7	263	19.7	292	19.7	434	--	--	19.69	201	19.7	220	19.7	177	--	--
					19.72	272	19.72	285	19.72	452	--	--	19.71	204	19.72	218	19.72	184	--	--
					19.74	258	19.74	290	19.74	433	--	--	19.73	208	19.74	227	19.74	186	--	--
					19.76	255	19.76	289	19.76	462	--	--	19.75	221	19.76	224	19.76	199	--	--
					19.78	263	19.78	290	19.78	439	--	--	19.77	204	19.78	245	19.78	201	--	--
					19.8	248	19.8	289	19.8	467	--	--	19.79	199	19.8	247	19.8	208	--	--
					19.82	252	19.82	265	19.82	458	--	--	19.81	223	19.82	230	19.82	193	--	--
					19.84	253	19.84	300	19.84	429	--	--	19.83	204	19.84	220	19.84	200	--	--
					19.86	248	19.86	278	19.86	415	--	--	19.85	205	19.86	225	19.86	205	--	--
					19.88	273	19.88	252	19.88	435	--	--	19.87	233	19.88	235	19.88	191	--	--
					19.9	263	19.9	262	19.9	436	--	--	19.89	226	19.9	231	19.9	197	--	--
					19.92	242	19.92	285	19.92	403	--	--	19.91	205	19.92	214	19.92	199	--	--
					19.94	238	19.94	280	19.94	434	--	--	19.93	209	19.94	241	19.94	191	--	--
					19.96	268	19.96	293	19.96	435	--	--	19.95	215	19.96	237	19.96	185	--	--
					19.98	268	19.98	270	19.98	411	--	--	19.97	209	19.98	218	19.98	188	--	--
					20	274	20	277	20	415	--	--	19.99	225	20	222	20	241	--	--
					20.02	258	20.02	274	20.02	394	--	--	20.01	219	20.02	218	20.02	216	--	--
					20.04	269	20.04	307	20.04	390	--	--	20.03	204	20.04	232	20.04	190	--	--
					20.06	267	20.06	257	20.06	389	--	--	20.05	210	20.06	231	20.06	198	--	--
					20.08	294	20.08	303	20.08	389	--	--	20.07	219	20.08	233	20.08	208	--	--
					20.1	270	20.1	296	20.1	392	--	--	20.09	220	20.1	219	20.1	189	--	--
					20.12	271	20.12	298	20.12	365	--	--	20.11	210	20.12	212	20.12	177	--	--
					20.14	260	20.14	267	20.14	406	--	--	20.13	226	20.14	243	20.14	174	--	--
					20.16	254	20.16	299	20.16	410	--	--	20.15	225	20.16	246	20.16	188	--	--
					20.18	274	20.18	302	20.18	380	--	--	20.17	226	20.18	238	20.18	200	--	--
					20.2	287	20.2	281	20.2	397	--	--	20.19	210	20.2	232	20.2	198	--	--
					20.22	289	20.22	288	20.22	379	--	--	20.21	235	20.22	224	20.22	202	--	--
					20.24	274	20.24	287	20.24	397	--	--	20.23	201	20.24	258	20.24	192	--	--
					20.26	280	20.26	269	20.26	408	--	--	20.25	220	20.26	232	20.26	193	--	--
					20.28	258	20.28	276	20.28	402	--	--	20.27	228	20.28	244	20.28	195	--	--
					20.3	283	20.3	270	20.3	398	--	--	20.29	213	20.3	244	20.3	183	--	--
					20.32	267	20.32	281	20.32	390	--	--	20.31	219	20.32	219	20.32	202	--	--
					20.34	279	20.34	307	20.34	382	--	--	20.33	221	20.34	237	20.34	190	--	--
					20.36	289	20.36	276	20.36	356	--	--	20.35	219	20.36	237	20.36	192	--	--
					20.38	276	20.38	269	20.38	350	--	--	20.37	198	20.38	243	20.38	207	--	--
					20.4	280	20.4	265	20.4	417	--	--	20.39	213	20.4	235	20.4	181	--	--
					20.42	277	20.42	295	20.42	378	--	--	20.41	180	20.42	242	20.42	208	--	--
					20.44	258	20.44	264	20.44	357	--	--	20.43	200	20.44	234	20.44	205	--	--
					20.46	282	20.46	236	20.46	356	--	--	20.45	201	20.46	235	20.46	181	--	--
					20.48	275	20.48	273	20.48	368	--	--	20.47	210	20.48	237	20.48	191	--	--
					20.5	278	20.5	269	20.5	356	--	--	20.49	179	20.5	231	20.5	176	--	--
					20.52	289	20.52	262	20.52	359	--	--	20.51	208	20.52	253	20.52	180	--	--
					20.54	255	20.54	286	20.54	383	--	--	20.53	186	20.54	242	20.54	204	--	--
					20.56	263	20.56	274	20.56	357	--	--	20.55	198	20.56	240	20.56	194	--	--
					20.58	274	20.58	272	20.58	341	--	--	20.57	195	20.58	240	20.58	199	--	--
					20.6	279	20.6	266	20.6	364	--	--	20.59	205	20.6	224	20.6	193	--	--
					20.62	281	20.62	279	20.62	362	--	--	20.61	199	20.62	202	20.62	170	--	--
					20.64	278	20.64	256	20.64	348	--	--	20.63	204	20.64	234	20.64	203	--	--
					20.66	258	20.66	247	20.66	380	--	--	20.65	206	20.66	213	20.66	193	--	--
					20.68	284	20.68	246	20.68	385	--	--	20.67	206	20.68	239	20.68	180	--	--
					20.7	297	20.7	271	20.7	353	--	--	20.69	186	20.7	239	20.7	192	--	--
					20.72	278	20.72	277	20.72	352	--	--	20.71	190	20.72	262	20.72	184	--	--
					20.74	276	20.74	270	20.74	369	--	--	20.73	213	20.74	220	20.74	179	--	--
					20.76	244	20.76	310	20.76	354	--	--	20.75	198	20.76	201	20.76	187	--	--
					20.78	257	20.78	299	20.78	356	--	--	20.77	198	20.78	237	20.78	197	--	--
					20.8	262	20.8	291	20.8	363	--	--	20.79	203	20.8	249	20.8	189	--	--
					20.82	269	20.82	286	20.82	356	--	--	20.81	216	20.82	246	20.82	198	--	--
					20.84	284	20.84	303	20.84	349	--	--	20.83	219	20.84	240	20.84	186	--	--
					20.86	286	20.86	258	20.86	354	--	--	20.85	211	20.86	245	20.86	200	--	--
					20.88	263	20.88	261	20.88	345	--	--	20.87	219	20.88	247	20.88	190	--	--
					20.9	262	20.9	252	20.9	351	--	--	20.89	210	20.9	233	20.9	204	--	--
					20.92	278	20.92	277	20.92	352	--	--	20.91	228	20.92	269	20.92	189	--	--
					20.94	274	20.94	275	20.94	366	--	--	20.93	233	20.94	246	20.94	191	--	--
					20.96	263	20.96	295	20.96	350	--	--	20.95	183	20.96	249	20.96	201	--	--
					20.98	265	20.98	284	20.98	313	--	--	20.97	194	20.98	229	20.98	213	--	--
					21	245	21	269	21	343	--	--	20.99	195	21	252	21	202	--	--
					21.02	281	21.02	281	21.02	331	--	--	21.01	201	21.02	256	21.02	189	--	--
					21.04	252	21.04	303	21.04	294	--	--	21.03	180	21.04	229	21.04	184	--	--
					21.06	252	21.06	287	21.06	356	--	--	21.05	211	21.06	216	21.06	192	--	--
					21.08	258	21.08	287	21.08	336	--	--	21.07	219	21.08	230	21.08	201	--	--
					21.1	248	21.1	249	21.1	345	--	--	21.09	231	21.1	259	21.1	190	--	--
					21.12	268	21.12	268	21.12	341	--	--	21.11	245	21.12	261	21.12	203	--	--
					21.14	257	21.14	266	21.14	343	--	--	21.13	233	21.14	247	21.14	202	--	--
					21.16	288	21.16	274	21.16	350	--	--	21.15	221	21.16	227	21.16	199	--	--
					21.18	264	21.18	287	21.18	346	--	--	21.17	198	21.18	247	21.18	197	--	--
					21.2	263	21.2	302	21.2	355	--	--	21.19	201	21.2	244	21.2	217	--	--
					21.22	281	21.22	260	21.22	323	--	--	21.21	208	21.22	228	21.22	188	--	--
					21.24	283	21.24	285	21.24	353	--	--	21.23	201	21.24	243	21.24	217	--	--
					21.26	267	21.26	300	21.26	336	--	--	21.25	195	21.26	243	21.26	197	--	--
					21.28	267	21.28	297	21.28	348	--	--	21.27	221	21.28	248	21.28	181	--	--
					21.3	257	21.3	266	21.3	343	--	--	21.29	213	21.3	225	21.3	189	--	--
					21.32	277	21.32	281	21.32	330	--	--	21.31	189	21.32	233	21.32	178	--	--
					21.34	255	21.34	267	21.34	322	--	--	21.33	204	21.34	242	21.34	164	--	--
					21.36	253	21.36	310	21.36	343	--	--	21.35	210	21.36	235	21.36	182	--	--
					21.38	269	21.38	288	21.38	357	--	--	21.37	213	21.38	249	21.38	186	--	--
					21.4	269	21.4	283	21.4	339	--	--	21.39	206	21.4	246	21.4	192	--	--
					21.42	273	21.42	278	21.42	311	--	--	21.41	204	21.42	235	21.42	200	--	--
					21.44	255	21.44	268	21.44	325	--	--	21.43	221	21.44	233	21.44	187	--	--
					21.46	265	21.46	279	21.46	368	--	--	21.45	216	21.46	242	21.46	206	--	--
					21.48	255	21.48	291	21.48	336	--	--	21.47	209	21.48	247	21.48	192	--	--
					21.5	260	21.5	283	21.5	321	--	--	21.49	220	21.5	253	21.5	193	--	--
					21.52	271	21.52	283	21.52	341	--	--	21.51	205	21.52	262	21.52	189	--	--
					21.54	286	21.54	302	21.54	326	--	--	21.53	201	21.54	245	21.54	180	--	--
					21.56	290	21.56	299	21.56	294	--	--	21.55	203	21.56	279	21.56	178	--	--
					21.58	280	21.58	264	21.58	289	--	--	21.57	211	21.58	261	21.58	204	--	--
					21.6	277	21.6	261	21.6	347	--	--	21.59	199	21.6	237	21.6	201	--	--
					21.62	273	21.62	291	21.62	327	--	--	21.61	176	21.62	266	21.62	197	--	--
					21.64	268	21.64	284	21.64	326	--	--	21.63	186	21.64	250	21.64	205	--	--
					21.66	263	21.66	273	21.66	339	--	--	21.65	168	21.66	248	21.66	186	--	--
					21.68	292	21.68	294	21.68	336	--	--	21.67	203	21.68	255	21.68	173	--	--
					21.7	264	21.7	285	21.7	355	--	--	21.69	214	21.7	235	21.7	193	--	--
					21.72	278	21.72	270	21.72	318	--	--	21.71	205	21.72	244	21.72	181	--	--
					21.74	268	21.74	261	21.74	312	--	--	21.73	203	21.74	246	21.74	198	--	--
					21.76	254	21.76	292	21.76	319	--	--	21.75	214	21.76	233	21.76	212	--	--
					21.78	260	21.78	272	21.78	288	--	--	21.77	226	21.78	268	21.78	205	--	--
					21.8	263	21.8	285	21.8	309	--	--	21.79	196	21.8	249	21.8	198	--	--
					21.82	269	21.82	282	21.82	326	--	--	21.81	189	21.82	245	21.82	184	--	--
					21.84	266	21.84	263	21.84	340	--	--	21.83	221	21.84	262	21.84	195	--	--
					21.86	263	21.86	270	21.86	315	--	--	21.85	203	21.86	231	21.86	180	--	--
					21.88	307	21.88	284	21.88	336	--	--	21.87	203	21.88	271	21.88	185	--	--
					21.9	272	21.9	267	21.9	327	--	--	21.89	200	21.9	257	21.9	201	--	--
					21.92	260	21.92	292	21.92	322	--	--	21.91	178	21.92	254	21.92	215	--	--
					21.94	258	21.94	293	21.94	309	--	--	21.93	191	21.94	267	21.94	214	--	--
					21.96	236	21.96	276	21.96	316	--	--	21.95	188	21.96	287	21.96	181	--	--
					21.98	265	21.98	279	21.98	298	--	--	21.97	186	21.98	240	21.98	194	--	--
					22	265	22	271	22	316	--	--	21.99	204	22	239	22	178	--	--
					22.02	262	22.02	240	22.02	353	--	--	22.01	184	22.02	252	22.02	176	--	--
					22.04	283	22.04	264	22.04	296	--	--	22.03	196	22.04	252	22.04	193	--	--
					22.06	249	22.06	288	22.06	299	--	--	22.05	193	22.06	239	22.06	176	--	--
					22.08	273	22.08	278	22.08	309	--	--	22.07	199	22.08	230	22.08	188	--	--
					22.1	268	22.1	279	22.1	292	--	--	22.09	188	22.1	217	22.1	200	--	--
					22.12	242	22.12	271	22.12	317	--	--	22.11	223	22.12	223	22.12	196	--	--
					22.14	263	22.14	269	22.14	354	--	--	22.13	196	22.14	257	22.14	193	--	--
					22.16	267	22.16	246	22.16	299	--	--	22.15	178	22.16	220	22.16	224	--	--
					22.18	261	22.18	279	22.18	288	--	--	22.17	181	22.18	253	22.18	184	--	--
					22.2	248	22.2	256	22.2	337	--	--	22.19	189	22.2	217	22.2	204	--	--
					22.22	273	22.22	249	22.22	302	--	--	22.21	159	22.22	255	22.22	181	--	--
					22.24	244	22.24	269	22.24	302	--	--	22.23	181	22.24	229	22.24	185	--	--
					22.26	262	22.26	277	22.26	306	--	--	22.25	210	22.26	239	22.26	186	--	--
					22.28	283	22.28	259	22.28	312	--	--	22.27	210	22.28	255	22.28	174	--	--
					22.3	278	22.3	286	22.3	329	--	--	22.29	210	22.3	272	22.3	190	--	--
					22.32	273	22.32	264	22.32	307	--	--	22.31	200	22.32	265	22.32	194	--	--
					22.34	253	22.34	250	22.34	330	--	--	22.33	199	22.34	235	22.34	192	--	--
					22.36	268	22.36	277	22.36	287	--	--	22.35	218	22.36	238	22.36	178	--	--
					22.38	245	22.38	272	22.38	331	--	--	22.37	216	22.38	218	22.38	175	--	--
					22.4	241	22.4	289	22.4	317	--	--	22.39	234	22.4	264	22.4	196	--	--
					22.42	248	22.42	263	22.42	322	--	--	22.41	210	22.42	254	22.42	205	--	--
					22.44	243	22.44	268	22.44	304	--	--	22.43	199	22.44	238	22.44	204	--	--
					22.46	252	22.46	264	22.46	309	--	--	22.45	190	22.46	219	22.46	187	--	--
					22.48	253	22.48	236	22.48	313	--	--	22.47	188	22.48	244	22.48	210	--	--
					22.5	257	22.5	276	22.5	333	--	--	22.49	201	22.5	259	22.5	179	--	--
					22.52	243	22.52	246	22.52	335	--	--	22.51	201	22.52	242	22.52	182	--	--
					22.54	260	22.54	268	22.54	305	--	--	22.53	195	22.54	239	22.54	179	--	--
					22.56	243	22.56	263	22.56	294	--	--	22.55	184	22.56	252	22.56	184	--	--
					22.58	273	22.58	277	22.58	317	--	--	22.57	165	22.58	247	22.58	207	--	--
					22.6	246	22.6	269	22.6	317	--	--	22.59	191	22.6	249	22.6	191	--	--
					22.62	238	22.62	250	22.62	286	--	--	22.61	190	22.62	234	22.62	190	--	--
					22.64	233	22.64	236	22.64	304	--	--	22.63	213	22.64	244	22.64	172	--	--
					22.66	239	22.66	242	22.66	286	--	--	22.65	211	22.66	214	22.66	181	--	--
					22.68	229	22.68	245	22.68	314	--	--	22.67	185	22.68	229	22.68	161	--	--
					22.7	255	22.7	260	22.7	298	--	--	22.69	185	22.7	228	22.7	207	--	--
					22.72	242	22.72	255	22.72	313	--	--	22.71	188	22.72	242	22.72	195	--	--
					22.74	259	22.74	262	22.74	287	--	--	22.73	189	22.74	244	22.74	180	--	--
					22.76	230	22.76	247	22.76	286	--	--	22.75	184	22.76	246	22.76	178	--	--
					22.78	237	22.78	261	22.78	298	--	--	22.77	178	22.78	220	22.78	201	--	--
					22.8	253	22.8	253	22.8	334	--	--	22.79	193	22.8	234	22.8	186	--	--
					22.82	253	22.82	263	22.82	312	--	--	22.81	191	22.82	242	22.82	169	--	--
					22.84	239	22.84	282	22.84	290	--	--	22.83	183	22.84	252	22.84	191	--	--
					22.86	240	22.86	237	22.86	304	--	--	22.85	166	22.86	252	22.86	177	--	--
					22.88	238	22.88	245	22.88	299	--	--	22.87	171	22.88	249	22.88	196	--	--
					22.9	241	22.9	238	22.9	336	--	--	22.89	205	22.9	239	22.9	188	--	--
					22.92	245	22.92	250	22.92	280	--	--	22.91	176	22.92	239	22.92	185	--	--
					22.94	244	22.94	246	22.94	300	--	--	22.93	204	22.94	230	22.94	185	--	--
					22.96	223	22.96	256	22.96	302	--	--	22.95	193	22.96	225	22.96	180	--	--
					22.98	238	22.98	256	22.98	285	--	--	22.97	191	22.98	226	22.98	172	--	--
					23	235	23	298	23	291	--	--	22.99	181	23	248	23	178	--	--
					23.02	257	23.02	259	23.02	288	--	--	23.01	176	23.02	240	23.02	175	--	--
					23.04	252	23.04	250	23.04	283	--	--	23.03	186	23.04	241	23.04	185	--	--
					23.06	244	23.06	254	23.06	286	--	--	23.05	196	23.06	240	23.06	198	--	--
					23.08	237	23.08	253	23.08	284	--	--	23.07	171	23.08	230	23.08	187	--	--
					23.1	228	23.1	242	23.1	296	--	--	23.09	185	23.1	236	23.1	185	--	--
					23.12	238	23.12	255	23.12	299	--	--	23.11	179	23.12	250	23.12	181	--	--
					23.14	244	23.14	258	23.14	315	--	--	23.13	168	23.14	240	23.14	182	--	--
					23.16	256	23.16	258	23.16	310	--	--	23.15	163	23.16	243	23.16	176	--	--
					23.18	238	23.18	257	23.18	291	--	--	23.17	185	23.18	254	23.18	168	--	--
					23.2	235	23.2	237	23.2	293	--	--	23.19	170	23.2	228	23.2	195	--	--
					23.22	249	23.22	229	23.22	304	--	--	23.21	179	23.22	233	23.22	187	--	--
					23.24	254	23.24	228	23.24	302	--	--	23.23	171	23.24	226	23.24	178	--	--
					23.26	222	23.26	230	23.26	264	--	--	23.25	152	23.26	226	23.26	189	--	--
					23.28	236	23.28	250	23.28	269	--	--	23.27	169	23.28	219	23.28	187	--	--
					23.3	234	23.3	252	23.3	286	--	--	23.29	161	23.3	234	23.3	180	--	--
					23.32	242	23.32	252	23.32	300	--	--	23.31	158	23.32	271	23.32	169	--	--
					23.34	248	23.34	269	23.34	318	--	--	23.33	176	23.34	236	23.34	195	--	--
					23.36	232	23.36	239	23.36	292	--	--	23.35	163	23.36	236	23.36	178	--	--
					23.38	238	23.38	241	23.38	296	--	--	23.37	189	23.38	228	23.38	163	--	--
					23.4	232	23.4	255	23.4	276	--	--	23.39	169	23.4	220	23.4	193	--	--
					23.42	248	23.42	220	23.42	310	--	--	23.41	166	23.42	248	23.42	193	--	--
					23.44	222	23.44	262	23.44	285	--	--	23.43	178	23.44	233	23.44	190	--	--
					23.46	246	23.46	226	23.46	283	--	--	23.45	178	23.46	237	23.46	188	--	--
					23.48	256	23.48	238	23.48	266	--	--	23.47	169	23.48	231	23.48	180	--	--
					23.5	220	23.5	268	23.5	282	--	--	23.49	174	23.5	234	23.5	177	--	--
					23.52	251	23.52	214	23.52	268	--	--	23.51	166	23.52	240	23.52	169	--	--
					23.54	218	23.54	234	23.54	248	--	--	23.53	159	23.54	269	23.54	161	--	--
					23.56	221	23.56	259	23.56	290	--	--	23.55	169	23.56	216	23.56	173	--	--
					23.58	221	23.58	234	23.58	277	--	--	23.57	184	23.58	216	23.58	157	--	--
					23.6	243	23.6	256	23.6	285	--	--	23.59	150	23.6	252	23.6	166	--	--
					23.62	218	23.62	230	23.62	271	--	--	23.61	189	23.62	234	23.62	159	--	--
					23.64	236	23.64	238	23.64	301	--	--	23.63	169	23.64	233	23.64	173	--	--
					23.66	242	23.66	234	23.66	301	--	--	23.65	189	23.66	238	23.66	171	--	--
					23.68	226	23.68	219	23.68	318	--	--	23.67	194	23.68	226	23.68	175	--	--
					23.7	218	23.7	213	23.7	309	--	--	23.69	184	23.7	228	23.7	163	--	--
					23.72	223	23.72	240	23.72	312	--	--	23.71	170	23.72	222	23.72	172	--	--
					23.74	203	23.74	232	23.74	275	--	--	23.73	163	23.74	216	23.74	186	--	--
					23.76	223	23.76	273	23.76	296	--	--	23.75	181	23.76	218	23.76	182	--	--
					23.78	219	23.78	251	23.78	304	--	--	23.77	180	23.78	241	23.78	166	--	--
					23.8	218	23.8	260	23.8	319	--	--	23.79	168	23.8	240	23.8	171	--	--
					23.82	225	23.82	236	23.82	308	--	--	23.81	154	23.82	240	23.82	172	--	--
					23.84	214	23.84	235	23.84	278	--	--	23.83	154	23.84	225	23.84	154	--	--
					23.86	223	23.86	225	23.86	305	--	--	23.85	154	23.86	248	23.86	186	--	--
					23.88	196	23.88	239	23.88	291	--	--	23.87	160	23.88	222	23.88	176	--	--
					23.9	192	23.9	227	23.9	263	--	--	23.89	161	23.9	222	23.9	182	--	--
					23.92	198	23.92	234	23.92	273	--	--	23.91	161	23.92	232	23.92	185	--	--
					23.94	211	23.94	243	23.94	285	--	--	23.93	144	23.94	213	23.94	166	--	--
					23.96	214	23.96	246	23.96	265	--	--	23.95	150	23.96	216	23.96	159	--	--
					23.98	209	23.98	220	23.98	256	--	--	23.97	154	23.98	225	23.98	159	--	--
					24	211	24	233	24	278	--	--	23.99	164	24	220	24	163	--	--
					24.02	233	24.02	225	24.02	289	--	--	24.01	144	24.02	196	24.02	171	--	--
					24.04	232	24.04	246	24.04	288	--	--	24.03	145	24.04	240	24.04	169	--	--
					24.06	221	24.06	230	24.06	269	--	--	24.05	156	24.06	219	24.06	170	--	--
					24.08	223	24.08	231	24.08	283	--	--	24.07	150	24.08	217	24.08	168	--	--
					24.1	214	24.1	238	24.1	278	--	--	24.09	176	24.1	235	24.1	168	--	--
					24.12	225	24.12	235	24.12	280	--	--	24.11	168	24.12	220	24.12	184	--	--
					24.14	212	24.14	246	24.14	290	--	--	24.13	151	24.14	220	24.14	176	--	--
					24.16	219	24.16	242	24.16	270	--	--	24.15	168	24.16	183	24.16	178	--	--
					24.18	215	24.18	230	24.18	293	--	--	24.17	148	24.18	223	24.18	185	--	--
					24.2	212	24.2	249	24.2	284	--	--	24.19	181	24.2	223	24.2	167	--	--
					24.22	222	24.22	248	24.22	271	--	--	24.21	169	24.22	205	24.22	159	--	--
					24.24	219	24.24	269	24.24	251	--	--	24.23	140	24.24	200	24.24	176	--	--
					24.26	228	24.26	267	24.26	300	--	--	24.25	163	24.26	213	24.26	162	--	--
					24.28	228	24.28	235	24.28	255	--	--	24.27	169	24.28	213	24.28	169	--	--
					24.3	204	24.3	248	24.3	296	--	--	24.29	165	24.3	235	24.3	184	--	--
					24.32	212	24.32	242	24.32	288	--	--	24.31	171	24.32	198	24.32	158	--	--
					24.34	223	24.34	217	24.34	282	--	--	24.33	158	24.34	237	24.34	175	--	--
					24.36	225	24.36	247	24.36	287	--	--	24.35	166	24.36	215	24.36	175	--	--
					24.38	204	24.38	226	24.38	280	--	--	24.37	169	24.38	208	24.38	184	--	--
					24.4	224	24.4	271	24.4	278	--	--	24.39	158	24.4	210	24.4	177	--	--
					24.42	223	24.42	246	24.42	307	--	--	24.41	140	24.42	224	24.42	179	--	--
					24.44	206	24.44	224	24.44	257	--	--	24.43	143	24.44	210	24.44	171	--	--
					24.46	213	24.46	274	24.46	293	--	--	24.45	154	24.46	210	24.46	175	--	--
					24.48	200	24.48	273	24.48	281	--	--	24.47	151	24.48	216	24.48	178	--	--
					24.5	213	24.5	252	24.5	310	--	--	24.49	149	24.5	217	24.5	175	--	--
					24.52	220	24.52	248	24.52	298	--	--	24.51	160	24.52	216	24.52	169	--	--
					24.54	204	24.54	272	24.54	292	--	--	24.53	160	24.54	215	24.54	169	--	--
					24.56	217	24.56	265	24.56	283	--	--	24.55	151	24.56	227	24.56	170	--	--
					24.58	222	24.58	245	24.58	274	--	--	24.57	135	24.58	211	24.58	195	--	--
					24.6	213	24.6	238	24.6	292	--	--	24.59	170	24.6	185	24.6	171	--	--
					24.62	213	24.62	238	24.62	279	--	--	24.61	166	24.62	223	24.62	163	--	--
					24.64	216	24.64	235	24.64	289	--	--	24.63	154	24.64	218	24.64	170	--	--
					24.66	214	24.66	248	24.66	279	--	--	24.65	148	24.66	217	24.66	182	--	--
					24.68	213	24.68	234	24.68	258	--	--	24.67	152	24.68	191	24.68	194	--	--
					24.7	197	24.7	269	24.7	274	--	--	24.69	150	24.7	202	24.7	201	--	--
					24.72	242	24.72	264	24.72	258	--	--	24.71	136	24.72	206	24.72	193	--	--
					24.74	229	24.74	235	24.74	267	--	--	24.73	141	24.74	217	24.74	178	--	--
					24.76	208	24.76	252	24.76	255	--	--	24.75	130	24.76	216	24.76	206	--	--
					24.78	207	24.78	237	24.78	299	--	--	24.77	129	24.78	232	24.78	205	--	--
					24.8	208	24.8	261	24.8	280	--	--	24.79	148	24.8	206	24.8	177	--	--
					24.82	228	24.82	285	24.82	289	--	--	24.81	159	24.82	207	24.82	188	--	--
					24.84	225	24.84	242	24.84	298	--	--	24.83	140	24.84	202	24.84	194	--	--
					24.86	219	24.86	254	24.86	261	--	--	24.85	146	24.86	191	24.86	195	--	--
					24.88	203	24.88	250	24.88	294	--	--	24.87	136	24.88	194	24.88	169	--	--
					24.9	221	24.9	249	24.9	299	--	--	24.89	139	24.9	196	24.9	185	--	--
					24.92	226	24.92	268	24.92	287	--	--	24.91	151	24.92	216	24.92	197	--	--
					24.94	216	24.94	270	24.94	256	--	--	24.93	151	24.94	208	24.94	195	--	--
					24.96	205	24.96	260	24.96	252	--	--	24.95	144	24.96	196	24.96	207	--	--
					24.98	213	24.98	249	24.98	281	--	--	24.97	144	24.98	202	24.98	204	--	--
					25	210	25	240	25	273	--	--	24.99	149	25	200	25	217	--	--
					25.02	220	25.02	269	25.02	270	--	--	25.01	131	25.02	215	25.02	201	--	--
					25.04	214	25.04	268	25.04	268	--	--	25.03	136	25.04	199	25.04	227	--	--
					25.06	213	25.06	255	25.06	270	--	--	25.05	155	25.06	211	25.06	194	--	--
					25.08	208	25.08	285	25.08	276	--	--	25.07	156	25.08	189	25.08	200	--	--
					25.1	199	25.1	286	25.1	266	--	--	25.09	151	25.1	201	25.1	211	--	--
					25.12	232	25.12	271	25.12	270	--	--	25.11	152	25.12	191	25.12	226	--	--
					25.14	188	25.14	252	25.14	259	--	--	25.13	154	25.14	202	25.14	230	--	--
					25.16	218	25.16	247	25.16	257	--	--	25.15	163	25.16	205	25.16	179	--	--
					25.18	206	25.18	264	25.18	281	--	--	25.17	135	25.18	193	25.18	198	--	--
					25.2	198	25.2	257	25.2	273	--	--	25.19	135	25.2	174	25.2	213	--	--
					25.22	199	25.22	243	25.22	268	--	--	25.21	150	25.22	217	25.22	210	--	--
					25.24	197	25.24	254	25.24	258	--	--	25.23	165	25.24	214	25.24	196	--	--
					25.26	203	25.26	242	25.26	294	--	--	25.25	173	25.26	199	25.26	190	--	--
					25.28	199	25.28	272	25.28	263	--	--	25.27	144	25.28	192	25.28	211	--	--
					25.3	211	25.3	236	25.3	261	--	--	25.29	139	25.3	190	25.3	206	--	--
					25.32	214	25.32	287	25.32	263	--	--	25.31	140	25.32	183	25.32	195	--	--
					25.34	204	25.34	277	25.34	267	--	--	25.33	144	25.34	182	25.34	204	--	--
					25.36	216	25.36	232	25.36	245	--	--	25.35	140	25.36	170	25.36	213	--	--
					25.38	202	25.38	252	25.38	254	--	--	25.37	149	25.38	198	25.38	212	--	--
					25.4	203	25.4	234	25.4	288	--	--	25.39	140	25.4	195	25.4	204	--	--
					25.42	196	25.42	239	25.42	270	--	--	25.41	121	25.42	201	25.42	204	--	--
					25.44	194	25.44	283	25.44	255	--	--	25.43	135	25.44	186	25.44	177	--	--
					25.46	188	25.46	259	25.46	259	--	--	25.45	158	25.46	189	25.46	214	--	--
					25.48	215	25.48	246	25.48	275	--	--	25.47	151	25.48	206	25.48	184	--	--
					25.5	200	25.5	225	25.5	281	--	--	25.49	149	25.5	187	25.5	170	--	--
					25.52	198	25.52	229	25.52	294	--	--	25.51	145	25.52	193	25.52	166	--	--
					25.54	161	25.54	231	25.54	268	--	--	25.53	149	25.54	192	25.54	196	--	--
					25.56	182	25.56	225	25.56	257	--	--	25.55	141	25.56	190	25.56	168	--	--
					25.58	187	25.58	232	25.58	280	--	--	25.57	127	25.58	174	25.58	163	--	--
					25.6	191	25.6	209	25.6	282	--	--	25.59	130	25.6	185	25.6	172	--	--
					25.62	192	25.62	212	25.62	245	--	--	25.61	130	25.62	186	25.62	156	--	--
					25.64	187	25.64	225	25.64	255	--	--	25.63	154	25.64	190	25.64	172	--	--
					25.66	187	25.66	212	25.66	238	--	--	25.65	133	25.66	183	25.66	169	--	--
					25.68	184	25.68	205	25.68	249	--	--	25.67	133	25.68	191	25.68	170	--	--
					25.7	187	25.7	194	25.7	247	--	--	25.69	125	25.7	214	25.7	152	--	--
					25.72	181	25.72	206	25.72	234	--	--	25.71	136	25.72	196	25.72	160	--	--
					25.74	168	25.74	224	25.74	246	--	--	25.73	139	25.74	201	25.74	153	--	--
					25.76	165	25.76	202	25.76	260	--	--	25.75	130	25.76	154	25.76	163	--	--
					25.78	191	25.78	210	25.78	251	--	--	25.77	154	25.78	182	25.78	162	--	--
					25.8	174	25.8	207	25.8	259	--	--	25.79	151	25.8	199	25.8	170	--	--
					25.82	186	25.82	200	25.82	246	--	--	25.81	135	25.82	211	25.82	154	--	--
					25.84	173	25.84	220	25.84	250	--	--	25.83	125	25.84	198	25.84	142	--	--
					25.86	175	25.86	202	25.86	259	--	--	25.85	116	25.86	214	25.86	141	--	--
					25.88	182	25.88	230	25.88	278	--	--	25.87	138	25.88	191	25.88	151	--	--
					25.9	188	25.9	201	25.9	271	--	--	25.89	146	25.9	208	25.9	147	--	--
					25.92	198	25.92	183	25.92	257	--	--	25.91	127	25.92	197	25.92	152	--	--
					25.94	184	25.94	205	25.94	246	--	--	25.93	136	25.94	182	25.94	148	--	--
					25.96	185	25.96	195	25.96	246	--	--	25.95	154	25.96	181	25.96	158	--	--
					25.98	186	25.98	201	25.98	248	--	--	25.97	150	25.98	188	25.98	161	--	--
					26	178	26	210	26	249	--	--	25.99	138	26	195	26	156	--	--
					26.02	160	26.02	195	26.02	257	--	--	26.01	156	26.02	193	26.02	147	--	--
					26.04	173	26.04	194	26.04	267	--	--	26.03	113	26.04	200	26.04	148	--	--
					26.06	152	26.06	197	26.06	251	--	--	26.05	103	26.06	179	26.06	138	--	--
					26.08	171	26.08	193	26.08	249	--	--	26.07	140	26.08	194	26.08	150	--	--
					26.1	168	26.1	185	26.1	255	--	--	26.09	124	26.1	179	26.1	130	--	--
					26.12	179	26.12	179	26.12	240	--	--	26.11	115	26.12	198	26.12	148	--	--
					26.14	170	26.14	172	26.14	247	--	--	26.13	134	26.14	186	26.14	161	--	--
					26.16	167	26.16	166	26.16	263	--	--	26.15	150	26.16	193	26.16	156	--	--
					26.18	181	26.18	182	26.18	232	--	--	26.17	125	26.18	154	26.18	142	--	--
					26.2	163	26.2	199	26.2	234	--	--	26.19	146	26.2	161	26.2	144	--	--
					26.22	163	26.22	195	26.22	246	--	--	26.21	140	26.22	168	26.22	126	--	--
					26.24	162	26.24	166	26.24	248	--	--	26.23	134	26.24	171	26.24	127	--	--
					26.26	175	26.26	183	26.26	221	--	--	26.25	138	26.26	172	26.26	125	--	--
					26.28	176	26.28	194	26.28	239	--	--	26.27	151	26.28	173	26.28	132	--	--
					26.3	172	26.3	189	26.3	230	--	--	26.29	131	26.3	182	26.3	136	--	--
					26.32	151	26.32	165	26.32	245	--	--	26.31	133	26.32	184	26.32	120	--	--
					26.34	163	26.34	177	26.34	253	--	--	26.33	129	26.34	168	26.34	132	--	--
					26.36	158	26.36	167	26.36	245	--	--	26.35	110	26.36	167	26.36	128	--	--
					26.38	153	26.38	187	26.38	267	--	--	26.37	141	26.38	177	26.38	124	--	--
					26.4	167	26.4	176	26.4	256	--	--	26.39	152	26.4	178	26.4	136	--	--
					26.42	169	26.42	178	26.42	245	--	--	26.41	126	26.42	184	26.42	139	--	--
					26.44	155	26.44	179	26.44	243	--	--	26.43	105	26.44	177	26.44	130	--	--
					26.46	153	26.46	165	26.46	264	--	--	26.45	125	26.46	163	26.46	117	--	--
					26.48	149	26.48	183	26.48	249	--	--	26.47	113	26.48	165	26.48	113	--	--
					26.5	143	26.5	179	26.5	249	--	--	26.49	126	26.5	161	26.5	134	--	--
					26.52	173	26.52	207	26.52	241	--	--	26.51	131	26.52	183	26.52	120	--	--
					26.54	153	26.54	182	26.54	235	--	--	26.53	138	26.54	191	26.54	132	--	--
					26.56	157	26.56	169	26.56	239	--	--	26.55	140	26.56	163	26.56	146	--	--
					26.58	163	26.58	183	26.58	247	--	--	26.57	125	26.58	168	26.58	149	--	--
					26.6	161	26.6	172	26.6	241	--	--	26.59	121	26.6	171	26.6	134	--	--
					26.62	171	26.62	193	26.62	248	--	--	26.61	140	26.62	166	26.62	122	--	--
					26.64	152	26.64	177	26.64	258	--	--	26.63	140	26.64	190	26.64	138	--	--
					26.66	153	26.66	182	26.66	262	--	--	26.65	126	26.66	163	26.66	127	--	--
					26.68	146	26.68	191	26.68	278	--	--	26.67	126	26.68	187	26.68	119	--	--
					26.7	140	26.7	165	26.7	247	--	--	26.69	119	26.7	158	26.7	131	--	--
					26.72	144	26.72	162	26.72	243	--	--	26.71	133	26.72	150	26.72	125	--	--
					26.74	163	26.74	144	26.74	242	--	--	26.73	119	26.74	147	26.74	122	--	--
					26.76	149	26.76	148	26.76	285	--	--	26.75	111	26.76	133	26.76	115	--	--
					26.78	163	26.78	157	26.78	284	--	--	26.77	133	26.78	175	26.78	122	--	--
					26.8	165	26.8	155	26.8	269	--	--	26.79	148	26.8	161	26.8	124	--	--
					26.82	161	26.82	163	26.82	315	--	--	26.81	136	26.82	163	26.82	119	--	--
					26.84	148	26.84	167	26.84	285	--	--	26.83	140	26.84	151	26.84	119	--	--
					26.86	154	26.86	165	26.86	272	--	--	26.85	129	26.86	166	26.86	104	--	--
					26.88	156	26.88	136	26.88	267	--	--	26.87	129	26.88	165	26.88	121	--	--
					26.9	143	26.9	157	26.9	261	--	--	26.89	121	26.9	171	26.9	139	--	--
					26.92	146	26.92	153	26.92	252	--	--	26.91	127	26.92	170	26.92	114	--	--
					26.94	151	26.94	187	26.94	258	--	--	26.93	131	26.94	155	26.94	111	--	--
					26.96	153	26.96	170	26.96	254	--	--	26.95	144	26.96	177	26.96	122	--	--
					26.98	150	26.98	177	26.98	253	--	--	26.97	126	26.98	159	26.98	118	--	--
					27	143	27	150	27	237	--	--	26.99	113	27	167	27	139	--	--
					27.02	153	27.02	150	27.02	250	--	--	27.01	115	27.02	161	27.02	127	--	--
					27.04	144	27.04	145	27.04	247	--	--	27.03	131	27.04	165	27.04	114	--	--
					27.06	165	27.06	163	27.06	256	--	--	27.05	124	27.06	163	27.06	119	--	--
					27.08	144	27.08	180	27.08	244	--	--	27.07	101	27.08	170	27.08	115	--	--
					27.1	138	27.1	168	27.1	239	--	--	27.09	136	27.1	172	27.1	108	--	--
					27.12	135	27.12	149	27.12	273	--	--	27.11	141	27.12	154	27.12	120	--	--
					27.14	154	27.14	146	27.14	253	--	--	27.13	131	27.14	153	27.14	123	--	--
					27.16	147	27.16	168	27.16	248	--	--	27.15	116	27.16	158	27.16	119	--	--
					27.18	136	27.18	146	27.18	265	--	--	27.17	124	27.18	146	27.18	114	--	--
					27.2	141	27.2	154	27.2	254	--	--	27.19	120	27.2	165	27.2	129	--	--
					27.22	147	27.22	147	27.22	265	--	--	27.21	98	27.22	162	27.22	124	--	--
					27.24	144	27.24	154	27.24	227	--	--	27.23	119	27.24	150	27.24	123	--	--
					27.26	140	27.26	161	27.26	233	--	--	27.25	111	27.26	152	27.26	134	--	--
					27.28	148	27.28	157	27.28	251	--	--	27.27	125	27.28	141	27.28	102	--	--
					27.3	145	27.3	164	27.3	262	--	--	27.29	134	27.3	162	27.3	123	--	--
					27.32	153	27.32	161	27.32	254	--	--	27.31	127	27.32	164	27.32	120	--	--
					27.34	144	27.34	175	27.34	265	--	--	27.33	118	27.34	166	27.34	126	--	--
					27.36	145	27.36	153	27.36	249	--	--	27.35	133	27.36	158	27.36	120	--	--
					27.38	137	27.38	157	27.38	270	--	--	27.37	123	27.38	163	27.38	107	--	--
					27.4	140	27.4	162	27.4	271	--	--	27.39	131	27.4	155	27.4	121	--	--
					27.42	142	27.42	149	27.42	253	--	--	27.41	131	27.42	156	27.42	147	--	--
					27.44	136	27.44	145	27.44	288	--	--	27.43	134	27.44	173	27.44	144	--	--
					27.46	166	27.46	158	27.46	255	--	--	27.45	115	27.46	156	27.46	144	--	--
					27.48	158	27.48	144	27.48	266	--	--	27.47	125	27.48	162	27.48	139	--	--
					27.5	130	27.5	155	27.5	265	--	--	27.49	143	27.5	164	27.5	143	--	--
					27.52	134	27.52	152	27.52	266	--	--	27.51	146	27.52	159	27.52	118	--	--
					27.54	144	27.54	163	27.54	247	--	--	27.53	120	27.54	169	27.54	133	--	--
					27.56	141	27.56	169	27.56	274	--	--	27.55	121	27.56	167	27.56	123	--	--
					27.58	134	27.58	140	27.58	255	--	--	27.57	124	27.58	174	27.58	127	--	--
					27.6	141	27.6	154	27.6	254	--	--	27.59	136	27.6	154	27.6	126	--	--
					27.62	132	27.62	139	27.62	280	--	--	27.61	126	27.62	181	27.62	123	--	--
					27.64	155	27.64	143	27.64	265	--	--	27.63	154	27.64	175	27.64	120	--	--
					27.66	164	27.66	159	27.66	264	--	--	27.65	156	27.66	182	27.66	135	--	--
					27.68	127	27.68	157	27.68	280	--	--	27.67	120	27.68	180	27.68	144	--	--
					27.7	156	27.7	146	27.7	268	--	--	27.69	145	27.7	183	27.7	146	--	--
					27.72	132	27.72	143	27.72	305	--	--	27.71	156	27.72	161	27.72	139	--	--
					27.74	120	27.74	160	27.74	269	--	--	27.73	144	27.74	184	27.74	135	--	--
					27.76	150	27.76	157	27.76	261	--	--	27.75	141	27.76	194	27.76	138	--	--
					27.78	132	27.78	147	27.78	281	--	--	27.77	127	27.78	167	27.78	153	--	--
					27.8	133	27.8	175	27.8	283	--	--	27.79	130	27.8	157	27.8	113	--	--
					27.82	151	27.82	159	27.82	258	--	--	27.81	124	27.82	141	27.82	104	--	--
					27.84	133	27.84	155	27.84	287	--	--	27.83	134	27.84	163	27.84	107	--	--
					27.86	135	27.86	135	27.86	282	--	--	27.85	146	27.86	151	27.86	112	--	--
					27.88	133	27.88	150	27.88	278	--	--	27.87	149	27.88	145	27.88	103	--	--
					27.9	153	27.9	144	27.9	307	--	--	27.89	120	27.9	139	27.9	109	--	--
					27.92	124	27.92	153	27.92	298	--	--	27.91	105	27.92	137	27.92	108	--	--
					27.94	131	27.94	150	27.94	264	--	--	27.93	113	27.94	139	27.94	124	--	--
					27.96	133	27.96	138	27.96	297	--	--	27.95	111	27.96	157	27.96	115	--	--
					27.98	130	27.98	152	27.98	320	--	--	27.97	105	27.98	153	27.98	113	--	--
					28	139	28	152	28	295	--	--	27.99	111	28	172	28	129	--	--
					28.02	129	28.02	156	28.02	295	--	--	28.01	98	28.02	165	28.02	117	--	--
					28.04	127	28.04	148	28.04	290	--	--	28.03	120	28.04	147	28.04	117	--	--
					28.06	143	28.06	150	28.06	335	--	--	28.05	114	28.06	156	28.06	108	--	--
					28.08	135	28.08	133	28.08	284	--	--	28.07	125	28.08	164	28.08	114	--	--
					28.1	137	28.1	157	28.1	317	--	--	28.09	108	28.1	142	28.1	123	--	--
					28.12	147	28.12	148	28.12	310	--	--	28.11	105	28.12	168	28.12	106	--	--
					28.14	118	28.14	161	28.14	280	--	--	28.13	125	28.14	150	28.14	104	--	--
					28.16	123	28.16	149	28.16	284	--	--	28.15	105	28.16	142	28.16	108	--	--
					28.18	128	28.18	158	28.18	328	--	--	28.17	114	28.18	146	28.18	100	--	--
					28.2	143	28.2	147	28.2	326	--	--	28.19	116	28.2	144	28.2	116	--	--
					28.22	128	28.22	162	28.22	327	--	--	28.21	110	28.22	148	28.22	101	--	--
					28.24	130	28.24	140	28.24	366	--	--	28.23	131	28.24	142	28.24	105	--	--
					28.26	149	28.26	143	28.26	341	--	--	28.25	125	28.26	136	28.26	120	--	--
					28.28	146	28.28	158	28.28	332	--	--	28.27	124	28.28	142	28.28	116	--	--
					28.3	125	28.3	160	28.3	349	--	--	28.29	135	28.3	125	28.3	115	--	--
					28.32	137	28.32	162	28.32	347	--	--	28.31	126	28.32	126	28.32	129	--	--
					28.34	139	28.34	170	28.34	393	--	--	28.33	106	28.34	147	28.34	109	--	--
					28.36	134	28.36	169	28.36	384	--	--	28.35	100	28.36	159	28.36	112	--	--
					28.38	148	28.38	167	28.38	367	--	--	28.37	111	28.38	150	28.38	97	--	--
					28.4	137	28.4	157	28.4	369	--	--	28.39	100	28.4	146	28.4	96	--	--
					28.42	127	28.42	136	28.42	375	--	--	28.41	121	28.42	167	28.42	109	--	--
					28.44	143	28.44	154	28.44	377	--	--	28.43	116	28.44	144	28.44	108	--	--
					28.46	135	28.46	175	28.46	397	--	--	28.45	129	28.46	146	28.46	109	--	--
					28.48	132	28.48	173	28.48	385	--	--	28.47	115	28.48	118	28.48	111	--	--
					28.5	129	28.5	161	28.5	361	--	--	28.49	105	28.5	146	28.5	113	--	--
					28.52	130	28.52	168	28.52	379	--	--	28.51	120	28.52	124	28.52	108	--	--
					28.54	137	28.54	152	28.54	386	--	--	28.53	126	28.54	136	28.54	127	--	--
					28.56	131	28.56	148	28.56	355	--	--	28.55	118	28.56	138	28.56	108	--	--
					28.58	138	28.58	159	28.58	320	--	--	28.57	123	28.58	137	28.58	104	--	--
					28.6	140	28.6	132	28.6	303	--	--	28.59	144	28.6	166	28.6	108	--	--
					28.62	126	28.62	144	28.62	304	--	--	28.61	120	28.62	147	28.62	110	--	--
					28.64	113	28.64	148	28.64	264	--	--	28.63	144	28.64	148	28.64	112	--	--
					28.66	108	28.66	132	28.66	251	--	--	28.65	138	28.66	139	28.66	119	--	--
					28.68	133	28.68	137	28.68	227	--	--	28.67	129	28.68	161	28.68	126	--	--
					28.7	107	28.7	133	28.7	220	--	--	28.69	145	28.7	142	28.7	121	--	--
					28.72	133	28.72	117	28.72	213	--	--	28.71	136	28.72	147	28.72	119	--	--
					28.74	127	28.74	144	28.74	233	--	--	28.73	136	28.74	147	28.74	128	--	--
					28.76	138	28.76	130	28.76	228	--	--	28.75	138	28.76	162	28.76	114	--	--
					28.78	144	28.78	129	28.78	233	--	--	28.77	156	28.78	164	28.78	130	--	--
					28.8	127	28.8	118	28.8	202	--	--	28.79	131	28.8	159	28.8	114	--	--
					28.82	109	28.82	128	28.82	210	--	--	28.81	113	28.82	138	28.82	106	--	--
					28.84	131	28.84	130	28.84	195	--	--	28.83	138	28.84	126	28.84	110	--	--
					28.86	118	28.86	119	28.86	193	--	--	28.85	118	28.86	148	28.86	115	--	--
					28.88	119	28.88	128	28.88	191	--	--	28.87	126	28.88	150	28.88	109	--	--
					28.9	133	28.9	132	28.9	181	--	--	28.89	108	28.9	141	28.9	85	--	--
					28.92	112	28.92	134	28.92	190	--	--	28.91	103	28.92	154	28.92	109	--	--
					28.94	124	28.94	118	28.94	179	--	--	28.93	116	28.94	139	28.94	89	--	--
					28.96	125	28.96	144	28.96	179	--	--	28.95	124	28.96	134	28.96	107	--	--
					28.98	137	28.98	126	28.98	187	--	--	28.97	101	28.98	123	28.98	112	--	--
					29	129	29	121	29	198	--	--	28.99	127	29	130	29	105	--	--
					29.02	127	29.02	129	29.02	178	--	--	29.01	96	29.02	144	29.02	95	--	--
					29.04	126	29.04	109	29.04	180	--	--	29.03	108	29.04	149	29.04	96	--	--
					29.06	131	29.06	120	29.06	179	--	--	29.05	93	29.06	139	29.06	112	--	--
					29.08	118	29.08	115	29.08	182	--	--	29.07	119	29.08	132	29.08	101	--	--
					29.1	131	29.1	120	29.1	157	--	--	29.09	129	29.1	133	29.1	96	--	--
					29.12	145	29.12	134	29.12	172	--	--	29.11	119	29.12	132	29.12	92	--	--
					29.14	140	29.14	131	29.14	167	--	--	29.13	133	29.14	148	29.14	117	--	--
					29.16	118	29.16	123	29.16	179	--	--	29.15	114	29.16	133	29.16	102	--	--
					29.18	119	29.18	124	29.18	168	--	--	29.17	125	29.18	140	29.18	95	--	--
					29.2	117	29.2	122	29.2	160	--	--	29.19	119	29.2	138	29.2	92	--	--
					29.22	131	29.22	113	29.22	157	--	--	29.21	124	29.22	137	29.22	93	--	--
					29.24	116	29.24	127	29.24	149	--	--	29.23	113	29.24	117	29.24	89	--	--
					29.26	132	29.26	132	29.26	155	--	--	29.25	110	29.26	124	29.26	96	--	--
					29.28	134	29.28	133	29.28	179	--	--	29.27	113	29.28	137	29.28	93	--	--
					29.3	121	29.3	126	29.3	164	--	--	29.29	113	29.3	116	29.3	103	--	--
					29.32	115	29.32	128	29.32	145	--	--	29.31	131	29.32	129	29.32	111	--	--
					29.34	131	29.34	116	29.34	152	--	--	29.33	127	29.34	114	29.34	96	--	--
					29.36	111	29.36	109	29.36	154	--	--	29.35	123	29.36	122	29.36	103	--	--
					29.38	118	29.38	110	29.38	143	--	--	29.37	123	29.38	134	29.38	95	--	--
					29.4	119	29.4	113	29.4	149	--	--	29.39	110	29.4	120	29.4	108	--	--
					29.42	118	29.42	121	29.42	149	--	--	29.41	106	29.42	120	29.42	101	--	--
					29.44	116	29.44	119	29.44	137	--	--	29.43	119	29.44	120	29.44	106	--	--
					29.46	115	29.46	125	29.46	144	--	--	29.45	119	29.46	128	29.46	115	--	--
					29.48	129	29.48	120	29.48	155	--	--	29.47	99	29.48	121	29.48	100	--	--
					29.5	112	29.5	112	29.5	135	--	--	29.49	118	29.5	141	29.5	95	--	--
					29.52	114	29.52	109	29.52	138	--	--	29.51	119	29.52	132	29.52	87	--	--
					29.54	113	29.54	109	29.54	151	--	--	29.53	103	29.54	128	29.54	110	--	--
					29.56	121	29.56	119	29.56	163	--	--	29.55	104	29.56	140	29.56	85	--	--
					29.58	115	29.58	131	29.58	151	--	--	29.57	121	29.58	123	29.58	107	--	--
					29.6	128	29.6	118	29.6	154	--	--	29.59	134	29.6	146	29.6	102	--	--
					29.62	133	29.62	128	29.62	154	--	--	29.61	110	29.62	132	29.62	102	--	--
					29.64	108	29.64	104	29.64	154	--	--	29.63	141	29.64	130	29.64	86	--	--
					29.66	125	29.66	96	29.66	151	--	--	29.65	129	29.66	124	29.66	88	--	--
					29.68	125	29.68	99	29.68	135	--	--	29.67	140	29.68	126	29.68	110	--	--
					29.7	118	29.7	109	29.7	148	--	--	29.69	141	29.7	116	29.7	104	--	--
					29.72	111	29.72	128	29.72	146	--	--	29.71	123	29.72	108	29.72	88	--	--
					29.74	127	29.74	120	29.74	144	--	--	29.73	135	29.74	122	29.74	109	--	--
					29.76	130	29.76	132	29.76	143	--	--	29.75	125	29.76	142	29.76	103	--	--
					29.78	130	29.78	123	29.78	148	--	--	29.77	130	29.78	117	29.78	93	--	--
					29.8	122	29.8	112	29.8	140	--	--	29.79	130	29.8	125	29.8	93	--	--
					29.82	115	29.82	108	29.82	141	--	--	29.81	110	29.82	120	29.82	103	--	--
					29.84	101	29.84	104	29.84	136	--	--	29.83	106	29.84	123	29.84	95	--	--
					29.86	113	29.86	123	29.86	136	--	--	29.85	129	29.86	144	29.86	98	--	--
					29.88	123	29.88	126	29.88	131	--	--	29.87	127	29.88	127	29.88	103	--	--
					29.9	109	29.9	130	29.9	138	--	--	29.89	116	29.9	130	29.9	108	--	--
					29.92	118	29.92	131	29.92	135	--	--	29.91	113	29.92	114	29.92	95	--	--
					29.94	116	29.94	112	29.94	140	--	--	29.93	120	29.94	136	29.94	94	--	--
					29.96	106	29.96	124	29.96	160	--	--	29.95	118	29.96	148	29.96	111	--	--
					29.98	117	29.98	113	29.98	137	--	--	29.97	119	29.98	138	29.98	122	--	--
					30	128	30	115	30	146	--	--	29.99	121	30	142	30	102	--	--
					30.02	108	30.02	104	30.02	148	--	--	30.01	121	30.02	134	30.02	99	--	--
					30.04	121	30.04	97	30.04	114	--	--	30.03	110	30.04	130	30.04	116	--	--
					30.06	117	30.06	109	30.06	122	--	--	30.05	124	30.06	143	30.06	110	--	--
					30.08	97	30.08	111	30.08	123	--	--	30.07	136	30.08	121	30.08	101	--	--
					30.1	116	30.1	109	30.1	136	--	--	30.09	116	30.1	136	30.1	104	--	--
					30.12	112	30.12	121	30.12	134	--	--	30.11	136	30.12	148	30.12	106	--	--
					30.14	118	30.14	130	30.14	136	--	--	30.13	123	30.14	155	30.14	108	--	--
					30.16	118	30.16	107	30.16	140	--	--	30.15	130	30.16	126	30.16	94	--	--
					30.18	110	30.18	87	30.18	117	--	--	30.17	116	30.18	129	30.18	112	--	--
					30.2	119	30.2	111	30.2	123	--	--	30.19	144	30.2	113	30.2	87	--	--
					30.22	114	30.22	107	30.22	131	--	--	30.21	127	30.22	132	30.22	102	--	--
					30.24	108	30.24	132	30.24	127	--	--	30.23	121	30.24	143	30.24	104	--	--
					30.26	107	30.26	103	30.26	118	--	--	30.25	114	30.26	135	30.26	106	--	--
					30.28	108	30.28	109	30.28	119	--	--	30.27	126	30.28	131	30.28	102	--	--
					30.3	107	30.3	96	30.3	115	--	--	30.29	127	30.3	132	30.3	107	--	--
					30.32	105	30.32	96	30.32	110	--	--	30.31	115	30.32	134	30.32	103	--	--
					30.34	108	30.34	106	30.34	132	--	--	30.33	120	30.34	121	30.34	113	--	--
					30.36	120	30.36	101	30.36	118	--	--	30.35	143	30.36	125	30.36	107	--	--
					30.38	106	30.38	97	30.38	134	--	--	30.37	114	30.38	134	30.38	101	--	--
					30.4	112	30.4	105	30.4	136	--	--	30.39	115	30.4	134	30.4	103	--	--
					30.42	118	30.42	102	30.42	138	--	--	30.41	125	30.42	125	30.42	111	--	--
					30.44	108	30.44	122	30.44	132	--	--	30.43	108	30.44	127	30.44	104	--	--
					30.46	123	30.46	115	30.46	158	--	--	30.45	119	30.46	133	30.46	99	--	--
					30.48	108	30.48	120	30.48	128	--	--	30.47	139	30.48	138	30.48	102	--	--
					30.5	118	30.5	119	30.5	123	--	--	30.49	113	30.5	130	30.5	97	--	--
					30.52	97	30.52	113	30.52	137	--	--	30.51	104	30.52	111	30.52	92	--	--
					30.54	118	30.54	102	30.54	131	--	--	30.53	108	30.54	134	30.54	87	--	--
					30.56	128	30.56	113	30.56	139	--	--	30.55	108	30.56	117	30.56	96	--	--
					30.58	105	30.58	115	30.58	126	--	--	30.57	105	30.58	139	30.58	96	--	--
					30.6	108	30.6	105	30.6	124	--	--	30.59	126	30.6	138	30.6	109	--	--
					30.62	111	30.62	96	30.62	126	--	--	30.61	105	30.62	123	30.62	100	--	--
					30.64	107	30.64	87	30.64	101	--	--	30.63	119	30.64	134	30.64	89	--	--
					30.66	113	30.66	99	30.66	127	--	--	30.65	148	30.66	145	30.66	93	--	--
					30.68	107	30.68	95	30.68	136	--	--	30.67	139	30.68	122	30.68	107	--	--
					30.7	122	30.7	101	30.7	133	--	--	30.69	115	30.7	125	30.7	98	--	--
					30.72	112	30.72	132	30.72	117	--	--	30.71	108	30.72	126	30.72	96	--	--
					30.74	106	30.74	104	30.74	123	--	--	30.73	115	30.74	129	30.74	93	--	--
					30.76	122	30.76	88	30.76	143	--	--	30.75	111	30.76	127	30.76	102	--	--
					30.78	122	30.78	112	30.78	142	--	--	30.77	129	30.78	142	30.78	78	--	--
					30.8	118	30.8	123	30.8	144	--	--	30.79	124	30.8	119	30.8	93	--	--
					30.82	112	30.82	120	30.82	128	--	--	30.81	110	30.82	122	30.82	94	--	--
					30.84	111	30.84	107	30.84	138	--	--	30.83	110	30.84	115	30.84	85	--	--
					30.86	102	30.86	111	30.86	136	--	--	30.85	118	30.86	106	30.86	107	--	--
					30.88	113	30.88	111	30.88	121	--	--	30.87	119	30.88	107	30.88	100	--	--
					30.9	110	30.9	87	30.9	126	--	--	30.89	113	30.9	118	30.9	101	--	--
					30.92	112	30.92	104	30.92	115	--	--	30.91	106	30.92	145	30.92	103	--	--
					30.94	115	30.94	93	30.94	136	--	--	30.93	114	30.94	124	30.94	100	--	--
					30.96	99	30.96	102	30.96	120	--	--	30.95	100	30.96	112	30.96	92	--	--
					30.98	106	30.98	104	30.98	127	--	--	30.97	118	30.98	116	30.98	88	--	--
					31	98	31	114	31	113	--	--	30.99	115	31	126	31	99	--	--
					31.02	98	31.02	110	31.02	130	--	--	31.01	96	31.02	124	31.02	119	--	--
					31.04	117	31.04	138	31.04	124	--	--	31.03	110	31.04	117	31.04	94	--	--
					31.06	107	31.06	118	31.06	127	--	--	31.05	116	31.06	132	31.06	110	--	--
					31.08	96	31.08	111	31.08	116	--	--	31.07	124	31.08	128	31.08	108	--	--
					31.1	117	31.1	111	31.1	123	--	--	31.09	121	31.1	124	31.1	110	--	--
					31.12	104	31.12	108	31.12	123	--	--	31.11	118	31.12	134	31.12	112	--	--
					31.14	97	31.14	103	31.14	116	--	--	31.13	136	31.14	121	31.14	113	--	--
					31.16	104	31.16	121	31.16	116	--	--	31.15	129	31.16	150	31.16	101	--	--
					31.18	114	31.18	103	31.18	142	--	--	31.17	118	31.18	139	31.18	98	--	--
					31.2	118	31.2	105	31.2	109	--	--	31.19	130	31.2	139	31.2	100	--	--
					31.22	117	31.22	112	31.22	103	--	--	31.21	105	31.22	118	31.22	98	--	--
					31.24	123	31.24	111	31.24	102	--	--	31.23	115	31.24	135	31.24	113	--	--
					31.26	115	31.26	121	31.26	116	--	--	31.25	138	31.26	115	31.26	104	--	--
					31.28	123	31.28	95	31.28	114	--	--	31.27	108	31.28	124	31.28	108	--	--
					31.3	114	31.3	110	31.3	126	--	--	31.29	108	31.3	151	31.3	114	--	--
					31.32	136	31.32	100	31.32	127	--	--	31.31	110	31.32	132	31.32	113	--	--
					31.34	101	31.34	82	31.34	116	--	--	31.33	124	31.34	136	31.34	104	--	--
					31.36	116	31.36	100	31.36	120	--	--	31.35	118	31.36	129	31.36	120	--	--
					31.38	107	31.38	111	31.38	116	--	--	31.37	125	31.38	128	31.38	103	--	--
					31.4	108	31.4	97	31.4	134	--	--	31.39	113	31.4	113	31.4	95	--	--
					31.42	93	31.42	101	31.42	120	--	--	31.41	130	31.42	126	31.42	107	--	--
					31.44	92	31.44	102	31.44	125	--	--	31.43	125	31.44	137	31.44	117	--	--
					31.46	88	31.46	101	31.46	130	--	--	31.45	113	31.46	133	31.46	109	--	--
					31.48	105	31.48	118	31.48	118	--	--	31.47	119	31.48	145	31.48	140	--	--
					31.5	100	31.5	109	31.5	117	--	--	31.49	125	31.5	144	31.5	138	--	--
					31.52	111	31.52	112	31.52	130	--	--	31.51	156	31.52	162	31.52	137	--	--
					31.54	103	31.54	106	31.54	117	--	--	31.53	152	31.54	182	31.54	154	--	--
					31.56	116	31.56	107	31.56	115	--	--	31.55	164	31.56	182	31.56	163	--	--
					31.58	112	31.58	94	31.58	110	--	--	31.57	184	31.58	194	31.58	188	--	--
					31.6	102	31.6	115	31.6	130	--	--	31.59	195	31.6	213	31.6	212	--	--
					31.62	111	31.62	116	31.62	133	--	--	31.61	213	31.62	210	31.62	217	--	--
					31.64	101	31.64	113	31.64	122	--	--	31.63	215	31.64	212	31.64	214	--	--
					31.66	105	31.66	105	31.66	130	--	--	31.65	273	31.66	193	31.66	204	--	--
					31.68	100	31.68	96	31.68	128	--	--	31.67	246	31.68	217	31.68	212	--	--
					31.7	107	31.7	100	31.7	119	--	--	31.69	230	31.7	222	31.7	202	--	--
					31.72	108	31.72	112	31.72	115	--	--	31.71	239	31.72	206	31.72	192	--	--
					31.74	95	31.74	118	31.74	105	--	--	31.73	251	31.74	190	31.74	162	--	--
					31.76	90	31.76	98	31.76	109	--	--	31.75	186	31.76	177	31.76	129	--	--
					31.78	103	31.78	98	31.78	116	--	--	31.77	166	31.78	171	31.78	127	--	--
					31.8	103	31.8	111	31.8	119	--	--	31.79	163	31.8	163	31.8	124	--	--
					31.82	107	31.82	100	31.82	117	--	--	31.81	152	31.82	166	31.82	124	--	--
					31.84	103	31.84	95	31.84	113	--	--	31.83	158	31.84	133	31.84	123	--	--
					31.86	97	31.86	104	31.86	120	--	--	31.85	160	31.86	141	31.86	128	--	--
					31.88	108	31.88	85	31.88	106	--	--	31.87	131	31.88	129	31.88	116	--	--
					31.9	114	31.9	110	31.9	99	--	--	31.89	131	31.9	126	31.9	121	--	--
					31.92	98	31.92	105	31.92	104	--	--	31.91	145	31.92	147	31.92	135	--	--
					31.94	108	31.94	107	31.94	119	--	--	31.93	146	31.94	134	31.94	121	--	--
					31.96	104	31.96	95	31.96	95	--	--	31.95	135	31.96	150	31.96	126	--	--
					31.98	107	31.98	109	31.98	121	--	--	31.97	149	31.98	164	31.98	144	--	--
					32	94	32	99	32	123	--	--	31.99	140	32	133	32	118	--	--
					32.02	109	32.02	113	32.02	135	--	--	32.01	163	32.02	150	32.02	121	--	--
					32.04	106	32.04	114	32.04	126	--	--	32.03	166	32.04	140	32.04	130	--	--
					32.06	111	32.06	93	32.06	108	--	--	32.05	140	32.06	148	32.06	118	--	--
					32.08	109	32.08	99	32.08	110	--	--	32.07	144	32.08	144	32.08	129	--	--
					32.1	93	32.1	112	32.1	100	--	--	32.09	146	32.1	146	32.1	118	--	--
					32.12	91	32.12	94	32.12	110	--	--	32.11	134	32.12	131	32.12	110	--	--
					32.14	108	32.14	101	32.14	119	--	--	32.13	148	32.14	115	32.14	105	--	--
					32.16	108	32.16	109	32.16	101	--	--	32.15	146	32.16	125	32.16	108	--	--
					32.18	104	32.18	92	32.18	126	--	--	32.17	138	32.18	150	32.18	92	--	--
					32.2	113	32.2	92	32.2	108	--	--	32.19	138	32.2	135	32.2	103	--	--
					32.22	98	32.22	99	32.22	103	--	--	32.21	133	32.22	138	32.22	112	--	--
					32.24	103	32.24	107	32.24	129	--	--	32.23	120	32.24	128	32.24	123	--	--
					32.26	108	32.26	106	32.26	119	--	--	32.25	114	32.26	116	32.26	118	--	--
					32.28	109	32.28	97	32.28	129	--	--	32.27	121	32.28	131	32.28	122	--	--
					32.3	118	32.3	96	32.3	122	--	--	32.29	120	32.3	130	32.3	101	--	--
					32.32	104	32.32	116	32.32	111	--	--	32.31	126	32.32	130	32.32	103	--	--
					32.34	91	32.34	92	32.34	98	--	--	32.33	120	32.34	125	32.34	130	--	--
					32.36	102	32.36	100	32.36	108	--	--	32.35	106	32.36	128	32.36	104	--	--
					32.38	97	32.38	108	32.38	121	--	--	32.37	123	32.38	130	32.38	113	--	--
					32.4	104	32.4	106	32.4	112	--	--	32.39	123	32.4	111	32.4	126	--	--
					32.42	97	32.42	111	32.42	99	--	--	32.41	129	32.42	128	32.42	116	--	--
					32.44	101	32.44	111	32.44	123	--	--	32.43	140	32.44	140	32.44	120	--	--
					32.46	99	32.46	92	32.46	119	--	--	32.45	121	32.46	112	32.46	128	--	--
					32.48	92	32.48	104	32.48	114	--	--	32.47	123	32.48	131	32.48	107	--	--
					32.5	105	32.5	90	32.5	112	--	--	32.49	115	32.5	108	32.5	100	--	--
					32.52	109	32.52	92	32.52	107	--	--	32.51	125	32.52	117	32.52	97	--	--
					32.54	93	32.54	113	32.54	125	--	--	32.53	129	32.54	127	32.54	110	--	--
					32.56	96	32.56	128	32.56	108	--	--	32.55	106	32.56	138	32.56	97	--	--
					32.58	101	32.58	99	32.58	103	--	--	32.57	123	32.58	130	32.58	111	--	--
					32.6	97	32.6	98	32.6	95	--	--	32.59	113	32.6	106	32.6	109	--	--
					32.62	83	32.62	101	32.62	96	--	--	32.61	129	32.62	116	32.62	121	--	--
					32.64	110	32.64	98	32.64	113	--	--	32.63	125	32.64	116	32.64	97	--	--
					32.66	101	32.66	109	32.66	108	--	--	32.65	113	32.66	124	32.66	90	--	--
					32.68	103	32.68	97	32.68	106	--	--	32.67	105	32.68	120	32.68	114	--	--
					32.7	106	32.7	104	32.7	92	--	--	32.69	113	32.7	107	32.7	105	--	--
					32.72	94	32.72	97	32.72	112	--	--	32.71	124	32.72	132	32.72	102	--	--
					32.74	92	32.74	97	32.74	107	--	--	32.73	129	32.74	137	32.74	95	--	--
					32.76	107	32.76	104	32.76	113	--	--	32.75	116	32.76	121	32.76	96	--	--
					32.78	102	32.78	100	32.78	115	--	--	32.77	139	32.78	121	32.78	91	--	--
					32.8	118	32.8	93	32.8	115	--	--	32.79	116	32.8	130	32.8	96	--	--
					32.82	109	32.82	103	32.82	106	--	--	32.81	119	32.82	131	32.82	113	--	--
					32.84	97	32.84	120	32.84	121	--	--	32.83	118	32.84	113	32.84	96	--	--
					32.86	93	32.86	114	32.86	100	--	--	32.85	125	32.86	129	32.86	99	--	--
					32.88	102	32.88	103	32.88	94	--	--	32.87	130	32.88	116	32.88	100	--	--
					32.9	105	32.9	99	32.9	110	--	--	32.89	116	32.9	126	32.9	89	--	--
					32.92	101	32.92	110	32.92	98	--	--	32.91	135	32.92	121	32.92	95	--	--
					32.94	106	32.94	109	32.94	108	--	--	32.93	140	32.94	114	32.94	104	--	--
					32.96	94	32.96	93	32.96	95	--	--	32.95	129	32.96	128	32.96	92	--	--
					32.98	100	32.98	89	32.98	126	--	--	32.97	108	32.98	119	32.98	113	--	--
					33	108	33	99	33	113	--	--	32.99	136	33	112	33	111	--	--
					33.02	111	33.02	91	33.02	118	--	--	33.01	116	33.02	130	33.02	118	--	--
					33.04	110	33.04	107	33.04	104	--	--	33.03	115	33.04	123	33.04	110	--	--
					33.06	93	33.06	103	33.06	128	--	--	33.05	115	33.06	124	33.06	111	--	--
					33.08	96	33.08	99	33.08	113	--	--	33.07	109	33.08	122	33.08	113	--	--
					33.1	108	33.1	89	33.1	111	--	--	33.09	123	33.1	150	33.1	89	--	--
					33.12	111	33.12	102	33.12	107	--	--	33.11	121	33.12	124	33.12	106	--	--
					33.14	96	33.14	100	33.14	95	--	--	33.13	109	33.14	109	33.14	100	--	--
					33.16	83	33.16	103	33.16	102	--	--	33.15	113	33.16	108	33.16	103	--	--
					33.18	110	33.18	98	33.18	97	--	--	33.17	116	33.18	127	33.18	99	--	--
					33.2	105	33.2	98	33.2	110	--	--	33.19	136	33.2	121	33.2	109	--	--
					33.22	99	33.22	93	33.22	109	--	--	33.21	106	33.22	129	33.22	95	--	--
					33.24	102	33.24	96	33.24	109	--	--	33.23	125	33.24	112	33.24	95	--	--
					33.26	88	33.26	114	33.26	120	--	--	33.25	143	33.26	116	33.26	106	--	--
					33.28	99	33.28	105	33.28	102	--	--	33.27	120	33.28	116	33.28	95	--	--
					33.3	96	33.3	110	33.3	118	--	--	33.29	126	33.3	125	33.3	101	--	--
					33.32	93	33.32	114	33.32	125	--	--	33.31	111	33.32	109	33.32	106	--	--
					33.34	93	33.34	100	33.34	118	--	--	33.33	115	33.34	114	33.34	129	--	--
					33.36	95	33.36	93	33.36	115	--	--	33.35	101	33.36	136	33.36	115	--	--
					33.38	96	33.38	94	33.38	108	--	--	33.37	123	33.38	131	33.38	110	--	--
					33.4	95	33.4	100	33.4	91	--	--	33.39	111	33.4	116	33.4	117	--	--
					33.42	96	33.42	84	33.42	110	--	--	33.41	125	33.42	115	33.42	106	--	--
					33.44	102	33.44	87	33.44	95	--	--	33.43	114	33.44	115	33.44	116	--	--
					33.46	98	33.46	104	33.46	106	--	--	33.45	118	33.46	106	33.46	110	--	--
					33.48	89	33.48	97	33.48	98	--	--	33.47	139	33.48	101	33.48	115	--	--
					33.5	81	33.5	112	33.5	117	--	--	33.49	116	33.5	109	33.5	107	--	--
					33.52	99	33.52	116	33.52	120	--	--	33.51	123	33.52	124	33.52	96	--	--
					33.54	113	33.54	89	33.54	110	--	--	33.53	139	33.54	129	33.54	98	--	--
					33.56	111	33.56	82	33.56	113	--	--	33.55	111	33.56	123	33.56	103	--	--
					33.58	103	33.58	92	33.58	107	--	--	33.57	121	33.58	119	33.58	90	--	--
					33.6	94	33.6	95	33.6	116	--	--	33.59	110	33.6	130	33.6	104	--	--
					33.62	95	33.62	86	33.62	98	--	--	33.61	123	33.62	124	33.62	92	--	--
					33.64	91	33.64	117	33.64	104	--	--	33.63	125	33.64	113	33.64	90	--	--
					33.66	95	33.66	107	33.66	105	--	--	33.65	121	33.66	124	33.66	96	--	--
					33.68	107	33.68	95	33.68	120	--	--	33.67	139	33.68	124	33.68	112	--	--
					33.7	96	33.7	102	33.7	108	--	--	33.69	110	33.7	127	33.7	115	--	--
					33.72	96	33.72	105	33.72	118	--	--	33.71	118	33.72	129	33.72	91	--	--
					33.74	108	33.74	110	33.74	91	--	--	33.73	110	33.74	117	33.74	113	--	--
					33.76	96	33.76	112	33.76	90	--	--	33.75	141	33.76	130	33.76	97	--	--
					33.78	105	33.78	111	33.78	109	--	--	33.77	140	33.78	116	33.78	113	--	--
					33.8	98	33.8	114	33.8	108	--	--	33.79	116	33.8	113	33.8	111	--	--
					33.82	108	33.82	115	33.82	109	--	--	33.81	110	33.82	146	33.82	104	--	--
					33.84	103	33.84	117	33.84	115	--	--	33.83	119	33.84	118	33.84	113	--	--
					33.86	91	33.86	99	33.86	117	--	--	33.85	129	33.86	116	33.86	108	--	--
					33.88	82	33.88	101	33.88	104	--	--	33.87	136	33.88	117	33.88	99	--	--
					33.9	95	33.9	86	33.9	102	--	--	33.89	136	33.9	131	33.9	99	--	--
					33.92	92	33.92	90	33.92	108	--	--	33.91	135	33.92	117	33.92	112	--	--
					33.94	78	33.94	108	33.94	107	--	--	33.93	126	33.94	113	33.94	102	--	--
					33.96	78	33.96	95	33.96	124	--	--	33.95	130	33.96	111	33.96	100	--	--
					33.98	105	33.98	101	33.98	99	--	--	33.97	114	33.98	126	33.98	114	--	--
					34	93	34	101	34	99	--	--	33.99	126	34	138	34	126	--	--
					34.02	92	34.02	109	34.02	100	--	--	34.01	108	34.02	117	34.02	101	--	--
					34.04	81	34.04	101	34.04	105	--	--	34.03	136	34.04	104	34.04	110	--	--
					34.06	97	34.06	90	34.06	107	--	--	34.05	116	34.06	118	34.06	105	--	--
					34.08	103	34.08	113	34.08	107	--	--	34.07	130	34.08	109	34.08	110	--	--
					34.1	100	34.1	93	34.1	109	--	--	34.09	109	34.1	101	34.1	109	--	--
					34.12	104	34.12	101	34.12	128	--	--	34.11	118	34.12	115	34.12	104	--	--
					34.14	90	34.14	96	34.14	100	--	--	34.13	138	34.14	113	34.14	111	--	--
					34.16	94	34.16	85	34.16	113	--	--	34.15	131	34.16	117	34.16	111	--	--
					34.18	102	34.18	93	34.18	91	--	--	34.17	124	34.18	131	34.18	107	--	--
					34.2	93	34.2	96	34.2	103	--	--	34.19	120	34.2	143	34.2	91	--	--
					34.22	87	34.22	118	34.22	120	--	--	34.21	129	34.22	115	34.22	109	--	--
					34.24	110	34.24	104	34.24	112	--	--	34.23	135	34.24	122	34.24	111	--	--
					34.26	110	34.26	102	34.26	105	--	--	34.25	119	34.26	118	34.26	109	--	--
					34.28	94	34.28	104	34.28	113	--	--	34.27	126	34.28	107	34.28	104	--	--
					34.3	90	34.3	93	34.3	103	--	--	34.29	131	34.3	131	34.3	117	--	--
					34.32	94	34.32	95	34.32	111	--	--	34.31	131	34.32	127	34.32	112	--	--
					34.34	100	34.34	91	34.34	101	--	--	34.33	123	34.34	118	34.34	103	--	--
					34.36	81	34.36	111	34.36	102	--	--	34.35	144	34.36	105	34.36	115	--	--
					34.38	89	34.38	92	34.38	99	--	--	34.37	129	34.38	118	34.38	96	--	--
					34.4	95	34.4	95	34.4	93	--	--	34.39	131	34.4	139	34.4	94	--	--
					34.42	101	34.42	87	34.42	89	--	--	34.41	143	34.42	129	34.42	102	--	--
					34.44	88	34.44	94	34.44	99	--	--	34.43	130	34.44	124	34.44	107	--	--
					34.46	90	34.46	88	34.46	114	--	--	34.45	135	34.46	119	34.46	112	--	--
					34.48	95	34.48	102	34.48	110	--	--	34.47	124	34.48	132	34.48	103	--	--
					34.5	98	34.5	108	34.5	117	--	--	34.49	141	34.5	120	34.5	98	--	--
					34.52	83	34.52	114	34.52	113	--	--	34.51	139	34.52	134	34.52	103	--	--
					34.54	91	34.54	94	34.54	120	--	--	34.53	136	34.54	117	34.54	114	--	--
					34.56	96	34.56	102	34.56	112	--	--	34.55	119	34.56	119	34.56	106	--	--
					34.58	88	34.58	100	34.58	94	--	--	34.57	111	34.58	108	34.58	95	--	--
					34.6	90	34.6	120	34.6	95	--	--	34.59	139	34.6	131	34.6	103	--	--
					34.62	95	34.62	99	34.62	106	--	--	34.61	118	34.62	132	34.62	118	--	--
					34.64	99	34.64	114	34.64	106	--	--	34.63	136	34.64	121	34.64	119	--	--
					34.66	89	34.66	106	34.66	105	--	--	34.65	134	34.66	104	34.66	126	--	--
					34.68	89	34.68	96	34.68	107	--	--	34.67	106	34.68	125	34.68	108	--	--
					34.7	95	34.7	97	34.7	113	--	--	34.69	136	34.7	125	34.7	114	--	--
					34.72	92	34.72	111	34.72	110	--	--	34.71	115	34.72	135	34.72	130	--	--
					34.74	109	34.74	121	34.74	100	--	--	34.73	121	34.74	120	34.74	104	--	--
					34.76	98	34.76	111	34.76	121	--	--	34.75	124	34.76	130	34.76	114	--	--
					34.78	99	34.78	86	34.78	119	--	--	34.77	154	34.78	143	34.78	128	--	--
					34.8	83	34.8	105	34.8	124	--	--	34.79	144	34.8	139	34.8	145	--	--
					34.82	89	34.82	117	34.82	105	--	--	34.81	131	34.82	148	34.82	127	--	--
					34.84	109	34.84	98	34.84	110	--	--	34.83	146	34.84	147	34.84	128	--	--
					34.86	91	34.86	87	34.86	95	--	--	34.85	156	34.86	152	34.86	148	--	--
					34.88	89	34.88	105	34.88	93	--	--	34.87	133	34.88	151	34.88	139	--	--
					34.9	101	34.9	104	34.9	103	--	--	34.89	143	34.9	157	34.9	126	--	--
					34.92	111	34.92	101	34.92	104	--	--	34.91	176	34.92	145	34.92	151	--	--
					34.94	91	34.94	95	34.94	98	--	--	34.93	140	34.94	136	34.94	128	--	--
					34.96	106	34.96	108	34.96	114	--	--	34.95	134	34.96	169	34.96	142	--	--
					34.98	91	34.98	103	34.98	126	--	--	34.97	171	34.98	140	34.98	126	--	--
					35	93	35	102	35	105	--	--	34.99	150	35	157	35	132	--	--
					35.02	88	35.02	97	35.02	98	--	--	35.01	160	35.02	149	35.02	124	--	--
					35.04	92	35.04	116	35.04	100	--	--	35.03	143	35.04	143	35.04	153	--	--
					35.06	102	35.06	108	35.06	115	--	--	35.05	152	35.06	155	35.06	132	--	--
					35.08	78	35.08	111	35.08	105	--	--	35.07	159	35.08	154	35.08	151	--	--
					35.1	88	35.1	111	35.1	108	--	--	35.09	145	35.1	148	35.1	147	--	--
					35.12	106	35.12	110	35.12	108	--	--	35.11	155	35.12	169	35.12	125	--	--
					35.14	105	35.14	98	35.14	112	--	--	35.13	148	35.14	139	35.14	153	--	--
					35.16	98	35.16	113	35.16	115	--	--	35.15	161	35.16	138	35.16	155	--	--
					35.18	94	35.18	95	35.18	120	--	--	35.17	150	35.18	135	35.18	132	--	--
					35.2	100	35.2	102	35.2	116	--	--	35.19	138	35.2	129	35.2	147	--	--
					35.22	101	35.22	95	35.22	88	--	--	35.21	145	35.22	141	35.22	159	--	--
					35.24	81	35.24	116	35.24	109	--	--	35.23	150	35.24	158	35.24	146	--	--
					35.26	104	35.26	90	35.26	131	--	--	35.25	141	35.26	161	35.26	153	--	--
					35.28	93	35.28	97	35.28	110	--	--	35.27	161	35.28	162	35.28	152	--	--
					35.3	90	35.3	97	35.3	98	--	--	35.29	169	35.3	152	35.3	171	--	--
					35.32	111	35.32	109	35.32	109	--	--	35.31	152	35.32	148	35.32	149	--	--
					35.34	94	35.34	86	35.34	93	--	--	35.33	146	35.34	160	35.34	165	--	--
					35.36	82	35.36	124	35.36	112	--	--	35.35	158	35.36	167	35.36	176	--	--
					35.38	94	35.38	110	35.38	104	--	--	35.37	165	35.38	176	35.38	152	--	--
					35.4	108	35.4	107	35.4	130	--	--	35.39	178	35.4	175	35.4	196	--	--
					35.42	100	35.42	107	35.42	105	--	--	35.41	180	35.42	191	35.42	177	--	--
					35.44	105	35.44	111	35.44	96	--	--	35.43	169	35.44	203	35.44	192	--	--
					35.46	101	35.46	103	35.46	118	--	--	35.45	174	35.46	226	35.46	182	--	--
					35.48	97	35.48	127	35.48	98	--	--	35.47	193	35.48	246	35.48	200	--	--
					35.5	98	35.5	120	35.5	102	--	--	35.49	210	35.5	247	35.5	205	--	--
					35.52	97	35.52	114	35.52	118	--	--	35.51	241	35.52	261	35.52	228	--	--
					35.54	88	35.54	104	35.54	101	--	--	35.53	269	35.54	288	35.54	277	--	--
					35.56	116	35.56	116	35.56	109	--	--	35.55	290	35.56	325	35.56	334	--	--
					35.58	113	35.58	110	35.58	121	--	--	35.57	300	35.58	316	35.58	324	--	--
					35.6	113	35.6	113	35.6	128	--	--	35.59	350	35.6	328	35.6	353	--	--
					35.62	110	35.62	95	35.62	125	--	--	35.61	364	35.62	349	35.62	376	--	--
					35.64	114	35.64	93	35.64	110	--	--	35.63	393	35.64	337	35.64	364	--	--
					35.66	133	35.66	110	35.66	118	--	--	35.65	374	35.66	375	35.66	366	--	--
					35.68	122	35.68	125	35.68	119	--	--	35.67	349	35.68	389	35.68	357	--	--
					35.7	118	35.7	107	35.7	97	--	--	35.69	350	35.7	354	35.7	338	--	--
					35.72	118	35.72	120	35.72	126	--	--	35.71	335	35.72	370	35.72	318	--	--
					35.74	130	35.74	116	35.74	118	--	--	35.73	289	35.74	320	35.74	347	--	--
					35.76	127	35.76	108	35.76	129	--	--	35.75	300	35.76	349	35.76	325	--	--
					35.78	140	35.78	125	35.78	119	--	--	35.77	298	35.78	352	35.78	337	--	--
					35.8	143	35.8	139	35.8	147	--	--	35.79	246	35.8	379	35.8	340	--	--
					35.82	188	35.82	139	35.82	146	--	--	35.81	271	35.82	415	35.82	373	--	--
					35.84	227	35.84	153	35.84	151	--	--	35.83	269	35.84	470	35.84	414	--	--
					35.86	317	35.86	184	35.86	139	--	--	35.85	329	35.86	585	35.86	487	--	--
					35.88	533	35.88	236	35.88	156	--	--	35.87	380	35.88	738	35.88	632	--	--
					35.9	896	35.9	353	35.9	196	--	--	35.89	416	35.9	978	35.9	911	--	--
					35.92	982	35.92	504	35.92	267	--	--	35.91	479	35.92	1326	35.92	1391	--	--
					35.94	741	35.94	564	35.94	314	--	--	35.93	593	35.94	1700	35.94	2105	--	--
					35.96	580	35.96	399	35.96	316	--	--	35.95	764	35.96	2365	35.96	2885	--	--
					35.98	631	35.98	335	35.98	268	--	--	35.97	984	35.98	3046	35.98	3981	--	--
					36	643	36	330	36	237	--	--	35.99	1379	36	3811	36	5486	--	--
					36.02	566	36.02	370	36.02	205	--	--	36.01	2320	36.02	4302	36.02	7207	--	--
					36.04	410	36.04	322	36.04	201	--	--	36.03	3430	36.04	5054	36.04	7992	--	--
					36.06	286	36.06	243	36.06	178	--	--	36.05	4314	36.06	5824	36.06	7352	--	--
					36.08	200	36.08	168	36.08	165	--	--	36.07	5593	36.08	6389	36.08	5892	--	--
					36.1	168	36.1	165	36.1	146	--	--	36.09	5815	36.1	5779	36.1	4933	--	--
					36.12	128	36.12	127	36.12	132	--	--	36.11	4488	36.12	4780	36.12	4562	--	--
					36.14	127	36.14	129	36.14	130	--	--	36.13	3598	36.14	3983	36.14	4146	--	--
					36.16	112	36.16	122	36.16	113	--	--	36.15	3288	36.16	3580	36.16	3141	--	--
					36.18	97	36.18	111	36.18	122	--	--	36.17	3248	36.18	3040	36.18	2115	--	--
					36.2	109	36.2	114	36.2	104	--	--	36.19	2783	36.2	2363	36.2	1300	--	--
					36.22	108	36.22	106	36.22	132	--	--	36.21	1740	36.22	1661	36.22	853	--	--
					36.24	96	36.24	112	36.24	106	--	--	36.23	1061	36.24	1124	36.24	566	--	--
					36.26	113	36.26	101	36.26	122	--	--	36.25	691	36.26	720	36.26	469	--	--
					36.28	104	36.28	102	36.28	121	--	--	36.27	491	36.28	501	36.28	408	--	--
					36.3	92	36.3	108	36.3	118	--	--	36.29	419	36.3	403	36.3	374	--	--
					36.32	95	36.32	108	36.32	97	--	--	36.31	319	36.32	343	36.32	317	--	--
					36.34	101	36.34	96	36.34	127	--	--	36.33	304	36.34	305	36.34	308	--	--
					36.36	88	36.36	107	36.36	106	--	--	36.35	267	36.36	306	36.36	292	--	--
					36.38	98	36.38	96	36.38	117	--	--	36.37	275	36.38	278	36.38	288	--	--
					36.4	105	36.4	103	36.4	103	--	--	36.39	269	36.4	255	36.4	287	--	--
					36.42	103	36.42	117	36.42	113	--	--	36.41	250	36.42	250	36.42	262	--	--
					36.44	100	36.44	111	36.44	108	--	--	36.43	245	36.44	239	36.44	263	--	--
					36.46	79	36.46	101	36.46	98	--	--	36.45	253	36.46	231	36.46	249	--	--
					36.48	94	36.48	92	36.48	87	--	--	36.47	214	36.48	217	36.48	223	--	--
					36.5	90	36.5	108	36.5	103	--	--	36.49	209	36.5	207	36.5	228	--	--
					36.52	97	36.52	100	36.52	109	--	--	36.51	205	36.52	194	36.52	204	--	--
					36.54	100	36.54	108	36.54	130	--	--	36.53	185	36.54	212	36.54	206	--	--
					36.56	94	36.56	96	36.56	120	--	--	36.55	185	36.56	161	36.56	189	--	--
					36.58	87	36.58	87	36.58	109	--	--	36.57	201	36.58	193	36.58	179	--	--
					36.6	85	36.6	99	36.6	112	--	--	36.59	186	36.6	189	36.6	155	--	--
					36.62	83	36.62	100	36.62	105	--	--	36.61	186	36.62	184	36.62	166	--	--
					36.64	105	36.64	116	36.64	110	--	--	36.63	166	36.64	170	36.64	191	--	--
					36.66	90	36.66	106	36.66	118	--	--	36.65	150	36.66	170	36.66	176	--	--
					36.68	82	36.68	106	36.68	104	--	--	36.67	178	36.68	166	36.68	149	--	--
					36.7	84	36.7	97	36.7	114	--	--	36.69	179	36.7	168	36.7	148	--	--
					36.72	88	36.72	94	36.72	100	--	--	36.71	154	36.72	161	36.72	159	--	--
					36.74	88	36.74	99	36.74	112	--	--	36.73	145	36.74	166	36.74	157	--	--
					36.76	93	36.76	103	36.76	115	--	--	36.75	154	36.76	154	36.76	141	--	--
					36.78	92	36.78	88	36.78	126	--	--	36.77	127	36.78	153	36.78	150	--	--
					36.8	94	36.8	93	36.8	114	--	--	36.79	168	36.8	156	36.8	142	--	--
					36.82	92	36.82	105	36.82	115	--	--	36.81	140	36.82	145	36.82	149	--	--
					36.84	87	36.84	104	36.84	100	--	--	36.83	149	36.84	168	36.84	147	--	--
					36.86	93	36.86	96	36.86	88	--	--	36.85	152	36.86	146	36.86	150	--	--
					36.88	89	36.88	102	36.88	86	--	--	36.87	171	36.88	136	36.88	135	--	--
					36.9	90	36.9	116	36.9	119	--	--	36.89	146	36.9	171	36.9	135	--	--
					36.92	93	36.92	97	36.92	108	--	--	36.91	155	36.92	134	36.92	127	--	--
					36.94	94	36.94	110	36.94	115	--	--	36.93	160	36.94	123	36.94	136	--	--
					36.96	95	36.96	107	36.96	110	--	--	36.95	145	36.96	159	36.96	136	--	--
					36.98	101	36.98	99	36.98	114	--	--	36.97	135	36.98	152	36.98	114	--	--
					37	92	37	95	37	103	--	--	36.99	165	37	135	37	130	--	--
					37.02	85	37.02	104	37.02	113	--	--	37.01	151	37.02	150	37.02	135	--	--
					37.04	97	37.04	112	37.04	95	--	--	37.03	158	37.04	147	37.04	132	--	--
					37.06	81	37.06	101	37.06	113	--	--	37.05	166	37.06	139	37.06	119	--	--
					37.08	89	37.08	100	37.08	115	--	--	37.07	139	37.08	152	37.08	134	--	--
					37.1	93	37.1	106	37.1	111	--	--	37.09	146	37.1	139	37.1	132	--	--
					37.12	96	37.12	109	37.12	96	--	--	37.11	155	37.12	144	37.12	139	--	--
					37.14	98	37.14	113	37.14	97	--	--	37.13	140	37.14	128	37.14	143	--	--
					37.16	93	37.16	100	37.16	113	--	--	37.15	150	37.16	153	37.16	130	--	--
					37.18	111	37.18	102	37.18	112	--	--	37.17	133	37.18	155	37.18	120	--	--
					37.2	83	37.2	109	37.2	126	--	--	37.19	131	37.2	125	37.2	129	--	--
					37.22	90	37.22	102	37.22	104	--	--	37.21	149	37.22	123	37.22	132	--	--
					37.24	98	37.24	102	37.24	105	--	--	37.23	135	37.24	143	37.24	122	--	--
					37.26	97	37.26	102	37.26	105	--	--	37.25	145	37.26	144	37.26	117	--	--
					37.28	105	37.28	119	37.28	118	--	--	37.27	135	37.28	146	37.28	135	--	--
					37.3	95	37.3	114	37.3	125	--	--	37.29	155	37.3	134	37.3	128	--	--
					37.32	100	37.32	104	37.32	126	--	--	37.31	169	37.32	153	37.32	130	--	--
					37.34	103	37.34	112	37.34	105	--	--	37.33	154	37.34	151	37.34	123	--	--
					37.36	99	37.36	116	37.36	112	--	--	37.35	133	37.36	137	37.36	136	--	--
					37.38	102	37.38	109	37.38	109	--	--	37.37	124	37.38	130	37.38	157	--	--
					37.4	97	37.4	104	37.4	119	--	--	37.39	156	37.4	143	37.4	128	--	--
					37.42	103	37.42	104	37.42	121	--	--	37.41	163	37.42	133	37.42	133	--	--
					37.44	80	37.44	106	37.44	102	--	--	37.43	152	37.44	135	37.44	133	--	--
					37.46	91	37.46	109	37.46	112	--	--	37.45	141	37.46	158	37.46	128	--	--
					37.48	104	37.48	105	37.48	114	--	--	37.47	165	37.48	145	37.48	122	--	--
					37.5	101	37.5	104	37.5	120	--	--	37.49	149	37.5	176	37.5	122	--	--
					37.52	95	37.52	107	37.52	118	--	--	37.51	145	37.52	140	37.52	151	--	--
					37.54	94	37.54	122	37.54	118	--	--	37.53	164	37.54	137	37.54	147	--	--
					37.56	90	37.56	118	37.56	107	--	--	37.55	136	37.56	148	37.56	130	--	--
					37.58	88	37.58	107	37.58	108	--	--	37.57	166	37.58	128	37.58	145	--	--
					37.6	92	37.6	121	37.6	115	--	--	37.59	166	37.6	142	37.6	132	--	--
					37.62	85	37.62	84	37.62	112	--	--	37.61	152	37.62	141	37.62	129	--	--
					37.64	103	37.64	102	37.64	105	--	--	37.63	143	37.64	148	37.64	120	--	--
					37.66	103	37.66	97	37.66	103	--	--	37.65	140	37.66	147	37.66	129	--	--
					37.68	108	37.68	110	37.68	121	--	--	37.67	161	37.68	149	37.68	119	--	--
					37.7	78	37.7	115	37.7	104	--	--	37.69	148	37.7	144	37.7	129	--	--
					37.72	90	37.72	111	37.72	93	--	--	37.71	150	37.72	165	37.72	140	--	--
					37.74	89	37.74	107	37.74	110	--	--	37.73	150	37.74	154	37.74	130	--	--
					37.76	98	37.76	111	37.76	109	--	--	37.75	156	37.76	146	37.76	129	--	--
					37.78	100	37.78	100	37.78	95	--	--	37.77	134	37.78	135	37.78	125	--	--
					37.8	92	37.8	94	37.8	119	--	--	37.79	163	37.8	140	37.8	149	--	--
					37.82	103	37.82	104	37.82	112	--	--	37.81	130	37.82	139	37.82	133	--	--
					37.84	107	37.84	98	37.84	107	--	--	37.83	146	37.84	141	37.84	138	--	--
					37.86	103	37.86	109	37.86	109	--	--	37.85	143	37.86	144	37.86	136	--	--
					37.88	111	37.88	119	37.88	103	--	--	37.87	144	37.88	144	37.88	138	--	--
					37.9	94	37.9	100	37.9	142	--	--	37.89	149	37.9	118	37.9	124	--	--
					37.92	91	37.92	101	37.92	134	--	--	37.91	145	37.92	155	37.92	141	--	--
					37.94	94	37.94	119	37.94	103	--	--	37.93	151	37.94	151	37.94	138	--	--
					37.96	103	37.96	116	37.96	115	--	--	37.95	149	37.96	137	37.96	140	--	--
					37.98	89	37.98	113	37.98	134	--	--	37.97	145	37.98	150	37.98	148	--	--
					38	104	38	99	38	107	--	--	37.99	143	38	144	38	129	--	--
					38.02	108	38.02	102	38.02	111	--	--	38.01	141	38.02	155	38.02	126	--	--
					38.04	98	38.04	103	38.04	117	--	--	38.03	155	38.04	173	38.04	143	--	--
					38.06	91	38.06	118	38.06	120	--	--	38.05	158	38.06	174	38.06	149	--	--
					38.08	93	38.08	93	38.08	100	--	--	38.07	180	38.08	152	38.08	159	--	--
					38.1	103	38.1	109	38.1	126	--	--	38.09	188	38.1	172	38.1	153	--	--
					38.12	99	38.12	106	38.12	121	--	--	38.11	206	38.12	180	38.12	164	--	--
					38.14	97	38.14	111	38.14	104	--	--	38.13	178	38.14	190	38.14	138	--	--
					38.16	108	38.16	128	38.16	125	--	--	38.15	220	38.16	203	38.16	185	--	--
					38.18	98	38.18	119	38.18	113	--	--	38.17	206	38.18	194	38.18	208	--	--
					38.2	115	38.2	115	38.2	130	--	--	38.19	244	38.2	205	38.2	229	--	--
					38.22	111	38.22	117	38.22	122	--	--	38.21	295	38.22	220	38.22	230	--	--
					38.24	122	38.24	127	38.24	151	--	--	38.23	295	38.24	249	38.24	231	--	--
					38.26	109	38.26	139	38.26	149	--	--	38.25	296	38.26	256	38.26	269	--	--
					38.28	128	38.28	152	38.28	157	--	--	38.27	271	38.28	291	38.28	241	--	--
					38.3	126	38.3	150	38.3	153	--	--	38.29	294	38.3	274	38.3	253	--	--
					38.32	117	38.32	119	38.32	145	--	--	38.31	317	38.32	262	38.32	264	--	--
					38.34	109	38.34	132	38.34	133	--	--	38.33	294	38.34	255	38.34	221	--	--
					38.36	119	38.36	136	38.36	140	--	--	38.35	288	38.36	240	38.36	211	--	--
					38.38	128	38.38	139	38.38	147	--	--	38.37	280	38.38	234	38.38	215	--	--
					38.4	118	38.4	153	38.4	154	--	--	38.39	265	38.4	216	38.4	205	--	--
					38.42	112	38.42	146	38.42	156	--	--	38.41	230	38.42	224	38.42	206	--	--
					38.44	123	38.44	155	38.44	170	--	--	38.43	206	38.44	190	38.44	151	--	--
					38.46	145	38.46	196	38.46	174	--	--	38.45	211	38.46	200	38.46	166	--	--
					38.48	203	38.48	231	38.48	186	--	--	38.47	233	38.48	217	38.48	158	--	--
					38.5	245	38.5	329	38.5	237	--	--	38.49	191	38.5	207	38.5	186	--	--
					38.52	290	38.52	602	38.52	303	--	--	38.51	191	38.52	202	38.52	188	--	--
					38.54	319	38.54	766	38.54	346	--	--	38.53	204	38.54	196	38.54	174	--	--
					38.56	535	38.56	701	38.56	562	--	--	38.55	201	38.56	219	38.56	194	--	--
					38.58	768	38.58	901	38.58	752	--	--	38.57	220	38.58	266	38.58	188	--	--
					38.6	874	38.6	1195	38.6	851	--	--	38.59	231	38.6	306	38.6	232	--	--
					38.62	1208	38.62	1344	38.62	1172	--	--	38.61	250	38.62	410	38.62	272	--	--
					38.64	1530	38.64	1437	38.64	1533	--	--	38.63	275	38.64	494	38.64	326	--	--
					38.66	1637	38.66	1455	38.66	1750	--	--	38.65	314	38.66	667	38.66	434	--	--
					38.68	1498	38.68	1836	38.68	2014	--	--	38.67	374	38.68	858	38.68	557	--	--
					38.7	1187	38.7	2003	38.7	2272	--	--	38.69	479	38.7	983	38.7	863	--	--
					38.72	861	38.72	1622	38.72	2149	--	--	38.71	581	38.72	1034	38.72	1253	--	--
					38.74	903	38.74	1043	38.74	1634	--	--	38.73	853	38.74	1305	38.74	1666	--	--
					38.76	866	38.76	785	38.76	1166	--	--	38.75	1240	38.76	1477	38.76	2165	--	--
					38.78	692	38.78	852	38.78	937	--	--	38.77	1810	38.78	1677	38.78	2283	--	--
					38.8	473	38.8	845	38.8	1073	--	--	38.79	2369	38.8	1819	38.8	1818	--	--
					38.82	279	38.82	652	38.82	914	--	--	38.81	2364	38.82	1865	38.82	1368	--	--
					38.84	197	38.84	375	38.84	620	--	--	38.83	1989	38.84	1684	38.84	1256	--	--
					38.86	146	38.86	187	38.86	331	--	--	38.85	1699	38.86	1459	38.86	1333	--	--
					38.88	143	38.88	170	38.88	218	--	--	38.87	1528	38.88	1160	38.88	1234	--	--
					38.9	138	38.9	150	38.9	156	--	--	38.89	1594	38.9	1025	38.9	920	--	--
					38.92	123	38.92	148	38.92	169	--	--	38.91	1408	38.92	921	38.92	577	--	--
					38.94	113	38.94	124	38.94	149	--	--	38.93	1068	38.94	807	38.94	385	--	--
					38.96	109	38.96	134	38.96	156	--	--	38.95	780	38.96	652	38.96	318	--	--
					38.98	118	38.98	131	38.98	138	--	--	38.97	585	38.98	435	38.98	258	--	--
					39	104	39	127	39	122	--	--	38.99	463	39	308	39	220	--	--
					39.02	107	39.02	135	39.02	119	--	--	39.01	345	39.02	266	39.02	192	--	--
					39.04	98	39.04	109	39.04	137	--	--	39.03	289	39.04	237	39.04	192	--	--
					39.06	93	39.06	127	39.06	135	--	--	39.05	246	39.06	226	39.06	189	--	--
					39.08	101	39.08	111	39.08	121	--	--	39.07	254	39.08	202	39.08	174	--	--
					39.1	103	39.1	105	39.1	147	--	--	39.09	210	39.1	177	39.1	179	--	--
					39.12	99	39.12	103	39.12	134	--	--	39.11	206	39.12	161	39.12	165	--	--
					39.14	96	39.14	105	39.14	124	--	--	39.13	186	39.14	176	39.14	166	--	--
					39.16	85	39.16	107	39.16	111	--	--	39.15	191	39.16	153	39.16	144	--	--
					39.18	93	39.18	115	39.18	125	--	--	39.17	178	39.18	152	39.18	145	--	--
					39.2	103	39.2	120	39.2	121	--	--	39.19	196	39.2	166	39.2	134	--	--
					39.22	95	39.22	95	39.22	110	--	--	39.21	161	39.22	156	39.22	148	--	--
					39.24	96	39.24	119	39.24	113	--	--	39.23	176	39.24	159	39.24	140	--	--
					39.26	93	39.26	117	39.26	113	--	--	39.25	143	39.26	151	39.26	125	--	--
					39.28	116	39.28	98	39.28	124	--	--	39.27	159	39.28	142	39.28	142	--	--
					39.3	83	39.3	97	39.3	103	--	--	39.29	161	39.3	152	39.3	128	--	--
					39.32	73	39.32	98	39.32	109	--	--	39.31	159	39.32	143	39.32	131	--	--
					39.34	98	39.34	110	39.34	112	--	--	39.33	165	39.34	153	39.34	129	--	--
					39.36	94	39.36	108	39.36	136	--	--	39.35	169	39.36	153	39.36	122	--	--
					39.38	93	39.38	99	39.38	118	--	--	39.37	136	39.38	145	39.38	132	--	--
					39.4	90	39.4	116	39.4	101	--	--	39.39	151	39.4	145	39.4	124	--	--
					39.42	98	39.42	117	39.42	103	--	--	39.41	138	39.42	163	39.42	148	--	--
					39.44	100	39.44	122	39.44	97	--	--	39.43	164	39.44	146	39.44	151	--	--
					39.46	83	39.46	110	39.46	114	--	--	39.45	152	39.46	141	39.46	140	--	--
					39.48	84	39.48	101	39.48	108	--	--	39.47	191	39.48	159	39.48	136	--	--
					39.5	88	39.5	114	39.5	95	--	--	39.49	156	39.5	163	39.5	160	--	--
					39.52	97	39.52	108	39.52	110	--	--	39.51	171	39.52	142	39.52	149	--	--
					39.54	82	39.54	113	39.54	101	--	--	39.53	161	39.54	167	39.54	145	--	--
					39.56	86	39.56	120	39.56	99	--	--	39.55	158	39.56	175	39.56	154	--	--
					39.58	94	39.58	98	39.58	128	--	--	39.57	186	39.58	171	39.58	137	--	--
					39.6	86	39.6	93	39.6	115	--	--	39.59	176	39.6	186	39.6	154	--	--
					39.62	83	39.62	102	39.62	106	--	--	39.61	161	39.62	190	39.62	149	--	--
					39.64	80	39.64	104	39.64	104	--	--	39.63	170	39.64	170	39.64	153	--	--
					39.66	91	39.66	112	39.66	97	--	--	39.65	166	39.66	223	39.66	182	--	--
					39.68	84	39.68	111	39.68	125	--	--	39.67	199	39.68	238	39.68	185	--	--
					39.7	86	39.7	107	39.7	101	--	--	39.69	244	39.7	273	39.7	224	--	--
					39.72	88	39.72	106	39.72	115	--	--	39.71	249	39.72	273	39.72	268	--	--
					39.74	98	39.74	92	39.74	128	--	--	39.73	331	39.74	303	39.74	290	--	--
					39.76	101	39.76	91	39.76	122	--	--	39.75	331	39.76	331	39.76	382	--	--
					39.78	99	39.78	121	39.78	120	--	--	39.77	396	39.78	414	39.78	410	--	--
					39.8	102	39.8	112	39.8	98	--	--	39.79	436	39.8	402	39.8	384	--	--
					39.82	98	39.82	112	39.82	91	--	--	39.81	453	39.82	427	39.82	401	--	--
					39.84	79	39.84	97	39.84	126	--	--	39.83	501	39.84	451	39.84	417	--	--
					39.86	83	39.86	92	39.86	110	--	--	39.85	438	39.86	415	39.86	363	--	--
					39.88	85	39.88	104	39.88	106	--	--	39.87	460	39.88	405	39.88	360	--	--
					39.9	94	39.9	103	39.9	105	--	--	39.89	416	39.9	375	39.9	359	--	--
					39.92	82	39.92	109	39.92	97	--	--	39.91	393	39.92	366	39.92	324	--	--
					39.94	82	39.94	120	39.94	115	--	--	39.93	360	39.94	321	39.94	295	--	--
					39.96	74	39.96	109	39.96	106	--	--	39.95	333	39.96	302	39.96	262	--	--
					39.98	83	39.98	119	39.98	97	--	--	39.97	341	39.98	236	39.98	214	--	--
					40	80	40	96	40	111	--	--	39.99	256	40	249	40	216	--	--
					40.02	82	40.02	103	40.02	97	--	--	40.01	215	40.02	223	40.02	196	--	--
					40.04	93	40.04	97	40.04	106	--	--	40.03	228	40.04	221	40.04	188	--	--
					40.06	80	40.06	98	40.06	98	--	--	40.05	231	40.06	214	40.06	184	--	--
					40.08	80	40.08	93	40.08	92	--	--	40.07	209	40.08	236	40.08	174	--	--
					40.1	88	40.1	102	40.1	86	--	--	40.09	206	40.1	233	40.1	209	--	--
					40.12	100	40.12	90	40.12	104	--	--	40.11	243	40.12	267	40.12	236	--	--
					40.14	83	40.14	112	40.14	98	--	--	40.13	278	40.14	270	40.14	227	--	--
					40.16	83	40.16	86	40.16	112	--	--	40.15	284	40.16	290	40.16	250	--	--
					40.18	99	40.18	89	40.18	109	--	--	40.17	295	40.18	294	40.18	333	--	--
					40.2	83	40.2	102	40.2	105	--	--	40.19	391	40.2	349	40.2	335	--	--
					40.22	98	40.22	101	40.22	110	--	--	40.21	400	40.22	353	40.22	367	--	--
					40.24	86	40.24	82	40.24	115	--	--	40.23	431	40.24	351	40.24	331	--	--
					40.26	83	40.26	87	40.26	116	--	--	40.25	409	40.26	351	40.26	363	--	--
					40.28	86	40.28	99	40.28	103	--	--	40.27	446	40.28	348	40.28	331	--	--
					40.3	85	40.3	102	40.3	89	--	--	40.29	453	40.3	321	40.3	303	--	--
					40.32	99	40.32	109	40.32	115	--	--	40.31	425	40.32	294	40.32	303	--	--
					40.34	82	40.34	89	40.34	107	--	--	40.33	354	40.34	287	40.34	276	--	--
					40.36	83	40.36	102	40.36	102	--	--	40.35	336	40.36	271	40.36	217	--	--
					40.38	95	40.38	108	40.38	93	--	--	40.37	298	40.38	244	40.38	218	--	--
					40.4	98	40.4	112	40.4	93	--	--	40.39	279	40.4	223	40.4	204	--	--
					40.42	91	40.42	104	40.42	116	--	--	40.41	270	40.42	202	40.42	176	--	--
					40.44	83	40.44	120	40.44	108	--	--	40.43	244	40.44	174	40.44	157	--	--
					40.46	93	40.46	110	40.46	110	--	--	40.45	220	40.46	180	40.46	174	--	--
					40.48	81	40.48	107	40.48	114	--	--	40.47	163	40.48	164	40.48	142	--	--
					40.5	77	40.5	97	40.5	103	--	--	40.49	163	40.5	167	40.5	157	--	--
					40.52	73	40.52	88	40.52	104	--	--	40.51	163	40.52	167	40.52	153	--	--
					40.54	99	40.54	98	40.54	111	--	--	40.53	196	40.54	159	40.54	171	--	--
					40.56	88	40.56	94	40.56	107	--	--	40.55	180	40.56	180	40.56	166	--	--
					40.58	93	40.58	97	40.58	111	--	--	40.57	168	40.58	188	40.58	164	--	--
					40.6	101	40.6	114	40.6	103	--	--	40.59	199	40.6	186	40.6	184	--	--
					40.62	100	40.62	102	40.62	102	--	--	40.61	198	40.62	176	40.62	170	--	--
					40.64	91	40.64	87	40.64	110	--	--	40.63	244	40.64	184	40.64	161	--	--
					40.66	88	40.66	99	40.66	118	--	--	40.65	209	40.66	176	40.66	151	--	--
					40.68	88	40.68	97	40.68	114	--	--	40.67	204	40.68	185	40.68	159	--	--
					40.7	86	40.7	109	40.7	104	--	--	40.69	196	40.7	163	40.7	152	--	--
					40.72	86	40.72	112	40.72	103	--	--	40.71	193	40.72	152	40.72	161	--	--
					40.74	93	40.74	101	40.74	116	--	--	40.73	193	40.74	150	40.74	143	--	--
					40.76	98	40.76	108	40.76	130	--	--	40.75	175	40.76	166	40.76	150	--	--
					40.78	88	40.78	107	40.78	117	--	--	40.77	169	40.78	180	40.78	157	--	--
					40.8	84	40.8	110	40.8	102	--	--	40.79	201	40.8	176	40.8	153	--	--
					40.82	79	40.82	94	40.82	103	--	--	40.81	186	40.82	169	40.82	154	--	--
					40.84	94	40.84	107	40.84	103	--	--	40.83	168	40.84	168	40.84	149	--	--
					40.86	86	40.86	103	40.86	106	--	--	40.85	160	40.86	175	40.86	151	--	--
					40.88	78	40.88	120	40.88	97	--	--	40.87	186	40.88	199	40.88	171	--	--
					40.9	84	40.9	110	40.9	107	--	--	40.89	194	40.9	209	40.9	190	--	--
					40.92	79	40.92	98	40.92	102	--	--	40.91	213	40.92	213	40.92	182	--	--
					40.94	94	40.94	103	40.94	118	--	--	40.93	210	40.94	216	40.94	202	--	--
					40.96	90	40.96	106	40.96	105	--	--	40.95	231	40.96	217	40.96	227	--	--
					40.98	85	40.98	98	40.98	104	--	--	40.97	233	40.98	255	40.98	219	--	--
					41	86	41	96	41	119	--	--	40.99	284	41	256	41	222	--	--
					41.02	93	41.02	126	41.02	104	--	--	41.01	255	41.02	252	41.02	213	--	--
					41.04	88	41.04	109	41.04	106	--	--	41.03	256	41.04	262	41.04	237	--	--
					41.06	101	41.06	102	41.06	118	--	--	41.05	253	41.06	270	41.06	240	--	--
					41.08	87	41.08	98	41.08	117	--	--	41.07	285	41.08	263	41.08	199	--	--
					41.1	84	41.1	110	41.1	106	--	--	41.09	271	41.1	257	41.1	229	--	--
					41.12	106	41.12	111	41.12	99	--	--	41.11	267	41.12	289	41.12	233	--	--
					41.14	104	41.14	103	41.14	97	--	--	41.13	288	41.14	289	41.14	260	--	--
					41.16	80	41.16	105	41.16	110	--	--	41.15	326	41.16	310	41.16	256	--	--
					41.18	91	41.18	98	41.18	116	--	--	41.17	373	41.18	330	41.18	330	--	--
					41.2	85	41.2	117	41.2	119	--	--	41.19	420	41.2	348	41.2	337	--	--
					41.22	98	41.22	112	41.22	106	--	--	41.21	475	41.22	380	41.22	366	--	--
					41.24	85	41.24	99	41.24	106	--	--	41.23	539	41.24	419	41.24	378	--	--
					41.26	91	41.26	97	41.26	108	--	--	41.25	538	41.26	414	41.26	395	--	--
					41.28	105	41.28	113	41.28	99	--	--	41.27	530	41.28	410	41.28	377	--	--
					41.3	89	41.3	123	41.3	108	--	--	41.29	520	41.3	397	41.3	348	--	--
					41.32	94	41.32	127	41.32	120	--	--	41.31	519	41.32	396	41.32	334	--	--
					41.34	108	41.34	123	41.34	135	--	--	41.33	445	41.34	349	41.34	333	--	--
					41.36	112	41.36	121	41.36	136	--	--	41.35	499	41.36	334	41.36	311	--	--
					41.38	113	41.38	137	41.38	121	--	--	41.37	456	41.38	334	41.38	317	--	--
					41.4	128	41.4	133	41.4	124	--	--	41.39	406	41.4	314	41.4	274	--	--
					41.42	116	41.42	147	41.42	151	--	--	41.41	433	41.42	290	41.42	299	--	--
					41.44	123	41.44	117	41.44	121	--	--	41.43	391	41.44	312	41.44	313	--	--
					41.46	114	41.46	126	41.46	136	--	--	41.45	360	41.46	317	41.46	320	--	--
					41.48	113	41.48	152	41.48	129	--	--	41.47	375	41.48	337	41.48	345	--	--
					41.5	123	41.5	151	41.5	131	--	--	41.49	339	41.5	333	41.5	306	--	--
					41.52	137	41.52	147	41.52	131	--	--	41.51	383	41.52	329	41.52	301	--	--
					41.54	116	41.54	133	41.54	125	--	--	41.53	426	41.54	311	41.54	292	--	--
					41.56	127	41.56	143	41.56	144	--	--	41.55	391	41.56	328	41.56	259	--	--
					41.58	103	41.58	135	41.58	151	--	--	41.57	371	41.58	335	41.58	270	--	--
					41.6	100	41.6	138	41.6	147	--	--	41.59	350	41.6	291	41.6	238	--	--
					41.62	126	41.62	123	41.62	150	--	--	41.61	329	41.62	277	41.62	220	--	--
					41.64	138	41.64	135	41.64	134	--	--	41.63	326	41.64	291	41.64	277	--	--
					41.66	124	41.66	127	41.66	149	--	--	41.65	323	41.66	261	41.66	282	--	--
					41.68	112	41.68	132	41.68	132	--	--	41.67	288	41.68	286	41.68	240	--	--
					41.7	116	41.7	140	41.7	135	--	--	41.69	308	41.7	297	41.7	250	--	--
					41.72	102	41.72	140	41.72	130	--	--	41.71	285	41.72	258	41.72	239	--	--
					41.74	125	41.74	150	41.74	130	--	--	41.73	294	41.74	285	41.74	235	--	--
					41.76	124	41.76	146	41.76	140	--	--	41.75	281	41.76	265	41.76	236	--	--
					41.78	115	41.78	127	41.78	149	--	--	41.77	245	41.78	271	41.78	211	--	--
					41.8	129	41.8	135	41.8	140	--	--	41.79	254	41.8	252	41.8	215	--	--
					41.82	134	41.82	153	41.82	157	--	--	41.81	256	41.82	233	41.82	225	--	--
					41.84	128	41.84	119	41.84	143	--	--	41.83	266	41.84	232	41.84	215	--	--
					41.86	128	41.86	138	41.86	146	--	--	41.85	255	41.86	244	41.86	210	--	--
					41.88	134	41.88	160	41.88	138	--	--	41.87	265	41.88	220	41.88	207	--	--
					41.9	123	41.9	133	41.9	146	--	--	41.89	256	41.9	208	41.9	193	--	--
					41.92	123	41.92	142	41.92	152	--	--	41.91	228	41.92	225	41.92	195	--	--
					41.94	123	41.94	156	41.94	163	--	--	41.93	211	41.94	199	41.94	204	--	--
					41.96	127	41.96	152	41.96	143	--	--	41.95	218	41.96	215	41.96	187	--	--
					41.98	123	41.98	132	41.98	146	--	--	41.97	194	41.98	207	41.98	185	--	--
					42	117	42	139	42	147	--	--	41.99	253	42	224	42	230	--	--
					42.02	115	42.02	143	42.02	138	--	--	42.01	231	42.02	215	42.02	200	--	--
					42.04	134	42.04	145	42.04	149	--	--	42.03	240	42.04	229	42.04	228	--	--
					42.06	139	42.06	158	42.06	144	--	--	42.05	265	42.06	225	42.06	200	--	--
					42.08	148	42.08	136	42.08	150	--	--	42.07	256	42.08	265	42.08	216	--	--
					42.1	131	42.1	166	42.1	137	--	--	42.09	249	42.1	255	42.1	208	--	--
					42.12	126	42.12	147	42.12	134	--	--	42.11	259	42.12	256	42.12	224	--	--
					42.14	116	42.14	137	42.14	145	--	--	42.13	243	42.14	254	42.14	245	--	--
					42.16	128	42.16	139	42.16	123	--	--	42.15	263	42.16	270	42.16	256	--	--
					42.18	125	42.18	141	42.18	136	--	--	42.17	284	42.18	271	42.18	264	--	--
					42.2	131	42.2	147	42.2	158	--	--	42.19	324	42.2	277	42.2	272	--	--
					42.22	133	42.22	153	42.22	133	--	--	42.21	350	42.22	310	42.22	276	--	--
					42.24	135	42.24	145	42.24	163	--	--	42.23	339	42.24	312	42.24	286	--	--
					42.26	123	42.26	158	42.26	153	--	--	42.25	333	42.26	303	42.26	263	--	--
					42.28	135	42.28	151	42.28	142	--	--	42.27	321	42.28	314	42.28	265	--	--
					42.3	131	42.3	138	42.3	156	--	--	42.29	315	42.3	310	42.3	250	--	--
					42.32	144	42.32	140	42.32	152	--	--	42.31	316	42.32	290	42.32	268	--	--
					42.34	150	42.34	157	42.34	149	--	--	42.33	310	42.34	288	42.34	263	--	--
					42.36	149	42.36	145	42.36	179	--	--	42.35	291	42.36	319	42.36	265	--	--
					42.38	188	42.38	192	42.38	169	--	--	42.37	334	42.38	330	42.38	275	--	--
					42.4	179	42.4	188	42.4	181	--	--	42.39	341	42.4	292	42.4	278	--	--
					42.42	198	42.42	192	42.42	204	--	--	42.41	316	42.42	351	42.42	298	--	--
					42.44	191	42.44	202	42.44	205	--	--	42.43	323	42.44	352	42.44	337	--	--
					42.46	207	42.46	234	42.46	223	--	--	42.45	355	42.46	387	42.46	338	--	--
					42.48	210	42.48	227	42.48	242	--	--	42.47	409	42.48	440	42.48	411	--	--
					42.5	198	42.5	248	42.5	278	--	--	42.49	460	42.5	520	42.5	438	--	--
					42.52	214	42.52	266	42.52	257	--	--	42.51	553	42.52	575	42.52	538	--	--
					42.54	240	42.54	262	42.54	271	--	--	42.53	710	42.54	639	42.54	712	--	--
					42.56	246	42.56	266	42.56	296	--	--	42.55	766	42.56	715	42.56	726	--	--
					42.58	247	42.58	306	42.58	295	--	--	42.57	846	42.58	724	42.58	746	--	--
					42.6	281	42.6	303	42.6	309	--	--	42.59	985	42.6	816	42.6	801	--	--
					42.62	293	42.62	309	42.62	350	--	--	42.61	1045	42.62	857	42.62	786	--	--
					42.64	324	42.64	312	42.64	363	--	--	42.63	1034	42.64	839	42.64	712	--	--
					42.66	363	42.66	381	42.66	374	--	--	42.65	926	42.66	800	42.66	654	--	--
					42.68	402	42.68	395	42.68	419	--	--	42.67	911	42.68	754	42.68	658	--	--
					42.7	403	42.7	419	42.7	469	--	--	42.69	865	42.7	752	42.7	631	--	--
					42.72	478	42.72	533	42.72	542	--	--	42.71	839	42.72	712	42.72	607	--	--
					42.74	568	42.74	659	42.74	704	--	--	42.73	799	42.74	706	42.74	581	--	--
					42.76	736	42.76	1028	42.76	1223	--	--	42.75	749	42.76	671	42.76	561	--	--
					42.78	1162	42.78	2029	42.78	2116	--	--	42.77	748	42.78	724	42.78	581	--	--
					42.8	1887	42.8	2821	42.8	2623	--	--	42.79	729	42.8	753	42.8	588	--	--
					42.82	3174	42.82	3037	42.82	3781	--	--	42.81	728	42.82	866	42.82	631	--	--
					42.84	6268	42.84	4297	42.84	5435	--	--	42.83	735	42.84	1123	42.84	701	--	--
					42.86	9892	42.86	6904	42.86	6976	--	--	42.85	888	42.86	1582	42.86	922	--	--
					42.88	11323	42.88	9327	42.88	9379	--	--	42.87	1225	42.88	2348	42.88	1398	--	--
					42.9	11607	42.9	10918	42.9	11028	--	--	42.89	2204	42.9	3397	42.9	2219	--	--
					42.92	10497	42.92	11794	42.92	9450	--	--	42.91	3144	42.92	4768	42.92	3678	--	--
					42.94	7223	42.94	10589	42.94	8100	--	--	42.93	4370	42.94	6142	42.94	5877	--	--
					42.96	5636	42.96	7552	42.96	6860	--	--	42.95	6410	42.96	7459	42.96	9349	--	--
					42.98	5892	42.98	5594	42.98	5782	--	--	42.97	9086	42.98	8961	42.98	13291	--	--
					43	5776	43	5358	43	5701	--	--	42.99	11134	43	10932	43	13538	--	--
					43.02	5739	43.02	5405	43.02	5296	--	--	43.01	12091	43.02	12043	43.02	9536	--	--
					43.04	4280	43.04	5395	43.04	4102	--	--	43.03	12029	43.04	11443	43.04	5880	--	--
					43.06	2246	43.06	4132	43.06	2976	--	--	43.05	10251	43.06	9119	43.06	5041	--	--
					43.08	1093	43.08	2206	43.08	1940	--	--	43.07	8234	43.08	6996	43.08	6045	--	--
					43.1	605	43.1	1010	43.1	1082	--	--	43.09	7515	43.1	5890	43.1	7023	--	--
					43.12	453	43.12	620	43.12	602	--	--	43.11	6953	43.12	5846	43.12	6135	--	--
					43.14	380	43.14	439	43.14	472	--	--	43.13	6189	43.14	5547	43.14	3568	--	--
					43.16	323	43.16	398	43.16	399	--	--	43.15	5493	43.16	4397	43.16	1751	--	--
					43.18	295	43.18	352	43.18	336	--	--	43.17	3840	43.18	3022	43.18	893	--	--
					43.2	256	43.2	325	43.2	336	--	--	43.19	2386	43.2	1686	43.2	649	--	--
					43.22	253	43.22	280	43.22	269	--	--	43.21	1501	43.22	962	43.22	503	--	--
					43.24	238	43.24	246	43.24	280	--	--	43.23	994	43.24	655	43.24	420	--	--
					43.26	215	43.26	286	43.26	272	--	--	43.25	638	43.26	481	43.26	366	--	--
					43.28	185	43.28	241	43.28	239	--	--	43.27	495	43.28	453	43.28	381	--	--
					43.3	190	43.3	203	43.3	226	--	--	43.29	474	43.3	391	43.3	355	--	--
					43.32	170	43.32	185	43.32	198	--	--	43.31	405	43.32	363	43.32	291	--	--
					43.34	170	43.34	191	43.34	213	--	--	43.33	408	43.34	317	43.34	277	--	--
					43.36	168	43.36	209	43.36	201	--	--	43.35	349	43.36	292	43.36	233	--	--
					43.38	153	43.38	181	43.38	180	--	--	43.37	331	43.38	259	43.38	231	--	--
					43.4	134	43.4	157	43.4	174	--	--	43.39	289	43.4	278	43.4	230	--	--
					43.42	126	43.42	180	43.42	160	--	--	43.41	300	43.42	276	43.42	209	--	--
					43.44	139	43.44	158	43.44	159	--	--	43.43	255	43.44	243	43.44	197	--	--
					43.46	131	43.46	164	43.46	166	--	--	43.45	245	43.46	220	43.46	210	--	--
					43.48	128	43.48	129	43.48	147	--	--	43.47	248	43.48	195	43.48	174	--	--
					43.5	123	43.5	119	43.5	144	--	--	43.49	190	43.5	222	43.5	184	--	--
					43.52	123	43.52	134	43.52	131	--	--	43.51	223	43.52	218	43.52	164	--	--
					43.54	126	43.54	154	43.54	141	--	--	43.53	235	43.54	167	43.54	187	--	--
					43.56	127	43.56	132	43.56	147	--	--	43.55	204	43.56	177	43.56	175	--	--
					43.58	123	43.58	138	43.58	165	--	--	43.57	201	43.58	172	43.58	173	--	--
					43.6	122	43.6	142	43.6	137	--	--	43.59	203	43.6	210	43.6	169	--	--
					43.62	132	43.62	135	43.62	123	--	--	43.61	195	43.62	158	43.62	162	--	--
					43.64	131	43.64	151	43.64	147	--	--	43.63	205	43.64	168	43.64	164	--	--
					43.66	128	43.66	143	43.66	105	--	--	43.65	184	43.66	179	43.66	158	--	--
					43.68	122	43.68	122	43.68	132	--	--	43.67	204	43.68	180	43.68	163	--	--
					43.7	109	43.7	128	43.7	132	--	--	43.69	200	43.7	187	43.7	164	--	--
					43.72	135	43.72	119	43.72	141	--	--	43.71	161	43.72	163	43.72	146	--	--
					43.74	123	43.74	129	43.74	134	--	--	43.73	176	43.74	171	43.74	147	--	--
					43.76	118	43.76	117	43.76	128	--	--	43.75	198	43.76	157	43.76	148	--	--
					43.78	123	43.78	148	43.78	134	--	--	43.77	174	43.78	175	43.78	183	--	--
					43.8	124	43.8	119	43.8	126	--	--	43.79	176	43.8	172	43.8	169	--	--
					43.82	131	43.82	111	43.82	128	--	--	43.81	193	43.82	193	43.82	172	--	--
					43.84	103	43.84	129	43.84	127	--	--	43.83	221	43.84	181	43.84	156	--	--
					43.86	121	43.86	120	43.86	112	--	--	43.85	234	43.86	184	43.86	176	--	--
					43.88	106	43.88	120	43.88	127	--	--	43.87	218	43.88	196	43.88	195	--	--
					43.9	113	43.9	136	43.9	110	--	--	43.89	210	43.9	201	43.9	185	--	--
					43.92	108	43.92	117	43.92	117	--	--	43.91	199	43.92	195	43.92	197	--	--
					43.94	112	43.94	121	43.94	125	--	--	43.93	215	43.94	172	43.94	167	--	--
					43.96	109	43.96	115	43.96	122	--	--	43.95	199	43.96	199	43.96	171	--	--
					43.98	116	43.98	135	43.98	134	--	--	43.97	224	43.98	188	43.98	167	--	--
					44	87	44	120	44	124	--	--	43.99	209	44	175	44	174	--	--
					44.02	101	44.02	118	44.02	126	--	--	44.01	164	44.02	194	44.02	150	--	--
					44.04	100	44.04	120	44.04	130	--	--	44.03	190	44.04	200	44.04	167	--	--
					44.06	91	44.06	126	44.06	126	--	--	44.05	223	44.06	194	44.06	149	--	--
					44.08	104	44.08	114	44.08	113	--	--	44.07	195	44.08	160	44.08	146	--	--
					44.1	85	44.1	129	44.1	133	--	--	44.09	184	44.1	167	44.1	144	--	--
					44.12	113	44.12	118	44.12	121	--	--	44.11	171	44.12	137	44.12	152	--	--
					44.14	113	44.14	119	44.14	120	--	--	44.13	186	44.14	144	44.14	151	--	--
					44.16	107	44.16	125	44.16	113	--	--	44.15	161	44.16	155	44.16	145	--	--
					44.18	103	44.18	130	44.18	108	--	--	44.17	155	44.18	154	44.18	142	--	--
					44.2	99	44.2	128	44.2	131	--	--	44.19	148	44.2	141	44.2	133	--	--
					44.22	108	44.22	111	44.22	118	--	--	44.21	141	44.22	130	44.22	129	--	--
					44.24	103	44.24	109	44.24	110	--	--	44.23	139	44.24	141	44.24	148	--	--
					44.26	94	44.26	109	44.26	121	--	--	44.25	144	44.26	156	44.26	142	--	--
					44.28	96	44.28	122	44.28	112	--	--	44.27	159	44.28	150	44.28	137	--	--
					44.3	93	44.3	113	44.3	101	--	--	44.29	144	44.3	146	44.3	113	--	--
					44.32	116	44.32	115	44.32	117	--	--	44.31	152	44.32	149	44.32	126	--	--
					44.34	107	44.34	100	44.34	122	--	--	44.33	149	44.34	138	44.34	123	--	--
					44.36	104	44.36	122	44.36	118	--	--	44.35	148	44.36	140	44.36	118	--	--
					44.38	101	44.38	114	44.38	109	--	--	44.37	146	44.38	142	44.38	112	--	--
					44.4	97	44.4	114	44.4	119	--	--	44.39	144	44.4	116	44.4	122	--	--
					44.42	102	44.42	115	44.42	101	--	--	44.41	165	44.42	139	44.42	124	--	--
					44.44	93	44.44	119	44.44	139	--	--	44.43	163	44.44	131	44.44	130	--	--
					44.46	82	44.46	107	44.46	122	--	--	44.45	164	44.46	135	44.46	128	--	--
					44.48	93	44.48	106	44.48	100	--	--	44.47	155	44.48	140	44.48	131	--	--
					44.5	102	44.5	105	44.5	104	--	--	44.49	143	44.5	156	44.5	134	--	--
					44.52	106	44.52	101	44.52	112	--	--	44.51	148	44.52	143	44.52	95	--	--
					44.54	95	44.54	107	44.54	114	--	--	44.53	131	44.54	136	44.54	129	--	--
					44.56	92	44.56	122	44.56	112	--	--	44.55	145	44.56	132	44.56	129	--	--
					44.58	93	44.58	109	44.58	121	--	--	44.57	131	44.58	139	44.58	127	--	--
					44.6	105	44.6	110	44.6	116	--	--	44.59	135	44.6	153	44.6	106	--	--
					44.62	86	44.62	115	44.62	124	--	--	44.61	143	44.62	128	44.62	117	--	--
					44.64	106	44.64	118	44.64	117	--	--	44.63	151	44.64	143	44.64	110	--	--
					44.66	99	44.66	112	44.66	115	--	--	44.65	124	44.66	124	44.66	105	--	--
					44.68	89	44.68	101	44.68	107	--	--	44.67	141	44.68	130	44.68	106	--	--
					44.7	83	44.7	110	44.7	103	--	--	44.69	161	44.7	122	44.7	104	--	--
					44.72	93	44.72	97	44.72	117	--	--	44.71	174	44.72	125	44.72	115	--	--
					44.74	87	44.74	94	44.74	110	--	--	44.73	150	44.74	130	44.74	108	--	--
					44.76	97	44.76	92	44.76	116	--	--	44.75	139	44.76	134	44.76	140	--	--
					44.78	89	44.78	108	44.78	121	--	--	44.77	145	44.78	126	44.78	123	--	--
					44.8	92	44.8	101	44.8	105	--	--	44.79	126	44.8	133	44.8	125	--	--
					44.82	88	44.82	102	44.82	117	--	--	44.81	138	44.82	114	44.82	113	--	--
					44.84	84	44.84	118	44.84	103	--	--	44.83	159	44.84	139	44.84	140	--	--
					44.86	93	44.86	110	44.86	96	--	--	44.85	174	44.86	153	44.86	140	--	--
					44.88	83	44.88	101	44.88	112	--	--	44.87	150	44.88	137	44.88	138	--	--
					44.9	81	44.9	115	44.9	94	--	--	44.89	159	44.9	146	44.9	130	--	--
					44.92	97	44.92	101	44.92	103	--	--	44.91	171	44.92	166	44.92	151	--	--
[truncated: 1,754 more rows]
[truncated: 1,146 more columns]

## Sheet: Fig. 3
Fig. 3c
Bare Zn
0.191	0.23	0.267	0.303	0.34	0.373	0.406	0.437	0.467	0.504	0.542	0.578	0.615	0.653	0.692	0.732	0.772	0.816	0.854	0.893	0.928	0.963	1	1.05	1.09	1.13	1.16	1.19	1.24	1.28	1.32	1.36	1.4	1.43	1.46	1.49	1.53	1.56	1.59	1.62	1.65	1.68	1.71	1.73	1.76	1.78	1.81	1.83	1.85	1.87
0.195	0.233	0.27	0.306	0.345	0.378	0.41	0.439	0.469	0.504	0.541	0.578	0.611	0.647	0.686	0.724	0.765	0.807	0.848	0.89	0.927	0.963	1	1.04	1.09	1.12	1.16	1.2	1.24	1.28	1.32	1.36	1.39	1.43	1.46	1.49	1.53	1.56	1.59	1.62	1.65	1.68	1.71	1.74	1.77	1.79	1.81	1.84	1.86	1.88
0.196	0.234	0.273	0.312	0.35	0.383	0.414	0.445	0.476	0.508	0.543	0.578	0.61	0.645	0.681	0.72	0.76	0.802	0.844	0.885	0.924	0.962	1	1.04	1.08	1.12	1.16	1.2	1.24	1.28	1.32	1.35	1.39	1.42	1.45	1.49	1.52	1.56	1.59	1.62	1.65	1.68	1.72	1.75	1.77	1.8	1.82	1.84	1.87	1.89
0.2	0.239	0.279	0.317	0.354	0.387	0.419	0.452	0.484	0.514	0.547	0.581	0.613	0.645	0.681	0.721	0.762	0.8	0.841	0.882	0.921	0.961	1	1.04	1.08	1.12	1.16	1.2	1.24	1.27	1.31	1.35	1.38	1.41	1.44	1.48	1.52	1.55	1.59	1.62	1.65	1.68	1.72	1.75	1.78	1.8	1.83	1.85	1.87	1.89
0.205	0.247	0.285	0.323	0.36	0.395	0.427	0.46	0.493	0.526	0.557	0.589	0.62	0.651	0.685	0.723	0.764	0.801	0.837	0.874	0.916	0.958	1	1.04	1.08	1.12	1.16	1.2	1.24	1.26	1.3	1.34	1.37	1.41	1.44	1.47	1.51	1.55	1.58	1.62	1.65	1.68	1.72	1.75	1.78	1.81	1.83	1.86	1.88	1.9
0.211	0.252	0.29	0.329	0.367	0.403	0.437	0.471	0.503	0.537	0.57	0.603	0.634	0.663	0.694	0.726	0.761	0.798	0.832	0.865	0.908	0.952	0.996	1.04	1.08	1.12	1.16	1.19	1.22	1.26	1.3	1.34	1.38	1.41	1.44	1.47	1.51	1.54	1.57	1.61	1.64	1.68	1.71	1.75	1.78	1.81	1.84	1.86	1.89	1.91
0.212	0.255	0.295	0.334	0.371	0.409	0.446	0.48	0.511	0.545	0.582	0.62	0.652	0.68	0.709	0.739	0.772	0.802	0.835	0.863	0.898	0.942	0.988	1.03	1.07	1.11	1.15	1.18	1.22	1.26	1.3	1.34	1.38	1.41	1.45	1.48	1.51	1.54	1.57	1.6	1.64	1.67	1.71	1.74	1.78	1.8	1.84	1.86	1.89	1.91
0.212	0.256	0.295	0.335	0.375	0.415	0.453	0.488	0.527	0.563	0.597	0.63	0.664	0.694	0.721	0.751	0.784	0.817	0.85	0.881	0.907	0.935	0.978	1.03	1.07	1.1	1.14	1.18	1.21	1.26	1.3	1.34	1.38	1.42	1.45	1.49	1.51	1.54	1.58	1.62	1.65	1.69	1.71	1.74	1.77	1.8	1.83	1.86	1.89	1.91
0.204	0.248	0.29	0.333	0.376	0.418	0.457	0.497	0.537	0.572	0.606	0.638	0.669	0.7	0.731	0.764	0.796	0.828	0.863	0.896	0.924	0.95	0.974	1.01	1.05	1.1	1.13	1.17	1.21	1.25	1.29	1.33	1.38	1.42	1.45	1.48	1.51	1.56	1.61	1.65	1.68	1.71	1.73	1.75	1.77	1.79	1.82	1.85	1.88	1.91
0.19	0.237	0.286	0.333	0.378	0.42	0.462	0.503	0.542	0.579	0.615	0.649	0.682	0.714	0.747	0.78	0.81	0.841	0.873	0.906	0.936	0.963	0.992	1.02	1.06	1.09	1.13	1.17	1.21	1.25	1.29	1.33	1.37	1.41	1.44	1.48	1.53	1.58	1.63	1.67	1.7	1.72	1.75	1.76	1.78	1.79	1.81	1.84	1.87	1.91
0.172	0.222	0.276	0.328	0.377	0.42	0.464	0.503	0.544	0.584	0.622	0.659	0.693	0.725	0.758	0.792	0.825	0.856	0.887	0.92	0.953	0.99	1.02	1.06	1.09	1.11	1.13	1.16	1.21	1.25	1.29	1.32	1.36	1.4	1.43	1.49	1.55	1.6	1.64	1.68	1.7	1.73	1.75	1.76	1.78	1.79	1.8	1.83	1.87	1.9
0.158	0.21	0.264	0.318	0.37	0.417	0.462	0.504	0.548	0.59	0.629	0.665	0.699	0.734	0.768	0.803	0.835	0.869	0.906	0.942	0.978	1.02	1.06	1.09	1.12	1.14	1.15	1.17	1.21	1.25	1.28	1.32	1.35	1.39	1.45	1.51	1.56	1.61	1.65	1.68	1.7	1.72	1.74	1.76	1.77	1.78	1.8	1.83	1.86	1.9
0.15	0.203	0.259	0.313	0.363	0.409	0.457	0.503	0.55	0.592	0.63	0.669	0.707	0.744	0.778	0.814	0.849	0.887	0.925	0.962	1	1.04	1.09	1.12	1.14	1.15	1.17	1.2	1.22	1.25	1.29	1.33	1.36	1.4	1.45	1.51	1.56	1.61	1.64	1.67	1.7	1.72	1.74	1.75	1.76	1.76	1.79	1.82	1.85	1.89
0.149	0.205	0.26	0.313	0.364	0.412	0.458	0.5	0.543	0.587	0.63	0.674	0.713	0.751	0.789	0.827	0.865	0.905	0.944	0.984	1.03	1.07	1.11	1.13	1.15	1.16	1.19	1.22	1.24	1.27	1.3	1.34	1.37	1.39	1.44	1.5	1.55	1.59	1.63	1.66	1.69	1.71	1.73	1.72	1.73	1.76	1.79	1.82	1.85	1.88
0.145	0.201	0.257	0.313	0.366	0.416	0.463	0.506	0.546	0.589	0.631	0.673	0.713	0.752	0.793	0.834	0.877	0.917	0.956	0.998	1.05	1.09	1.11	1.13	1.15	1.18	1.21	1.24	1.26	1.28	1.31	1.33	1.36	1.38	1.43	1.48	1.53	1.58	1.62	1.65	1.68	1.67	1.67	1.69	1.72	1.75	1.78	1.81	1.85	1.88
0.143	0.2	0.255	0.311	0.366	0.422	0.47	0.513	0.556	0.598	0.641	0.683	0.723	0.761	0.801	0.842	0.886	0.925	0.964	1.01	1.05	1.09	1.11	1.13	1.16	1.2	1.23	1.25	1.27	1.29	1.31	1.33	1.35	1.36	1.42	1.47	1.52	1.56	1.59	1.61	1.59	1.61	1.64	1.68	1.71	1.74	1.77	1.8	1.84	1.87
0.14	0.195	0.25	0.308	0.365	0.418	0.463	0.511	0.559	0.604	0.647	0.689	0.73	0.768	0.808	0.849	0.896	0.936	0.972	1.01	1.05	1.08	1.1	1.14	1.18	1.21	1.23	1.26	1.28	1.3	1.32	1.33	1.35	1.37	1.4	1.44	1.48	1.51	1.53	1.55	1.58	1.61	1.64	1.67	1.7	1.73	1.76	1.79	1.83	1.86
0.133	0.185	0.24	0.296	0.348	0.394	0.444	0.5	0.555	0.607	0.653	0.693	0.734	0.773	0.816	0.859	0.902	0.943	0.979	1.01	1.04	1.07	1.1	1.14	1.17	1.21	1.24	1.26	1.28	1.3	1.33	1.35	1.38	1.4	1.42	1.45	1.48	1.51	1.53	1.56	1.58	1.6	1.63	1.66	1.69	1.72	1.75	1.78	1.81	1.85
0.13	0.186	0.245	0.301	0.347	0.383	0.43	0.489	0.55	0.602	0.652	0.697	0.741	0.781	0.822	0.865	0.905	0.944	0.981	1.02	1.05	1.08	1.1	1.14	1.18	1.21	1.24	1.26	1.29	1.32	1.35	1.37	1.39	1.41	1.44	1.46	1.5	1.52	1.54	1.57	1.59	1.62	1.65	1.67	1.7	1.72	1.74	1.77	1.8	1.84
0.135	0.19	0.248	0.299	0.339	0.369	0.417	0.477	0.536	0.591	0.645	0.695	0.741	0.781	0.821	0.867	0.908	0.948	0.987	1.02	1.05	1.08	1.11	1.15	1.19	1.22	1.24	1.27	1.3	1.34	1.36	1.39	1.41	1.43	1.45	1.48	1.51	1.53	1.56	1.58	1.61	1.64	1.67	1.7	1.72	1.74	1.76	1.78	1.8	1.82
0.139	0.19	0.244	0.285	0.319	0.361	0.405	0.459	0.52	0.577	0.632	0.684	0.727	0.772	0.819	0.865	0.907	0.948	0.985	1.02	1.05	1.08	1.12	1.16	1.19	1.21	1.24	1.28	1.32	1.34	1.37	1.4	1.42	1.44	1.47	1.49	1.52	1.55	1.57	1.6	1.63	1.65	1.68	1.71	1.74	1.77	1.79	1.81	1.82	1.84
0.144	0.191	0.236	0.276	0.324	0.366	0.401	0.445	0.501	0.559	0.611	0.658	0.707	0.762	0.812	0.86	0.901	0.941	0.981	1.02	1.05	1.09	1.12	1.16	1.19	1.22	1.25	1.29	1.32	1.35	1.38	1.4	1.43	1.46	1.48	1.51	1.54	1.56	1.59	1.61	1.63	1.66	1.69	1.73	1.75	1.78	1.8	1.82	1.84	1.86
0.152	0.197	0.24	0.278	0.323	0.364	0.403	0.441	0.487	0.538	0.583	0.636	0.691	0.75	0.804	0.854	0.899	0.944	0.985	1.02	1.06	1.1	1.13	1.16	1.2	1.23	1.26	1.3	1.33	1.36	1.38	1.41	1.44	1.47	1.5	1.52	1.55	1.58	1.6	1.62	1.64	1.67	1.7	1.73	1.76	1.79	1.81	1.83	1.85	1.86
0.157	0.203	0.246	0.284	0.326	0.369	0.41	0.449	0.485	0.522	0.568	0.623	0.679	0.737	0.794	0.846	0.891	0.934	0.976	1.02	1.06	1.1	1.13	1.17	1.21	1.24	1.27	1.31	1.34	1.36	1.39	1.42	1.45	1.47	1.5	1.53	1.56	1.59	1.61	1.63	1.66	1.68	1.71	1.73	1.76	1.78	1.81	1.83	1.85	1.87
0.158	0.203	0.245	0.286	0.332	0.376	0.416	0.459	0.497	0.533	0.57	0.615	0.67	0.728	0.78	0.825	0.87	0.913	0.962	1.01	1.05	1.09	1.13	1.17	1.21	1.24	1.28	1.31	1.34	1.38	1.4	1.42	1.45	1.48	1.51	1.54	1.57	1.6	1.62	1.64	1.67	1.7	1.73	1.74	1.76	1.78	1.81	1.83	1.85	1.88
0.159	0.206	0.249	0.294	0.337	0.38	0.424	0.468	0.507	0.548	0.593	0.634	0.681	0.729	0.77	0.809	0.851	0.895	0.943	0.99	1.04	1.08	1.12	1.17	1.21	1.24	1.27	1.31	1.35	1.38	1.4	1.43	1.46	1.49	1.52	1.55	1.58	1.6	1.63	1.66	1.69	1.72	1.74	1.76	1.78	1.8	1.82	1.84	1.86	1.89
0.158	0.207	0.251	0.295	0.337	0.383	0.429	0.473	0.519	0.566	0.611	0.656	0.705	0.753	0.8	0.839	0.872	0.899	0.935	0.979	1.02	1.06	1.11	1.15	1.19	1.23	1.27	1.31	1.34	1.37	1.39	1.43	1.46	1.49	1.52	1.55	1.58	1.61	1.64	1.68	1.71	1.73	1.75	1.77	1.79	1.82	1.84	1.86	1.88	1.91
0.15	0.197	0.24	0.283	0.329	0.377	0.425	0.476	0.529	0.578	0.625	0.674	0.733	0.784	0.83	0.869	0.901	0.927	0.951	0.986	1.02	1.05	1.09	1.13	1.16	1.2	1.24	1.28	1.32	1.35	1.39	1.43	1.46	1.49	1.52	1.56	1.59	1.61	1.65	1.68	1.7	1.73	1.75	1.78	1.8	1.82	1.85	1.87	1.89	1.92
0.132	0.182	0.232	0.274	0.319	0.371	0.425	0.478	0.535	0.586	0.639	0.698	0.756	0.807	0.854	0.893	0.927	0.957	0.983	1	1.03	1.06	1.1	1.13	1.16	1.19	1.23	1.27	1.31	1.35	1.39	1.43	1.46	1.49	1.52	1.56	1.58	1.61	1.64	1.67	1.7	1.73	1.76	1.78	1.81	1.83	1.85	1.88	1.9	1.94
0.155	0.175	0.203	0.251	0.308	0.362	0.423	0.481	0.536	0.59	0.653	0.716	0.774	0.827	0.874	0.913	0.948	0.981	1.01	1.03	1.06	1.09	1.12	1.15	1.18	1.21	1.24	1.28	1.32	1.35	1.38	1.42	1.46	1.5	1.54	1.57	1.6	1.63	1.66	1.68	1.71	1.73	1.76	1.79	1.81	1.84	1.86	1.89	1.92	1.95
0.185	0.204	0.224	0.244	0.288	0.351	0.414	0.466	0.52	0.585	0.652	0.715	0.774	0.832	0.882	0.924	0.96	0.993	1.02	1.06	1.09	1.11	1.14	1.17	1.2	1.23	1.26	1.29	1.32	1.35	1.38	1.43	1.47	1.51	1.55	1.59	1.61	1.64	1.67	1.69	1.7	1.73	1.76	1.79	1.81	1.84	1.86	1.89	1.92	1.95
0.203	0.225	0.245	0.264	0.294	0.359	0.414	0.453	0.513	0.579	0.643	0.706	0.766	0.823	0.875	0.921	0.96	0.998	1.04	1.08	1.11	1.13	1.16	1.19	1.22	1.25	1.27	1.3	1.33	1.36	1.39	1.43	1.48	1.52	1.56	1.59	1.62	1.64	1.67	1.69	1.71	1.73	1.76	1.79	1.82	1.84	1.87	1.89	1.92	1.94
0.216	0.242	0.263	0.282	0.302	0.327	0.37	0.438	0.505	0.569	0.629	0.691	0.747	0.805	0.857	0.91	0.957	1	1.05	1.09	1.12	1.15	1.18	1.21	1.24	1.27	1.29	1.32	1.35	1.38	1.4	1.44	1.48	1.52	1.55	1.59	1.62	1.64	1.67	1.69	1.71	1.74	1.77	1.8	1.83	1.86	1.88	1.9	1.92	1.94
0.226	0.256	0.28	0.299	0.318	0.338	0.366	0.426	0.486	0.548	0.605	0.664	0.722	0.781	0.84	0.899	0.956	1.01	1.05	1.09	1.12	1.16	1.2	1.24	1.26	1.28	1.31	1.34	1.37	1.4	1.43	1.46	1.48	1.52	1.55	1.59	1.61	1.64	1.66	1.68	1.71	1.75	1.77	1.8	1.83	1.86	1.88	1.9	1.92	1.94
0.231	0.263	0.291	0.313	0.333	0.352	0.373	0.406	0.464	0.523	0.579	0.638	0.696	0.759	0.825	0.889	0.951	1	1.05	1.09	1.14	1.18	1.22	1.25	1.27	1.29	1.33	1.36	1.38	1.42	1.45	1.48	1.51	1.54	1.56	1.58	1.61	1.63	1.66	1.69	1.72	1.75	1.77	1.8	1.83	1.85	1.88	1.89	1.91	1.94
0.231	0.266	0.296	0.323	0.343	0.363	0.383	0.404	0.437	0.491	0.548	0.61	0.675	0.741	0.81	0.874	0.935	0.99	1.05	1.1	1.15	1.19	1.23	1.26	1.28	1.31	1.34	1.37	1.4	1.43	1.46	1.49	1.52	1.55	1.57	1.6	1.63	1.66	1.68	1.7	1.73	1.76	1.78	1.81	1.83	1.85	1.87	1.89	1.92	1.94
0.229	0.266	0.299	0.328	0.352	0.373	0.392	0.412	0.433	0.464	0.524	0.589	0.656	0.721	0.789	0.852	0.922	0.986	1.05	1.11	1.16	1.2	1.23	1.25	1.29	1.32	1.35	1.39	1.42	1.44	1.47	1.5	1.53	1.56	1.58	1.61	1.64	1.67	1.7	1.72	1.74	1.77	1.79	1.81	1.83	1.86	1.88	1.9	1.93	1.95
0.223	0.263	0.299	0.332	0.359	0.381	0.4	0.419	0.44	0.46	0.503	0.566	0.635	0.698	0.767	0.838	0.912	0.98	1.04	1.1	1.15	1.19	1.22	1.25	1.29	1.33	1.36	1.4	1.43	1.46	1.49	1.52	1.55	1.57	1.59	1.62	1.66	1.69	1.71	1.73	1.75	1.78	1.8	1.83	1.85	1.88	1.9	1.92	1.95	1.98
0.216	0.259	0.297	0.331	0.361	0.385	0.407	0.426	0.446	0.466	0.491	0.546	0.61	0.679	0.753	0.828	0.898	0.966	1.03	1.09	1.14	1.18	1.21	1.25	1.29	1.33	1.37	1.4	1.44	1.47	1.5	1.53	1.55	1.58	1.61	1.64	1.67	1.7	1.73	1.75	1.77	1.79	1.82	1.85	1.88	1.91	1.93	1.95	1.98	2
0.207	0.254	0.294	0.328	0.361	0.389	0.414	0.434	0.454	0.474	0.493	0.529	0.596	0.667	0.741	0.812	0.881	0.95	1.01	1.07	1.12	1.16	1.2	1.24	1.29	1.33	1.37	1.41	1.44	1.47	1.5	1.53	1.55	1.58	1.62	1.65	1.68	1.71	1.74	1.76	1.78	1.81	1.84	1.88	1.91	1.93	1.95	1.97	2	2.03
0.193	0.242	0.287	0.325	0.361	0.393	0.42	0.441	0.461	0.481	0.501	0.525	0.587	0.658	0.727	0.797	0.862	0.93	0.992	1.05	1.09	1.14	1.18	1.23	1.28	1.32	1.37	1.4	1.44	1.47	1.5	1.52	1.55	1.59	1.63	1.66	1.69	1.72	1.75	1.77	1.8	1.83	1.87	1.9	1.93	1.96	1.98	2	2.03	2.06
0.176	0.23	0.281	0.322	0.36	0.394	0.424	0.449	0.469	0.488	0.508	0.529	0.577	0.648	0.711	0.778	0.842	0.908	0.965	1.01	1.06	1.1	1.16	1.21	1.26	1.31	1.35	1.39	1.43	1.46	1.49	1.51	1.55	1.6	1.64	1.68	1.71	1.73	1.75	1.78	1.81	1.85	1.89	1.92	1.95	1.97	2	2.03	2.05	2.08
0.161	0.219	0.272	0.317	0.358	0.395	0.427	0.455	0.477	0.496	0.516	0.536	0.568	0.634	0.696	0.76	0.818	0.871	0.919	0.968	1.02	1.07	1.13	1.19	1.24	1.28	1.32	1.37	1.41	1.44	1.47	1.51	1.57	1.62	1.66	1.69	1.72	1.74	1.76	1.8	1.83	1.87	1.9	1.93	1.96	1.99	2.02	2.05	2.08	2.1
0.144	0.205	0.261	0.312	0.356	0.396	0.43	0.461	0.486	0.507	0.526	0.546	0.566	0.616	0.677	0.731	0.777	0.82	0.872	0.929	0.991	1.05	1.1	1.15	1.2	1.25	1.29	1.34	1.38	1.42	1.46	1.52	1.58	1.63	1.67	1.7	1.72	1.74	1.78	1.81	1.85	1.88	1.91	1.95	1.98	2.01	2.04	2.07	2.1	2.11
0.127	0.191	0.25	0.306	0.354	0.396	0.433	0.468	0.495	0.518	0.538	0.557	0.576	0.598	0.646	0.693	0.735	0.782	0.844	0.902	0.959	1.01	1.06	1.11	1.16	1.21	1.26	1.31	1.36	1.41	1.47	1.54	1.59	1.64	1.67	1.7	1.73	1.76	1.8	1.83	1.87	1.9	1.93	1.96	1.99	2.02	2.06	2.08	2.11	2.13
0.114	0.178	0.239	0.299	0.35	0.396	0.435	0.471	0.501	0.528	0.55	0.568	0.586	0.605	0.623	0.646	0.701	0.763	0.819	0.87	0.92	0.968	1.02	1.06	1.11	1.17	1.22	1.28	1.34	1.41	1.48	1.55	1.6	1.64	1.67	1.7	1.73	1.77	1.81	1.85	1.88	1.91	1.94	1.97	2.01	2.04	2.07	2.1	2.12	2.14
0.106	0.162	0.225	0.288	0.343	0.392	0.434	0.473	0.507	0.535	0.558	0.577	0.596	0.615	0.634	0.651	0.679	0.733	0.786	0.832	0.877	0.92	0.969	1.02	1.08	1.14	1.19	1.26	1.33	1.41	1.49	1.55	1.6	1.64	1.67	1.7	1.73	1.78	1.82	1.86	1.89	1.93	1.96	1.99	2.03	2.05	2.08	2.11	2.13	2.15
0.109	0.149	0.212	0.277	0.335	0.388	0.433	0.475	0.511	0.541	0.568	0.589	0.609	0.627	0.646	0.664	0.681	0.704	0.744	0.786	0.83	0.884	0.938	0.995	1.05	1.1	1.18	1.26	1.34	1.41	1.48	1.54	1.58	1.62	1.65	1.69	1.73	1.78	1.83	1.86	1.9	1.94	1.97	2.01	2.04	2.07	2.09	2.12	2.14	2.17
0.115	0.14	0.197	0.262	0.324	0.379	0.431	0.474	0.514	0.548	0.577	0.601	0.622	0.64	0.658	0.677	0.696	0.719	0.742	0.76	0.799	0.861	0.911	0.961	1.02	1.09	1.17	1.26	1.33	1.4	1.46	1.51	1.55	1.59	1.63	1.68	1.73	1.78	1.82	1.86	1.9	1.94	1.98	2.02	2.05	2.08	2.11	2.13	2.15	2.18
0.121	0.141	0.184	0.247	0.312	0.37	0.428	0.474	0.516	0.552	0.584	0.611	0.634	0.653	0.671	0.69	0.712	0.735	0.753	0.769	0.786	0.83	0.884	0.95	1.02	1.1	1.18	1.25	1.31	1.37	1.42	1.47	1.52	1.57	1.62	1.67	1.72	1.76	1.81	1.86	1.9	1.95	1.99	2.02	2.06	2.09	2.12	2.14	2.17	2.2
0.124	0.145	0.172	0.231	0.298	0.359	0.418	0.47	0.514	0.554	0.589	0.618	0.642	0.663	0.681	0.702	0.726	0.747	0.763	0.776	0.785	0.826	0.891	0.958	1.03	1.1	1.17	1.23	1.3	1.35	1.4	1.45	1.5	1.56	1.6	1.65	1.69	1.74	1.79	1.85	1.9	1.94	1.98	2.02	2.06	2.09	2.12	2.15	2.18	2.2
0.129	0.145	0.165	0.21	0.276	0.339	0.401	0.457	0.506	0.548	0.585	0.619	0.645	0.668	0.688	0.71	0.733	0.752	0.764	0.774	0.786	0.835	0.898	0.959	1.03	1.11	1.19	1.25	1.31	1.37	1.42	1.46	1.51	1.55	1.59	1.64	1.68	1.71	1.77	1.82	1.87	1.93	1.97	2.01	2.05	2.08	2.11	2.14	2.18	2.21
0.135	0.151	0.166	0.192	0.254	0.32	0.383	0.442	0.495	0.541	0.58	0.617	0.647	0.673	0.694	0.714	0.733	0.75	0.764	0.778	0.794	0.841	0.906	0.974	1.06	1.13	1.2	1.26	1.32	1.38	1.43	1.47	1.51	1.56	1.6	1.64	1.67	1.7	1.74	1.8	1.85	1.9	1.95	2	2.03	2.07	2.1	2.13	2.17	2.2
0.138	0.154	0.17	0.184	0.228	0.295	0.359	0.422	0.477	0.529	0.571	0.61	0.643	0.671	0.695	0.716	0.733	0.75	0.767	0.782	0.797	0.841	0.912	0.988	1.07	1.15	1.21	1.27	1.33	1.39	1.43	1.47	1.51	1.56	1.61	1.65	1.68	1.71	1.75	1.8	1.85	1.9	1.95	2	2.04	2.07	2.11	2.14	2.17	2.2
0.14	0.157	0.173	0.186	0.208	0.269	0.332	0.398	0.457	0.513	0.559	0.6	0.636	0.668	0.694	0.716	0.735	0.752	0.767	0.783	0.798	0.844	0.919	1.01	1.09	1.16	1.23	1.29	1.34	1.39	1.44	1.48	1.52	1.57	1.61	1.65	1.68	1.72	1.76	1.8	1.85	1.91	1.96	2.01	2.05	2.08	2.12	2.15	2.18	2.21
0.142	0.159	0.175	0.19	0.203	0.243	0.307	0.373	0.435	0.493	0.544	0.588	0.626	0.66	0.692	0.716	0.736	0.753	0.768	0.783	0.799	0.848	0.933	1.02	1.1	1.17	1.23	1.29	1.35	1.4	1.45	1.49	1.53	1.57	1.61	1.65	1.69	1.73	1.77	1.81	1.85	1.91	1.96	2.01	2.05	2.08	2.12	2.16	2.19	2.22
0.146	0.163	0.179	0.195	0.209	0.226	0.281	0.348	0.412	0.472	0.528	0.575	0.616	0.654	0.688	0.715	0.737	0.754	0.768	0.783	0.799	0.855	0.942	1.03	1.11	1.18	1.24	1.3	1.35	1.4	1.45	1.5	1.54	1.58	1.62	1.66	1.7	1.74	1.78	1.81	1.85	1.91	1.96	2	2.04	2.08	2.12	2.16	2.19	2.23
0.15	0.167	0.184	0.2	0.215	0.226	0.259	0.323	0.389	0.451	0.51	0.562	0.607	0.646	0.682	0.713	0.736	0.753	0.768	0.78	0.8	0.866	0.953	1.04	1.11	1.18	1.24	1.31	1.36	1.41	1.46	1.51	1.55	1.59	1.63	1.66	1.7	1.74	1.78	1.81	1.85	1.9	1.95	1.99	2.04	2.08	2.12	2.16	2.19	2.23
0.155	0.173	0.189	0.207	0.222	0.235	0.253	0.302	0.37	0.431	0.494	0.549	0.598	0.638	0.676	0.709	0.732	0.745	0.751	0.745	0.789	0.876	0.963	1.05	1.13	1.19	1.26	1.32	1.37	1.42	1.47	1.52	1.56	1.6	1.64	1.67	1.71	1.75	1.79	1.82	1.85	1.9	1.94	1.99	2.03	2.07	2.12	2.16	2.19	2.23
0.163	0.182	0.199	0.216	0.233	0.248	0.272	0.294	0.348	0.412	0.477	0.535	0.585	0.632	0.672	0.7	0.711	0.684	0.639	0.714	0.798	0.891	0.979	1.06	1.14	1.2	1.27	1.32	1.37	1.43	1.48	1.53	1.57	1.62	1.66	1.69	1.72	1.76	1.8	1.83	1.86	1.9	1.95	1.99	2.03	2.07	2.11	2.15	2.19	2.23
0.173	0.192	0.21	0.227	0.245	0.266	0.293	0.31	0.334	0.395	0.455	0.514	0.574	0.628	0.658	0.648	0.51	0.554	0.636	0.724	0.814	0.905	0.993	1.07	1.14	1.21	1.28	1.33	1.38	1.44	1.5	1.54	1.59	1.63	1.67	1.71	1.74	1.78	1.81	1.84	1.87	1.91	1.96	2	2.04	2.07	2.11	2.15	2.19	2.23
0.181	0.202	0.221	0.237	0.257	0.285	0.31	0.325	0.336	0.368	0.436	0.51	0.562	0.557	0.422	0.408	0.48	0.565	0.65	0.74	0.836	0.923	1	1.08	1.15	1.22	1.28	1.33	1.39	1.46	1.52	1.56	1.61	1.65	1.69	1.72	1.75	1.79	1.82	1.85	1.88	1.92	1.97	2.01	2.05	2.08	2.11	2.15	2.18	2.21
0.183	0.207	0.226	0.244	0.269	0.297	0.316	0.329	0.341	0.358	0.415	0.484	0.526	0.381	0.364	0.404	0.488	0.575	0.661	0.749	0.839	0.919	1	1.07	1.14	1.21	1.27	1.33	1.4	1.47	1.52	1.57	1.62	1.66	1.69	1.73	1.76	1.79	1.82	1.85	1.88	1.92	1.97	2.01	2.04	2.07	2.1	2.13	2.15	2.19
0.182	0.207	0.228	0.252	0.281	0.304	0.323	0.336	0.347	0.356	0.373	0.376	0.369	0.373	0.375	0.421	0.507	0.587	0.669	0.751	0.836	0.912	0.988	1.06	1.13	1.2	1.27	1.34	1.41	1.47	1.53	1.58	1.62	1.66	1.7	1.74	1.76	1.79	1.82	1.86	1.9	1.93	1.97	2	2.04	2.07	2.1	2.12	2.15	2.19
0.172	0.201	0.225	0.257	0.282	0.303	0.322	0.337	0.347	0.356	0.364	0.37	0.372	0.375	0.378	0.426	0.508	0.583	0.666	0.741	0.818	0.891	0.967	1.04	1.11	1.18	1.26	1.34	1.41	1.47	1.53	1.58	1.62	1.66	1.7	1.74	1.77	1.79	1.83	1.87	1.91	1.94	1.98	2.02	2.05	2.08	2.11	2.13	2.17	2.2
0.163	0.195	0.229	0.259	0.281	0.3	0.32	0.335	0.347	0.356	0.364	0.37	0.374	0.377	0.38	0.418	0.501	0.579	0.656	0.726	0.798	0.872	0.95	1.02	1.09	1.17	1.25	1.33	1.4	1.46	1.52	1.57	1.62	1.66	1.7	1.74	1.77	1.8	1.84	1.88	1.92	1.95	1.99	2.03	2.06	2.09	2.12	2.14	2.17	2.21
0.153	0.198	0.233	0.26	0.28	0.298	0.317	0.334	0.346	0.355	0.364	0.371	0.376	0.38	0.382	0.416	0.495	0.569	0.639	0.709	0.783	0.857	0.925	0.999	1.08	1.16	1.24	1.32	1.39	1.45	1.52	1.57	1.62	1.66	1.7	1.74	1.77	1.81	1.86	1.89	1.92	1.96	2	2.04	2.07	2.1	2.12	2.15	2.18	2.22
0.155	0.196	0.231	0.259	0.28	0.298	0.32	0.338	0.35	0.36	0.369	0.377	0.38	0.381	0.381	0.406	0.478	0.548	0.622	0.697	0.766	0.836	0.911	0.992	1.07	1.15	1.23	1.3	1.38	1.45	1.51	1.57	1.62	1.66	1.7	1.73	1.77	1.81	1.86	1.89	1.93	1.97	2.02	2.05	2.08	2.1	2.13	2.16	2.19	2.23
0.198	0.2	0.228	0.256	0.279	0.3	0.322	0.34	0.353	0.363	0.37	0.374	0.374	0.376	0.38	0.396	0.457	0.534	0.607	0.676	0.746	0.83	0.905	0.981	1.06	1.14	1.22	1.29	1.37	1.44	1.51	1.56	1.62	1.66	1.7	1.74	1.78	1.82	1.86	1.9	1.94	1.99	2.03	2.06	2.09	2.11	2.13	2.16	2.19	2.23
0.243	0.245	0.244	0.255	0.28	0.301	0.319	0.334	0.345	0.354	0.357	0.362	0.369	0.376	0.382	0.39	0.447	0.518	0.584	0.663	0.743	0.823	0.898	0.974	1.05	1.13	1.21	1.29	1.36	1.43	1.5	1.56	1.61	1.66	1.71	1.75	1.78	1.83	1.87	1.91	1.96	2	2.04	2.07	2.09	2.11	2.13	2.16	2.19	2.23
0.282	0.285	0.285	0.284	0.286	0.302	0.317	0.329	0.336	0.342	0.353	0.362	0.368	0.371	0.373	0.376	0.422	0.495	0.574	0.654	0.731	0.811	0.886	0.961	1.04	1.12	1.2	1.27	1.35	1.42	1.49	1.56	1.61	1.66	1.71	1.75	1.79	1.84	1.88	1.93	1.97	2.01	2.04	2.07	2.09	2.11	2.13	2.16	2.19	2.23
0.317	0.321	0.323	0.326	0.326	0.323	0.318	0.315	0.321	0.333	0.344	0.35	0.353	0.345	0.326	0.333	0.404	0.487	0.563	0.642	0.72	0.799	0.878	0.951	1.03	1.11	1.19	1.26	1.34	1.41	1.48	1.55	1.6	1.66	1.71	1.75	1.8	1.84	1.89	1.94	1.98	2.01	2.04	2.07	2.1	2.12	2.14	2.15	2.18	2.24
0.344	0.35	0.352	0.355	0.356	0.355	0.351	0.344	0.338	0.329	0.331	0.329	0.307	0.281	0.275	0.312	0.393	0.473	0.551	0.629	0.708	0.787	0.867	0.94	1.02	1.09	1.17	1.25	1.32	1.4	1.47	1.53	1.59	1.65	1.7	1.75	1.8	1.85	1.89	1.94	1.98	2.02	2.05	2.07	2.1	2.11	2.13	2.14	2.18	2.25
0.359	0.364	0.368	0.371	0.373	0.373	0.372	0.368	0.363	0.353	0.337	0.316	0.296	0.276	0.267	0.298	0.377	0.457	0.536	0.613	0.694	0.772	0.854	0.927	1	1.08	1.15	1.23	1.3	1.38	1.45	1.52	1.58	1.64	1.69	1.75	1.8	1.84	1.89	1.93	1.98	2.01	2.04	2.07	2.09	2.11	2.12	2.13	2.18	2.26
0.37	0.376	0.381	0.383	0.385	0.386	0.386	0.383	0.379	0.371	0.359	0.342	0.325	0.31	0.289	0.294	0.356	0.436	0.516	0.593	0.674	0.753	0.83	0.905	0.982	1.06	1.13	1.2	1.28	1.36	1.43	1.5	1.56	1.62	1.68	1.73	1.79	1.83	1.88	1.92	1.96	2	2.03	2.06	2.08	2.1	2.11	2.13	2.19	2.27
0.38	0.387	0.391	0.394	0.397	0.398	0.399	0.399	0.395	0.388	0.375	0.36	0.344	0.332	0.315	0.307	0.339	0.417	0.498	0.577	0.656	0.731	0.81	0.888	0.961	1.03	1.1	1.18	1.26	1.34	1.41	1.47	1.54	1.6	1.66	1.71	1.77	1.82	1.86	1.91	1.95	1.98	2.02	2.05	2.06	2.07	2.08	2.12	2.2	2.27
0.388	0.396	0.403	0.408	0.412	0.414	0.415	0.415	0.414	0.409	0.399	0.385	0.367	0.354	0.336	0.328	0.336	0.397	0.478	0.555	0.633	0.713	0.79	0.866	0.937	1.01	1.08	1.16	1.23	1.31	1.38	1.44	1.51	1.57	1.63	1.69	1.74	1.79	1.84	1.89	1.93	1.97	2	2.02	2.03	2.04	2.05	2.12	2.2	2.27
0.389	0.402	0.413	0.418	0.423	0.428	0.431	0.433	0.433	0.429	0.422	0.415	0.406	0.392	0.38	0.373	0.374	0.391	0.456	0.536	0.613	0.692	0.764	0.838	0.911	0.989	1.06	1.14	1.21	1.28	1.35	1.41	1.48	1.54	1.6	1.66	1.71	1.77	1.81	1.86	1.9	1.94	1.97	1.98	1.99	2	2.04	2.12	2.2	2.28
0.391	0.406	0.418	0.427	0.435	0.445	0.452	0.457	0.461	0.461	0.455	0.446	0.441	0.439	0.428	0.423	0.429	0.431	0.445	0.512	0.585	0.659	0.731	0.81	0.888	0.963	1.03	1.1	1.18	1.25	1.31	1.37	1.44	1.5	1.56	1.62	1.67	1.73	1.78	1.83	1.87	1.9	1.92	1.93	1.94	1.97	2.04	2.12	2.2	2.28
0.393	0.409	0.422	0.434	0.446	0.461	0.468	0.474	0.478	0.481	0.481	0.478	0.472	0.469	0.469	0.465	0.463	0.472	0.48	0.496	0.557	0.633	0.711	0.789	0.865	0.937	1.01	1.07	1.14	1.21	1.27	1.33	1.39	1.45	1.51	1.57	1.63	1.69	1.74	1.78	1.81	1.84	1.86	1.88	1.92	1.98	2.04	2.11	2.2	2.28
0.396	0.411	0.426	0.439	0.455	0.47	0.48	0.486	0.492	0.495	0.497	0.497	0.494	0.491	0.494	0.494	0.496	0.502	0.515	0.524	0.54	0.607	0.684	0.757	0.831	0.902	0.974	1.04	1.1	1.16	1.23	1.28	1.34	1.4	1.46	1.52	1.58	1.63	1.68	1.71	1.74	1.77	1.81	1.85	1.91	1.97	2.03	2.11	2.2	2.28
0.4	0.415	0.432	0.447	0.463	0.479	0.49	0.499	0.503	0.505	0.509	0.51	0.51	0.51	0.516	0.521	0.527	0.533	0.544	0.556	0.564	0.589	0.66	0.732	0.806	0.869	0.933	0.994	1.06	1.12	1.18	1.24	1.3	1.36	1.42	1.47	1.52	1.56	1.6	1.64	1.68	1.72	1.78	1.84	1.91	1.97	2.04	2.12	2.21	2.29
0.41	0.421	0.438	0.454	0.471	0.487	0.5	0.509	0.513	0.512	0.517	0.522	0.527	0.534	0.542	0.551	0.558	0.563	0.569	0.58	0.592	0.6	0.637	0.7	0.763	0.828	0.897	0.962	1.02	1.08	1.14	1.2	1.26	1.31	1.37	1.41	1.45	1.49	1.53	1.58	1.63	1.69	1.76	1.83	1.9	1.96	2.04	2.12	2.21	2.28
0.42	0.427	0.443	0.46	0.476	0.492	0.506	0.515	0.522	0.526	0.529	0.538	0.546	0.553	0.562	0.575	0.585	0.593	0.601	0.609	0.62	0.63	0.637	0.674	0.741	0.803	0.861	0.915	0.97	1.03	1.09	1.15	1.21	1.26	1.3	1.34	1.38	1.42	1.47	1.53	1.59	1.67	1.75	1.82	1.89	1.95	2.04	2.12	2.2	2.28
0.428	0.434	0.448	0.465	0.481	0.496	0.511	0.523	0.533	0.539	0.544	0.554	0.562	0.571	0.582	0.599	0.617	0.626	0.632	0.639	0.643	0.651	0.659	0.668	0.705	0.762	0.811	0.864	0.922	0.985	1.04	1.1	1.14	1.18	1.22	1.27	1.32	1.37	1.43	1.51	1.58	1.65	1.73	1.8	1.88	1.96	2.04	2.11	2.2	2.27
0.437	0.443	0.455	0.472	0.488	0.502	0.518	0.533	0.544	0.552	0.558	0.567	0.58	0.594	0.609	0.623	0.639	0.649	0.657	0.664	0.669	0.675	0.682	0.687	0.69	0.711	0.76	0.822	0.883	0.94	0.986	1.03	1.07	1.11	1.16	1.21	1.27	1.34	1.42	1.49	1.57	1.63	1.71	1.79	1.88	1.95	2.03	2.11	2.18	2.25
0.455	0.459	0.469	0.484	0.5	0.516	0.533	0.547	0.557	0.566	0.573	0.588	0.602	0.617	0.633	0.649	0.665	0.678	0.686	0.691	0.696	0.702	0.707	0.71	0.714	0.718	0.728	0.779	0.833	0.88	0.92	0.96	1	1.05	1.11	1.18	1.25	1.33	1.41	1.48	1.55	1.62	1.71	1.79	1.88	1.96	2.02	2.09	2.16	2.23
0.471	0.477	0.49	0.502	0.516	0.533	0.547	0.559	0.568	0.577	0.589	0.606	0.623	0.643	0.662	0.678	0.692	0.706	0.714	0.718	0.723	0.728	0.734	0.739	0.745	0.749	0.754	0.755	0.77	0.817	0.864	0.908	0.959	1.02	1.09	1.17	1.25	1.32	1.4	1.47	1.55	1.63	1.71	1.8	1.88	1.95	2.02	2.08	2.14	2.2
0.491	0.499	0.511	0.521	0.534	0.549	0.56	0.57	0.579	0.593	0.61	0.628	0.65	0.671	0.69	0.704	0.719	0.732	0.741	0.747	0.752	0.756	0.763	0.772	0.782	0.787	0.788	0.786	0.783	0.782	0.811	0.868	0.938	1.01	1.09	1.16	1.24	1.31	1.38	1.47	1.55	1.63	1.72	1.8	1.87	1.94	2	2.06	2.12	2.18
0.517	0.524	0.534	0.544	0.552	0.564	0.574	0.585	0.6	0.616	0.635	0.656	0.678	0.699	0.716	0.731	0.747	0.76	0.772	0.782	0.79	0.795	0.799	0.808	0.817	0.824	0.825	0.823	0.819	0.818	0.817	0.859	0.941	1.01	1.09	1.16	1.23	1.31	1.39	1.48	1.56	1.64	1.71	1.79	1.85	1.92	1.98	2.04	2.1	2.16
0.551	0.556	0.561	0.571	0.581	0.593	0.602	0.613	0.628	0.646	0.664	0.686	0.708	0.727	0.744	0.76	0.777	0.793	0.808	0.821	0.831	0.837	0.84	0.845	0.851	0.857	0.86	0.86	0.86	0.864	0.867	0.879	0.935	1.01	1.08	1.15	1.23	1.32	1.4	1.49	1.57	1.64	1.71	1.77	1.84	1.9	1.96	2.03	2.09	2.14
0.578	0.585	0.589	0.599	0.612	0.623	0.631	0.638	0.654	0.674	0.694	0.717	0.738	0.757	0.776	0.795	0.811	0.828	0.843	0.856	0.867	0.875	0.88	0.883	0.883	0.887	0.89	0.889	0.888	0.889	0.89	0.893	0.933	1	1.07	1.16	1.25	1.33	1.41	1.49	1.56	1.63	1.69	1.76	1.82	1.89	1.95	2	2.07	2.13
0.603	0.611	0.615	0.621	0.632	0.644	0.653	0.661	0.677	0.697	0.72	0.743	0.763	0.783	0.803	0.821	0.837	0.855	0.869	0.882	0.893	0.904	0.912	0.917	0.918	0.921	0.925	0.927	0.926	0.924	0.926	0.929	0.931	0.988	1.07	1.17	1.25	1.33	1.41	1.47	1.54	1.6	1.67	1.73	1.8	1.85	1.92	1.98	2.04	2.1
0.627	0.635	0.641	0.645	0.654	0.666	0.676	0.685	0.697	0.718	0.742	0.764	0.783	0.805	0.823	0.84	0.857	0.874	0.888	0.903	0.915	0.928	0.938	0.947	0.952	0.955	0.958	0.959	0.96	0.959	0.962	0.966	0.967	0.993	1.08	1.17	1.25	1.32	1.38	1.45	1.51	1.58	1.65	1.7	1.77	1.83	1.89	1.96	2.02	2.08
0.651	0.659	0.667	0.672	0.679	0.687	0.694	0.702	0.713	0.735	0.758	0.778	0.8	0.821	0.837	0.853	0.869	0.886	0.903	0.921	0.937	0.952	0.966	0.977	0.984	0.988	0.989	0.991	0.996	0.996	0.998	1	1.01	1.01	1.07	1.15	1.22	1.29	1.35	1.42	1.49	1.55	1.61	1.67	1.74	1.8	1.86	1.92	1.98	2.04
0.673	0.682	0.693	0.699	0.706	0.714	0.723	0.728	0.737	0.757	0.778	0.799	0.821	0.84	0.855	0.87	0.885	0.905	0.928	0.947	0.964	0.98	0.995	1.01	1.02	1.02	1.02	1.03	1.03	1.04	1.04	1.04	1.04	1.04	1.06	1.12	1.19	1.26	1.32	1.39	1.46	1.52	1.58	1.65	1.71	1.78	1.84	1.9	1.95	2.01
0.692	0.7	0.709	0.718	0.726	0.734	0.743	0.753	0.763	0.776	0.791	0.813	0.835	0.854	0.87	0.886	0.905	0.927	0.949	0.967	0.986	1	1.02	1.03	1.04	1.05	1.05	1.06	1.06	1.07	1.07	1.07	1.07	1.08	1.08	1.09	1.15	1.22	1.29	1.35	1.42	1.49	1.55	1.62	1.68	1.74	1.8	1.86	1.91	1.97
0.711	0.72	0.728	0.736	0.745	0.755	0.767	0.78	0.792	0.803	0.813	0.829	0.85	0.868	0.884	0.902	0.923	0.946	0.967	0.986	1.01	1.02	1.04	1.05	1.06	1.07	1.08	1.09	1.09	1.1	1.1	1.11	1.11	1.11	1.11	1.11	1.12	1.18	1.25	1.32	1.38	1.45	1.51	1.58	1.64	1.7	1.76	1.82	1.88	1.94
0.732	0.743	0.75	0.759	0.77	0.78	0.792	0.806	0.817	0.827	0.839	0.854	0.867	0.881	0.897	0.917	0.94	0.963	0.983	1	1.02	1.04	1.06	1.07	1.09	1.1	1.12	1.12	1.13	1.13	1.14	1.14	1.14	1.14	1.14	1.14	1.16	1.2	1.23	1.28	1.35	1.41	1.48	1.54	1.6	1.66	1.72	1.79	1.85	1.92
0.747	0.76	0.771	0.782	0.792	0.803	0.815	0.834	0.853	0.871	0.885	0.896	0.904	0.91	0.92	0.936	0.956	0.978	0.998	1.02	1.04	1.06	1.08	1.1	1.12	1.13	1.14	1.15	1.16	1.16	1.16	1.17	1.17	1.17	1.17	1.17	1.17	1.17	1.2	1.25	1.31	1.37	1.43	1.5	1.56	1.63	1.69	1.76	1.83	1.9
0.764	0.777	0.789	0.801	0.812	0.824	0.841	0.868	0.894	0.916	0.934	0.948	0.96	0.968	0.975	0.979	0.983	0.993	1.01	1.04	1.06	1.08	1.1	1.12	1.14	1.15	1.17	1.18	1.18	1.19	1.19	1.2	1.2	1.2	1.2	1.2	1.2	1.2	1.21	1.24	1.27	1.33	1.39	1.46	1.53	1.59	1.66	1.73	1.81	1.87
0.786	0.798	0.811	0.824	0.836	0.848	0.869	0.899	0.927	0.952	0.974	0.992	1.01	1.02	1.03	1.04	1.04	1.05	1.05	1.06	1.08	1.1	1.12	1.14	1.16	1.18	1.19	1.2	1.21	1.22	1.22	1.23	1.23	1.23	1.23	1.23	1.23	1.23	1.24	1.25	1.28	1.31	1.37	1.43	1.5	1.56	1.64	1.71	1.78	1.85
0.81	0.824	0.839	0.851	0.864	0.877	0.901	0.931	0.961	0.989	1.01	1.03	1.05	1.07	1.08	1.09	1.1	1.1	1.11	1.11	1.11	1.12	1.15	1.17	1.18	1.2	1.22	1.23	1.24	1.25	1.26	1.26	1.26	1.26	1.27	1.27	1.27	1.27	1.27	1.27	1.29	1.32	1.36	1.42	1.48	1.54	1.61	1.68	1.75	1.82
0.839	0.853	0.868	0.88	0.893	0.909	0.935	0.966	0.997	1.03	1.05	1.07	1.09	1.11	1.12	1.14	1.15	1.15	1.16	1.16	1.16	1.17	1.17	1.19	1.21	1.23	1.24	1.26	1.27	1.28	1.29	1.3	1.3	1.3	1.3	1.3	1.3	1.3	1.3	1.3	1.31	1.33	1.36	1.41	1.46	1.53	1.6	1.66	1.73	1.79
0.859	0.875	0.891	0.903	0.916	0.933	0.963	0.996	1.03	1.06	1.08	1.11	1.13	1.14	1.16	1.17	1.18	1.19	1.2	1.21	1.21	1.21	1.21	1.21	1.23	1.25	1.26	1.28	1.3	1.31	1.32	1.32	1.32	1.32	1.33	1.33	1.33	1.33	1.33	1.34	1.33	1.34	1.38	1.42	1.49	1.55	1.59	1.65	1.71	1.77
0.875	0.891	0.908	0.922	0.937	0.955	0.986	1.02	1.05	1.08	1.11	1.13	1.15	1.17	1.18	1.19	1.21	1.22	1.23	1.24	1.24	1.24	1.25	1.25	1.25	1.26	1.28	1.29	1.31	1.32	1.33	1.34	1.34	1.35	1.35	1.36	1.36	1.36	1.36	1.36	1.36	1.36	1.38	1.42	1.47	1.52	1.58	1.64	1.71	1.76
0.882	0.895	0.914	0.932	0.948	0.967	0.999	1.03	1.06	1.09	1.12	1.14	1.16	1.18	1.19	1.21	1.22	1.23	1.24	1.25	1.26	1.26	1.27	1.27	1.27	1.27	1.28	1.3	1.31	1.33	1.34	1.35	1.36	1.36	1.37	1.37	1.37	1.38	1.38	1.38	1.38	1.38	1.39	1.43	1.47	1.51	1.56	1.61	1.67	1.74
0.882	0.894	0.912	0.932	0.948	0.968	1	1.03	1.07	1.1	1.12	1.14	1.16	1.18	1.2	1.21	1.23	1.24	1.25	1.26	1.27	1.27	1.28	1.28	1.28	1.28	1.28	1.29	1.31	1.32	1.34	1.35	1.36	1.37	1.38	1.38	1.38	1.39	1.39	1.39	1.39	1.39	1.39	1.42	1.46	1.5	1.54	1.59	1.64	1.71
0.872	0.888	0.907	0.924	0.941	0.964	0.998	1.03	1.06	1.09	1.11	1.14	1.16	1.18	1.2	1.22	1.23	1.24	1.26	1.26	1.27	1.28	1.28	1.29	1.29	1.29	1.28	1.28	1.3	1.32	1.34	1.35	1.36	1.37	1.38	1.39	1.39	1.39	1.39	1.39	1.39	1.4	1.4	1.41	1.45	1.49	1.53	1.58	1.62	1.67
0.857	0.876	0.894	0.913	0.932	0.956	0.99	1.02	1.05	1.08	1.1	1.13	1.15	1.18	1.2	1.21	1.23	1.24	1.25	1.26	1.27	1.28	1.28	1.28	1.28	1.27	1.27	1.27	1.29	1.31	1.32	1.34	1.35	1.36	1.37	1.38	1.38	1.39	1.39	1.39	1.4	1.4	1.4	1.4	1.43	1.47	1.52	1.56	1.61	1.65
0.846	0.865	0.883	0.903	0.925	0.95	0.981	1.01	1.04	1.07	1.1	1.12	1.15	1.17	1.18	1.2	1.22	1.23	1.25	1.26	1.26	1.26	1.26	1.26	1.25	1.25	1.27	1.28	1.29	1.3	1.31	1.32	1.33	1.35	1.36	1.37	1.38	1.39	1.39	1.39	1.4	1.4	1.4	1.4	1.43	1.46	1.5	1.54	1.59	1.64
0.842	0.86	0.879	0.9	0.919	0.943	0.976	1	1.03	1.06	1.09	1.11	1.13	1.15	1.17	1.19	1.2	1.22	1.23	1.24	1.24	1.24	1.24	1.24	1.24	1.25	1.27	1.28	1.3	1.31	1.31	1.32	1.33	1.34	1.36	1.37	1.38	1.39	1.39	1.39	1.4	1.4	1.4	1.41	1.43	1.46	1.49	1.53	1.57	1.62
0.843	0.862	0.88	0.899	0.918	0.94	0.968	0.997	1.03	1.05	1.08	1.1	1.12	1.14	1.16	1.17	1.19	1.21	1.22	1.22	1.22	1.22	1.22	1.23	1.24	1.26	1.28	1.29	1.3	1.31	1.32	1.33	1.34	1.34	1.36	1.37	1.38	1.39	1.39	1.4	1.4	1.41	1.41	1.41	1.42	1.45	1.49	1.52	1.56	1.6
0.845	0.861	0.881	0.899	0.917	0.934	0.955	0.983	1.01	1.04	1.06	1.08	1.1	1.12	1.14	1.16	1.17	1.18	1.19	1.19	1.19	1.19	1.21	1.23	1.25	1.27	1.29	1.3	1.31	1.32	1.33	1.34	1.34	1.35	1.36	1.38	1.39	1.39	1.4	1.41	1.41	1.41	1.41	1.41	1.42	1.46	1.49	1.52	1.55	1.59
0.848	0.86	0.88	0.9	0.92	0.935	0.953	0.972	0.995	1.02	1.04	1.06	1.08	1.1	1.12	1.13	1.15	1.15	1.15	1.16	1.18	1.19	1.22	1.24	1.26	1.28	1.29	1.31	1.32	1.33	1.34	1.34	1.35	1.36	1.37	1.39	1.39	1.4	1.41	1.41	1.41	1.41	1.41	1.41	1.43	1.47	1.5	1.54	1.57	1.6
0.857	0.861	0.881	0.902	0.922	0.939	0.957	0.975	0.994	1.01	1.03	1.04	1.05	1.07	1.09	1.1	1.11	1.13	1.14	1.16	1.18	1.2	1.21	1.24	1.25	1.27	1.29	1.3	1.31	1.33	1.34	1.35	1.36	1.37	1.38	1.39	1.4	1.41	1.41	1.42	1.42	1.42	1.42	1.42	1.45	1.48	1.52	1.56	1.59	1.62
0.868	0.871	0.882	0.903	0.924	0.943	0.961	0.978	0.996	1.01	1.03	1.04	1.05	1.07	1.08	1.09	1.11	1.13	1.14	1.16	1.18	1.19	1.21	1.22	1.24	1.26	1.27	1.28	1.3	1.32	1.33	1.35	1.36	1.38	1.39	1.4	1.41	1.41	1.42	1.42	1.43	1.43	1.43	1.43	1.46	1.5	1.53	1.57	1.6	1.62
0.883	0.888	0.892	0.907	0.931	0.955	0.975	0.992	1.01	1.02	1.04	1.06	1.07	1.08	1.09	1.1	1.12	1.13	1.14	1.16	1.18	1.2	1.22	1.23	1.25	1.27	1.28	1.29	1.31	1.32	1.34	1.36	1.38	1.39	1.4	1.41	1.42	1.43	1.43	1.43	1.44	1.44	1.44	1.45	1.48	1.51	1.55	1.58	1.61	1.64
0.901	0.906	0.909	0.92	0.947	0.972	0.993	1.01	1.02	1.04	1.06	1.07	1.08	1.1	1.11	1.12	1.13	1.14	1.16	1.17	1.19	1.21	1.23	1.25	1.27	1.28	1.29	1.31	1.32	1.34	1.35	1.37	1.39	1.41	1.42	1.43	1.43	1.44	1.45	1.45	1.45	1.45	1.45	1.46	1.5	1.53	1.56	1.59	1.62	1.65
0.923	0.929	0.931	0.94	0.963	0.987	1.01	1.03	1.05	1.06	1.08	1.09	1.1	1.11	1.13	1.14	1.15	1.16	1.18	1.19	1.21	1.23	1.24	1.26	1.28	1.3	1.31	1.32	1.34	1.35	1.37	1.39	1.41	1.42	1.44	1.44	1.45	1.46	1.46	1.46	1.47	1.47	1.47	1.48	1.52	1.55	1.58	1.61	1.64	1.67
0.944	0.95	0.953	0.957	0.977	1	1.03	1.05	1.07	1.09	1.1	1.11	1.12	1.13	1.15	1.16	1.17	1.18	1.19	1.2	1.22	1.24	1.25	1.27	1.29	1.31	1.33	1.34	1.35	1.37	1.39	1.4	1.42	1.44	1.45	1.46	1.46	1.47	1.47	1.48	1.48	1.48	1.48	1.5	1.54	1.57	1.6	1.63	1.66	1.68
0.991	0.995	0.996	0.997	1.01	1.04	1.06	1.09	1.11	1.12	1.14	1.14	1.15	1.17	1.18	1.2	1.21	1.21	1.22	1.23	1.25	1.26	1.28	1.3	1.32	1.33	1.35	1.36	1.38	1.39	1.41	1.43	1.44	1.46	1.47	1.48	1.49	1.49	1.5	1.5	1.5	1.5	1.5	1.52	1.56	1.59	1.62	1.65	1.67	1.7
1.03	1.04	1.04	1.04	1.04	1.07	1.09	1.11	1.13	1.15	1.16	1.17	1.18	1.2	1.21	1.23	1.24	1.25	1.25	1.26	1.27	1.29	1.31	1.33	1.34	1.36	1.37	1.39	1.4	1.42	1.43	1.45	1.46	1.48	1.49	1.5	1.51	1.52	1.52	1.53	1.53	1.53	1.53	1.54	1.57	1.6	1.63	1.66	1.68	1.71
1.06	1.06	1.07	1.07	1.07	1.08	1.11	1.13	1.15	1.16	1.17	1.19	1.21	1.23	1.24	1.25	1.26	1.27	1.27	1.28	1.29	1.31	1.33	1.34	1.36	1.38	1.39	1.41	1.42	1.44	1.45	1.47	1.48	1.5	1.51	1.52	1.53	1.54	1.54	1.54	1.55	1.55	1.55	1.55	1.58	1.6	1.63	1.66	1.68	1.71
1.08	1.08	1.09	1.09	1.1	1.1	1.12	1.13	1.15	1.17	1.19	1.21	1.23	1.25	1.26	1.27	1.28	1.28	1.29	1.3	1.32	1.33	1.34	1.36	1.38	1.39	1.41	1.42	1.44	1.45	1.47	1.49	1.5	1.52	1.53	1.54	1.55	1.55	1.56	1.56	1.56	1.57	1.57	1.59	1.61	1.63	1.65	1.67	1.7	1.72
1.12	1.12	1.13	1.13	1.13	1.13	1.14	1.15	1.17	1.19	1.22	1.24	1.25	1.27	1.29	1.29	1.3	1.31	1.32	1.33	1.35	1.36	1.38	1.39	1.4	1.42	1.44	1.45	1.47	1.48	1.5	1.52	1.53	1.54	1.56	1.56	1.57	1.57	1.58	1.58	1.59	1.6	1.61	1.63	1.65	1.67	1.69	1.71	1.72	1.74
1.13	1.14	1.14	1.15	1.15	1.15	1.15	1.16	1.18	1.2	1.22	1.24	1.26	1.27	1.28	1.29	1.31	1.32	1.34	1.35	1.37	1.38	1.39	1.41	1.42	1.44	1.45	1.47	1.49	1.5	1.52	1.54	1.55	1.56	1.57	1.57	1.58	1.59	1.59	1.6	1.61	1.62	1.64	1.66	1.68	1.7	1.72	1.73	1.75	1.76
1.1	1.1	1.11	1.11	1.11	1.12	1.12	1.13	1.15	1.17	1.18	1.2	1.21	1.22	1.24	1.26	1.28	1.3	1.32	1.33	1.35	1.36	1.37	1.38	1.4	1.42	1.43	1.45	1.47	1.48	1.5	1.52	1.53	1.54	1.55	1.56	1.56	1.57	1.58	1.59	1.6	1.62	1.64	1.66	1.69	1.7	1.72	1.74	1.75	1.77
1.11	1.12	1.13	1.13	1.14	1.14	1.14	1.15	1.16	1.18	1.2	1.21	1.23	1.24	1.25	1.28	1.3	1.32	1.33	1.35	1.36	1.37	1.39	1.4	1.41	1.43	1.45	1.47	1.48	1.5	1.51	1.53	1.54	1.55	1.56	1.57	1.58	1.59	1.6	1.61	1.63	1.65	1.67	1.7	1.72	1.74	1.75	1.77	1.78	1.8
1.13	1.14	1.15	1.16	1.16	1.17	1.17	1.17	1.18	1.2	1.21	1.23	1.24	1.25	1.27	1.29	1.31	1.33	1.35	1.36	1.38	1.39	1.41	1.42	1.43	1.44	1.46	1.48	1.49	1.51	1.52	1.54	1.55	1.57	1.58	1.59	1.59	1.6	1.62	1.63	1.65	1.68	1.7	1.73	1.75	1.77	1.78	1.8	1.81	1.82
1.15	1.16	1.17	1.18	1.18	1.19	1.19	1.19	1.2	1.21	1.23	1.24	1.26	1.27	1.28	1.3	1.32	1.34	1.36	1.38	1.39	1.41	1.42	1.43	1.44	1.45	1.47	1.49	1.5	1.52	1.53	1.55	1.56	1.58	1.59	1.6	1.61	1.61	1.62	1.65	1.68	1.71	1.74	1.75	1.77	1.79	1.81	1.83	1.84	1.85
1.17	1.18	1.19	1.2	1.21	1.21	1.21	1.22	1.22	1.23	1.24	1.26	1.28	1.29	1.3	1.32	1.34	1.36	1.38	1.39	1.4	1.42	1.43	1.44	1.46	1.47	1.48	1.5	1.51	1.53	1.54	1.56	1.57	1.59	1.6	1.61	1.62	1.63	1.64	1.67	1.71	1.74	1.76	1.78	1.8	1.82	1.84	1.85	1.86	1.88
1.19	1.2	1.21	1.22	1.22	1.23	1.24	1.24	1.25	1.25	1.26	1.28	1.3	1.31	1.33	1.35	1.37	1.38	1.4	1.41	1.42	1.43	1.44	1.46	1.47	1.49	1.5	1.51	1.53	1.54	1.55	1.57	1.58	1.6	1.62	1.63	1.64	1.65	1.66	1.7	1.74	1.77	1.79	1.81	1.83	1.85	1.86	1.88	1.89	1.9
1.21	1.22	1.23	1.23	1.24	1.25	1.25	1.26	1.26	1.27	1.28	1.29	1.31	1.33	1.35	1.38	1.39	1.41	1.42	1.44	1.45	1.45	1.46	1.47	1.49	1.5	1.52	1.53	1.54	1.55	1.56	1.58	1.59	1.61	1.63	1.64	1.65	1.66	1.69	1.73	1.76	1.79	1.81	1.84	1.85	1.87	1.89	1.91	1.91	1.92
1.23	1.24	1.25	1.25	1.26	1.27	1.28	1.28	1.29	1.29	1.3	1.31	1.33	1.36	1.38	1.4	1.42	1.43	1.44	1.46	1.47	1.48	1.49	1.49	1.5	1.51	1.52	1.53	1.55	1.56	1.58	1.59	1.61	1.62	1.64	1.65	1.67	1.68	1.71	1.75	1.79	1.82	1.84	1.86	1.88	1.9	1.92	1.93	1.94	1.95
1.25	1.26	1.26	1.27	1.28	1.29	1.29	1.3	1.31	1.32	1.32	1.33	1.35	1.38	1.4	1.42	1.44	1.45	1.47	1.48	1.49	1.5	1.5	1.51	1.52	1.53	1.54	1.55	1.56	1.57	1.59	1.61	1.62	1.64	1.65	1.67	1.68	1.7	1.74	1.77	1.81	1.84	1.87	1.89	1.9	1.92	1.94	1.95	1.96	1.97
1.26	1.27	1.27	1.28	1.29	1.3	1.31	1.32	1.33	1.34	1.35	1.35	1.37	1.39	1.41	1.43	1.45	1.47	1.48	1.49	1.5	1.51	1.52	1.52	1.53	1.54	1.55	1.55	1.57	1.58	1.6	1.62	1.63	1.65	1.66	1.67	1.69	1.72	1.75	1.79	1.82	1.85	1.88	1.9	1.92	1.94	1.96	1.97	1.98	1.99
1.26	1.27	1.29	1.3	1.31	1.31	1.32	1.34	1.35	1.36	1.37	1.37	1.38	1.4	1.42	1.45	1.47	1.48	1.5	1.5	1.51	1.52	1.53	1.53	1.54	1.54	1.55	1.56	1.57	1.59	1.6	1.62	1.64	1.65	1.66	1.68	1.7	1.73	1.77	1.8	1.83	1.86	1.89	1.92	1.94	1.96	1.97	1.98	1.99	2
1.27	1.28	1.29	1.31	1.32	1.33	1.35	1.36	1.37	1.38	1.38	1.39	1.4	1.41	1.43	1.46	1.48	1.49	1.51	1.51	1.52	1.53	1.54	1.55	1.55	1.55	1.56	1.56	1.58	1.59	1.6	1.62	1.63	1.65	1.66	1.69	1.71	1.75	1.78	1.81	1.84	1.87	1.9	1.93	1.95	1.97	1.98	1.99	2	2.01
1.28	1.3	1.31	1.32	1.33	1.35	1.36	1.38	1.39	1.4	1.41	1.41	1.42	1.43	1.44	1.47	1.49	1.5	1.52	1.53	1.54	1.55	1.55	1.56	1.56	1.57	1.57	1.57	1.58	1.6	1.61	1.62	1.64	1.65	1.67	1.69	1.72	1.76	1.79	1.83	1.86	1.89	1.92	1.94	1.97	1.98	2	2	2.01	2.01
1.3	1.31	1.33	1.34	1.35	1.36	1.38	1.4	1.41	1.42	1.43	1.43	1.44	1.44	1.46	1.48	1.5	1.52	1.53	1.54	1.55	1.56	1.56	1.57	1.57	1.58	1.58	1.58	1.59	1.6	1.61	1.63	1.64	1.65	1.67	1.7	1.73	1.77	1.81	1.84	1.87	1.9	1.93	1.96	1.98	1.99	2	2.01	2.01	2.01
1.31	1.33	1.34	1.35	1.37	1.39	1.4	1.41	1.43	1.43	1.44	1.45	1.45	1.46	1.47	1.49	1.51	1.53	1.54	1.56	1.56	1.57	1.58	1.58	1.59	1.59	1.58	1.59	1.6	1.61	1.62	1.63	1.64	1.66	1.68	1.71	1.75	1.78	1.82	1.85	1.88	1.91	1.94	1.96	1.98	1.99	2	2	2	1.99
1.32	1.34	1.35	1.37	1.39	1.41	1.42	1.43	1.44	1.45	1.46	1.46	1.47	1.47	1.48	1.5	1.52	1.54	1.55	1.57	1.58	1.58	1.59	1.59	1.6	1.6	1.6	1.6	1.61	1.62	1.63	1.64	1.65	1.67	1.69	1.71	1.76	1.79	1.83	1.86	1.89	1.92	1.95	1.97	1.98	1.99	1.99	1.99	1.99	1.99
1.33	1.35	1.37	1.39	1.41	1.42	1.44	1.45	1.46	1.46	1.47	1.47	1.47	1.48	1.49	1.51	1.53	1.55	1.56	1.57	1.58	1.59	1.6	1.6	1.61	1.61	1.61	1.61	1.62	1.63	1.64	1.64	1.66	1.68	1.69	1.72	1.76	1.8	1.83	1.86	1.89	1.92	1.94	1.96	1.97	1.97	1.98	1.98	1.98	1.98
1.33	1.35	1.37	1.39	1.41	1.43	1.44	1.45	1.46	1.46	1.46	1.47	1.48	1.49	1.5	1.52	1.53	1.55	1.57	1.58	1.59	1.6	1.6	1.61	1.61	1.62	1.62	1.62	1.62	1.63	1.63	1.65	1.68	1.69	1.71	1.72	1.76	1.8	1.83	1.86	1.89	1.91	1.93	1.94	1.95	1.96	1.96	1.96	1.96	1.95
1.33	1.36	1.38	1.41	1.42	1.44	1.45	1.45	1.46	1.46	1.46	1.47	1.48	1.49	1.51	1.52	1.54	1.56	1.57	1.59	1.6	1.6	1.61	1.62	1.62	1.63	1.63	1.63	1.63	1.63	1.65	1.67	1.69	1.71	1.72	1.73	1.76	1.8	1.83	1.85	1.87	1.9	1.92	1.93	1.94	1.95	1.95	1.94	1.93	1.92
1.35	1.38	1.4	1.42	1.44	1.45	1.45	1.45	1.45	1.46	1.47	1.48	1.49	1.5	1.52	1.54	1.55	1.57	1.59	1.6	1.61	1.62	1.63	1.63	1.64	1.64	1.64	1.64	1.64	1.64	1.66	1.68	1.7	1.72	1.73	1.74	1.76	1.8	1.82	1.85	1.87	1.9	1.92	1.93	1.93	1.93	1.92	1.91	1.9	1.89
1.37	1.39	1.41	1.43	1.44	1.45	1.45	1.46	1.47	1.48	1.49	1.5	1.51	1.52	1.54	1.56	1.57	1.59	1.61	1.62	1.63	1.64	1.64	1.65	1.65	1.65	1.65	1.65	1.66	1.66	1.67	1.69	1.71	1.72	1.73	1.74	1.76	1.79	1.82	1.85	1.87	1.89	1.9	1.9	1.9	1.89	1.89	1.88	1.88	1.89
1.38	1.4	1.41	1.42	1.43	1.44	1.46	1.47	1.48	1.49	1.51	1.52	1.53	1.54	1.56	1.57	1.59	1.61	1.62	1.64	1.64	1.65	1.65	1.66	1.66	1.67	1.67	1.67	1.68	1.68	1.68	1.69	1.7	1.72	1.73	1.75	1.76	1.79	1.82	1.84	1.86	1.87	1.87	1.87	1.87	1.88	1.89	1.89	1.89	1.9
1.37	1.38	1.39	1.4	1.42	1.44	1.46	1.48	1.5	1.52	1.53	1.54	1.55	1.56	1.57	1.58	1.6	1.62	1.63	1.64	1.65	1.66	1.66	1.67	1.68	1.68	1.69	1.69	1.69	1.69	1.69	1.69	1.7	1.72	1.73	1.75	1.76	1.78	1.8	1.82	1.83	1.84	1.85	1.86	1.87	1.89	1.89	1.9	1.9	1.9
1.34	1.35	1.37	1.4	1.43	1.45	1.48	1.5	1.52	1.53	1.55	1.56	1.57	1.58	1.59	1.59	1.61	1.62	1.64	1.65	1.66	1.67	1.67	1.68	1.69	1.69	1.7	1.7	1.7	1.69	1.69	1.69	1.7	1.72	1.73	1.75	1.76	1.77	1.78	1.79	1.81	1.82	1.84	1.86	1.87	1.89	1.89	1.9	1.9	1.91
1.32	1.35	1.38	1.41	1.44	1.47	1.49	1.51	1.52	1.54	1.55	1.56	1.58	1.59	1.6	1.61	1.61	1.63	1.65	1.66	1.67	1.68	1.68	1.69	1.69	1.7	1.7	1.7	1.7	1.7	1.7	1.69	1.7	1.71	1.73	1.75	1.76	1.76	1.78	1.79	1.81	1.82	1.84	1.85	1.87	1.88	1.89	1.9	1.91	1.92
1.33	1.36	1.38	1.42	1.44	1.47	1.49	1.5	1.52	1.54	1.56	1.58	1.59	1.6	1.61	1.61	1.62	1.63	1.65	1.66	1.68	1.68	1.69	1.7	1.7	1.7	1.71	1.71	1.71	1.7	1.7	1.7	1.7	1.71	1.73	1.74	1.76	1.77	1.78	1.79	1.81	1.82	1.83	1.85	1.87	1.89	1.9	1.91	1.92	1.92
1.33	1.36	1.39	1.42	1.44	1.46	1.47	1.49	1.52	1.54	1.56	1.58	1.59	1.61	1.61	1.63	1.64	1.65	1.65	1.67	1.68	1.69	1.7	1.7	1.71	1.71	1.71	1.71	1.72	1.71	1.71	1.71	1.7	1.71	1.73	1.74	1.76	1.77	1.78	1.8	1.81	1.83	1.84	1.86	1.87	1.89	1.91	1.92	1.92	1.93
1.33	1.36	1.38	1.4	1.42	1.44	1.47	1.5	1.53	1.54	1.56	1.58	1.59	1.61	1.63	1.65	1.66	1.67	1.67	1.68	1.68	1.69	1.7	1.71	1.71	1.71	1.72	1.72	1.72	1.72	1.72	1.71	1.71	1.71	1.73	1.75	1.76	1.77	1.78	1.8	1.81	1.83	1.84	1.86	1.87	1.89	1.91	1.92	1.92	1.93
1.36	1.36	1.38	1.39	1.42	1.45	1.48	1.5	1.52	1.54	1.56	1.58	1.61	1.63	1.65	1.67	1.68	1.68	1.69	1.69	1.7	1.7	1.71	1.72	1.72	1.72	1.73	1.73	1.73	1.73	1.73	1.72	1.72	1.72	1.73	1.75	1.76	1.77	1.78	1.8	1.81	1.83	1.84	1.86	1.88	1.89	1.91	1.92	1.92	1.93
1.42	1.42	1.42	1.43	1.43	1.45	1.47	1.49	1.52	1.55	1.57	1.59	1.62	1.64	1.66	1.67	1.69	1.7	1.7	1.71	1.71	1.71	1.72	1.72	1.72	1.73	1.73	1.73	1.73	1.74	1.74	1.74	1.73	1.74	1.75	1.76	1.76	1.78	1.79	1.8	1.81	1.83	1.84	1.86	1.88	1.89	1.91	1.92	1.92	1.93
1.46	1.46	1.46	1.47	1.47	1.47	1.48	1.49	1.52	1.54	1.56	1.59	1.62	1.64	1.66	1.68	1.69	1.7	1.71	1.71	1.71	1.72	1.72	1.73	1.73	1.73	1.73	1.73	1.74	1.74	1.74	1.74	1.74	1.74	1.75	1.76	1.77	1.78	1.79	1.8	1.8	1.82	1.84	1.85	1.87	1.89	1.9	1.91	1.91	1.91
1.48	1.49	1.49	1.5	1.51	1.51	1.52	1.52	1.52	1.53	1.56	1.59	1.61	1.64	1.66	1.67	1.69	1.7	1.71	1.72	1.72	1.73	1.74	1.75	1.75	1.75	1.75	1.74	1.73	1.73	1.73	1.73	1.74	1.75	1.75	1.76	1.77	1.78	1.79	1.79	1.8	1.82	1.83	1.84	1.86	1.87	1.88	1.89	1.89	1.88
1.5	1.51	1.51	1.52	1.53	1.54	1.55	1.55	1.56	1.55	1.56	1.58	1.61	1.63	1.65	1.67	1.69	1.7	1.71	1.73	1.74	1.75	1.76	1.77	1.78	1.78	1.77	1.77	1.75	1.73	1.73	1.73	1.74	1.75	1.76	1.76	1.77	1.77	1.78	1.79	1.81	1.82	1.83	1.83	1.84	1.85	1.86	1.86	1.86	1.86
1.52	1.53	1.53	1.54	1.55	1.56	1.57	1.58	1.58	1.59	1.59	1.59	1.6	1.63	1.64	1.66	1.68	1.7	1.72	1.74	1.75	1.76	1.77	1.78	1.79	1.8	1.8	1.79	1.78	1.77	1.75	1.74	1.75	1.75	1.76	1.76	1.77	1.77	1.78	1.79	1.81	1.82	1.82	1.83	1.84	1.84	1.85	1.85	1.86	1.87
1.54	1.54	1.55	1.55	1.57	1.58	1.59	1.6	1.61	1.61	1.61	1.62	1.62	1.62	1.63	1.66	1.68	1.71	1.73	1.75	1.76	1.78	1.79	1.8	1.81	1.81	1.82	1.82	1.81	1.8	1.79	1.77	1.75	1.75	1.76	1.76	1.76	1.77	1.78	1.79	1.8	1.81	1.82	1.82	1.83	1.84	1.85	1.86	1.86	1.87
1.56	1.56	1.56	1.57	1.58	1.59	1.6	1.61	1.62	1.63	1.64	1.64	1.64	1.64	1.64	1.66	1.69	1.72	1.74	1.76	1.77	1.79	1.8	1.81	1.81	1.82	1.82	1.82	1.82	1.81	1.8	1.79	1.78	1.76	1.76	1.76	1.76	1.77	1.78	1.79	1.8	1.81	1.81	1.82	1.83	1.84	1.85	1.86	1.86	1.87
1.58	1.58	1.58	1.59	1.6	1.61	1.62	1.63	1.64	1.65	1.65	1.66	1.66	1.67	1.67	1.68	1.7	1.73	1.75	1.76	1.78	1.8	1.81	1.81	1.81	1.82	1.82	1.82	1.82	1.82	1.81	1.8	1.78	1.77	1.77	1.77	1.77	1.77	1.78	1.79	1.8	1.81	1.81	1.82	1.83	1.84	1.85	1.86	1.86	1.87
1.6	1.6	1.62	1.63	1.63	1.63	1.64	1.65	1.65	1.66	1.67	1.68	1.68	1.69	1.69	1.7	1.71	1.73	1.75	1.77	1.78	1.8	1.81	1.81	1.81	1.82	1.82	1.83	1.83	1.82	1.82	1.8	1.79	1.78	1.78	1.78	1.78	1.78	1.78	1.79	1.8	1.81	1.81	1.82	1.83	1.84	1.84	1.85	1.85	1.86
1.61	1.62	1.64	1.65	1.66	1.66	1.67	1.67	1.68	1.68	1.69	1.7	1.71	1.71	1.71	1.72	1.72	1.73	1.75	1.77	1.79	1.8	1.81	1.81	1.82	1.83	1.83	1.84	1.84	1.83	1.82	1.81	1.8	1.8	1.79	1.79	1.78	1.78	1.79	1.8	1.81	1.81	1.82	1.82	1.82	1.82	1.83	1.83	1.84	1.85
1.63	1.64	1.66	1.67	1.68	1.69	1.7	1.7	1.7	1.71	1.71	1.72	1.72	1.72	1.73	1.73	1.73	1.74	1.76	1.78	1.79	1.81	1.82	1.83	1.83	1.83	1.84	1.84	1.83	1.83	1.82	1.82	1.81	1.8	1.79	1.79	1.78	1.78	1.79	1.8	1.81	1.81	1.81	1.81	1.82	1.82	1.82	1.82	1.83	1.84
1.65	1.66	1.68	1.69	1.7	1.71	1.72	1.72	1.73	1.74	1.74	1.75	1.75	1.75	1.74	1.74	1.75	1.76	1.77	1.79	1.8	1.81	1.83	1.83	1.83	1.83	1.83	1.83	1.83	1.83	1.83	1.83	1.82	1.81	1.8	1.79	1.79	1.79	1.79	1.8	1.8	1.81	1.81	1.82	1.82	1.82	1.82	1.82	1.82	1.82
1.68	1.69	1.7	1.71	1.72	1.73	1.74	1.75	1.76	1.76	1.77	1.78	1.78	1.78	1.77	1.77	1.77	1.78	1.79	1.8	1.81	1.82	1.83	1.83	1.83	1.83	1.84	1.84	1.84	1.85	1.84	1.84	1.83	1.82	1.8	1.79	1.79	1.79	1.8	1.81	1.81	1.82	1.82	1.82	1.83	1.83	1.83	1.83	1.83	1.83
1.7	1.71	1.72	1.73	1.74	1.75	1.76	1.77	1.78	1.79	1.8	1.8	1.81	1.81	1.81	1.8	1.8	1.8	1.8	1.81	1.82	1.82	1.83	1.83	1.84	1.84	1.85	1.86	1.86	1.86	1.86	1.86	1.85	1.83	1.82	1.81	1.8	1.8	1.81	1.81	1.82	1.82	1.83	1.83	1.84	1.84	1.84	1.84	1.83	1.83
1.72	1.73	1.74	1.75	1.76	1.77	1.78	1.79	1.8	1.81	1.82	1.83	1.83	1.83	1.83	1.83	1.83	1.82	1.83	1.84	1.84	1.85	1.85	1.85	1.85	1.86	1.87	1.87	1.88	1.88	1.88	1.88	1.87	1.86	1.84	1.82	1.81	1.81	1.81	1.82	1.83	1.83	1.84	1.84	1.85	1.85	1.85	1.84	1.84	1.84
1.73	1.75	1.76	1.77	1.79	1.8	1.81	1.81	1.82	1.83	1.84	1.85	1.86	1.86	1.87	1.87	1.86	1.86	1.85	1.86	1.87	1.87	1.87	1.88	1.88	1.88	1.88	1.88	1.88	1.89	1.89	1.89	1.88	1.87	1.85	1.84	1.83	1.81	1.82	1.83	1.84	1.84	1.85	1.85	1.85	1.86	1.86	1.85	1.84	1.84
1.75	1.76	1.78	1.8	1.81	1.82	1.83	1.84	1.85	1.86	1.87	1.87	1.88	1.89	1.89	1.89	1.89	1.89	1.88	1.89	1.89	1.9	1.9	1.91	1.91	1.9	1.9	1.9	1.9	1.9	1.9	1.9	1.89	1.88	1.86	1.85	1.84	1.83	1.82	1.84	1.85	1.86	1.86	1.86	1.86	1.87	1.86	1.86	1.84	1.83
1.77	1.78	1.8	1.81	1.82	1.83	1.85	1.86	1.88	1.89	1.89	1.9	1.91	1.91	1.92	1.92	1.92	1.91	1.91	1.91	1.92	1.93	1.93	1.93	1.93	1.93	1.92	1.91	1.91	1.91	1.91	1.91	1.9	1.89	1.88	1.87	1.86	1.85	1.84	1.85	1.86	1.87	1.87	1.87	1.87	1.87	1.87	1.86	1.85	1.84
1.78	1.8	1.81	1.82	1.84	1.86	1.88	1.89	1.9	1.91	1.92	1.92	1.93	1.93	1.93	1.94	1.93	1.93	1.93	1.94	1.94	1.95	1.96	1.96	1.96	1.95	1.94	1.93	1.93	1.93	1.93	1.92	1.92	1.91	1.89	1.88	1.87	1.86	1.85	1.85	1.86	1.87	1.87	1.87	1.87	1.87	1.87	1.86	1.85	1.83
1.79	1.8	1.82	1.84	1.86	1.88	1.9	1.91	1.92	1.93	1.94	1.94	1.94	1.95	1.95	1.95	1.95	1.95	1.95	1.96	1.97	1.97	1.97	1.98	1.98	1.97	1.97	1.96	1.94	1.94	1.94	1.93	1.93	1.92	1.9	1.89	1.87	1.86	1.85	1.86	1.86	1.87	1.87	1.87	1.87	1.87	1.86	1.85	1.84	1.82
1.79	1.82	1.84	1.86	1.88	1.9	1.92	1.93	1.94	1.95	1.96	1.96	1.96	1.97	1.97	1.97	1.97	1.97	1.98	1.99	1.99	1.99	2	2	2	2	1.99	1.98	1.97	1.96	1.95	1.95	1.94	1.93	1.91	1.9	1.89	1.87	1.86	1.86	1.87	1.87	1.87	1.87	1.87	1.86	1.85	1.84	1.82	1.81
1.81	1.83	1.86	1.88	1.9	1.92	1.93	1.95	1.96	1.97	1.98	1.98	1.98	1.98	1.99	1.99	1.99	2	2.01	2.01	2.02	2.02	2.02	2.02	2.02	2.02	2.01	2	1.98	1.98	1.97	1.96	1.96	1.94	1.93	1.92	1.91	1.88	1.86	1.86	1.87	1.87	1.87	1.87	1.87	1.86	1.85	1.83	1.81	1.8
1.82	1.85	1.87	1.89	1.91	1.93	1.95	1.96	1.97	1.98	1.99	2	2	2	2.01	2.01	2.02	2.03	2.03	2.04	2.04	2.04	2.04	2.05	2.05	2.05	2.04	2.03	2.01	2	1.99	1.99	1.98	1.97	1.95	1.94	1.91	1.88	1.87	1.86	1.87	1.87	1.87	1.87	1.86	1.85	1.84	1.83	1.81	1.8
1.84	1.86	1.88	1.91	1.93	1.95	1.96	1.98	1.99	2	2.01	2.02	2.03	2.03	2.03	2.04	2.05	2.06	2.06	2.07	2.07	2.07	2.07	2.07	2.07	2.07	2.06	2.06	2.04	2.03	2.02	2.01	1.99	1.98	1.96	1.94	1.92	1.89	1.88	1.87	1.88	1.87	1.87	1.87	1.86	1.85	1.84	1.82	1.79	1.79
1.85	1.88	1.9	1.92	1.94	1.96	1.98	1.99	2.01	2.02	2.03	2.04	2.05	2.05	2.06	2.07	2.08	2.08	2.09	2.09	2.09	2.1	2.1	2.1	2.1	2.09	2.09	2.08	2.06	2.05	2.04	2.02	2	1.99	1.98	1.95	1.93	1.91	1.89	1.88	1.88	1.88	1.87	1.87	1.86	1.84	1.81	1.78	1.77	1.77
1.87	1.9	1.92	1.94	1.96	1.98	1.99	2.01	2.02	2.04	2.05	2.06	2.07	2.08	2.09	2.1	2.11	2.11	2.11	2.12	2.12	2.12	2.12	2.12	2.12	2.12	2.11	2.11	2.1	2.08	2.06	2.03	2.02	2.01	1.99	1.97	1.94	1.92	1.89	1.88	1.88	1.87	1.86	1.85	1.82	1.79	1.76	1.75	1.75	1.75
1.9	1.92	1.94	1.95	1.97	1.99	2.01	2.02	2.04	2.05	2.07	2.08	2.09	2.1	2.11	2.12	2.13	2.13	2.14	2.14	2.14	2.14	2.15	2.15	2.14	2.14	2.13	2.12	2.11	2.09	2.08	2.05	2.04	2.03	2.01	1.98	1.96	1.93	1.9	1.89	1.88	1.86	1.84	1.82	1.78	1.76	1.74	1.72	1.73	1.73
1.92	1.94	1.96	1.97	1.99	2.01	2.02	2.04	2.06	2.07	2.09	2.1	2.11	2.12	2.13	2.14	2.15	2.16	2.16	2.17	2.17	2.17	2.17	2.17	2.17	2.16	2.15	2.14	2.13	2.11	2.09	2.08	2.07	2.04	2.02	2	1.98	1.95	1.92	1.9	1.88	1.86	1.83	1.8	1.76	1.74	1.71	1.7	1.7	1.7
1.95	1.96	1.98	1.99	2.01	2.03	2.05	2.06	2.08	2.09	2.11	2.12	2.13	2.14	2.15	2.16	2.17	2.18	2.19	2.19	2.19	2.19	2.19	2.19	2.19	2.18	2.17	2.16	2.14	2.13	2.12	2.1	2.09	2.07	2.04	2.02	1.99	1.96	1.93	1.9	1.88	1.85	1.82	1.78	1.73	1.71	1.69	1.68	1.67	1.65
1.97	1.99	2	2.02	2.03	2.05	2.07	2.09	2.1	2.11	2.13	2.14	2.15	2.16	2.17	2.18	2.19	2.2	2.21	2.21	2.22	2.21	2.21	2.21	2.2	2.2	2.19	2.17	2.16	2.15	2.14	2.12	2.1	2.09	2.06	2.03	2	1.98	1.94	1.91	1.88	1.84	1.79	1.74	1.71	1.69	1.67	1.66	1.64	1.6
2	2.01	2.03	2.04	2.06	2.08	2.1	2.11	2.12	2.14	2.15	2.16	2.17	2.18	2.19	2.2	2.21	2.22	2.23	2.23	2.24	2.24	2.23	2.23	2.22	2.21	2.21	2.2	2.19	2.17	2.16	2.14	2.12	2.1	2.07	2.04	2.01	1.98	1.94	1.9	1.86	1.8	1.75	1.71	1.69	1.67	1.65	1.62	1.6	1.57
2.02	2.04	2.06	2.07	2.09	2.11	2.12	2.14	2.15	2.16	2.18	2.19	2.2	2.21	2.22	2.22	2.23	2.24	2.25	2.26	2.26	2.26	2.25	2.25	2.24	2.23	2.22	2.22	2.21	2.19	2.18	2.16	2.13	2.11	2.07	2.04	2	1.96	1.91	1.86	1.8	1.75	1.72	1.69	1.67	1.65	1.62	1.6	1.57	1.55
2.05	2.07	2.08	2.1	2.11	2.13	2.14	2.16	2.17	2.19	2.2	2.21	2.22	2.23	2.24	2.25	2.26	2.26	2.27	2.27	2.28	2.28	2.27	2.27	2.26	2.25	2.24	2.24	2.23	2.22	2.2	2.18	2.15	2.11	2.07	2.02	1.97	1.91	1.86	1.8	1.75	1.72	1.69	1.67	1.64	1.62	1.6	1.58	1.57	1.56
2.09	2.1	2.11	2.13	2.14	2.15	2.17	2.18	2.2	2.21	2.22	2.23	2.24	2.25	2.26	2.27	2.28	2.28	2.29	2.3	2.3	2.29	2.29	2.28	2.28	2.28	2.27	2.26	2.25	2.24	2.22	2.2	2.16	2.11	2.04	1.97	1.91	1.85	1.8	1.75	1.72	1.7	1.67	1.65	1.62	1.61	1.6	1.59	1.58	1.58
2.12	2.13	2.14	2.16	2.17	2.18	2.19	2.2	2.22	2.23	2.25	2.26	2.26	2.27	2.28	2.29	2.3	2.31	2.31	2.32	2.32	2.32	2.31	2.31	2.3	2.3	2.29	2.28	2.27	2.26	2.24	2.2	2.15	2.09	2	1.92	1.84	1.79	1.75	1.72	1.7	1.68	1.66	1.64	1.63	1.62	1.61	1.61	1.6	1.6
2.14	2.16	2.17	2.18	2.19	2.2	2.22	2.23	2.24	2.26	2.27	2.28	2.29	2.3	2.31	2.32	2.32	2.33	2.33	2.34	2.34	2.34	2.34	2.33	2.33	2.32	2.31	2.3	2.29	2.27	2.24	2.19	2.14	2.04	1.95	1.87	1.79	1.75	1.72	1.71	1.7	1.68	1.66	1.65	1.64	1.63	1.63	1.62	1.62	1.61
2.17	2.18	2.2	2.21	2.22	2.23	2.24	2.25	2.27	2.28	2.29	2.3	2.31	2.32	2.33	2.34	2.34	2.35	2.36	2.36	2.36	2.37	2.36	2.36	2.35	2.34	2.34	2.33	2.31	2.29	2.26	2.2	2.11	2	1.89	1.79	1.76	1.74	1.73	1.72	1.7	1.68	1.66	1.64	1.65	1.65	1.64	1.64	1.63	1.62
2.19	2.2	2.22	2.23	2.24	2.25	2.27	2.28	2.29	2.3	2.31	2.32	2.33	2.34	2.35	2.36	2.36	2.37	2.38	2.39	2.39	2.39	2.39	2.38	2.38	2.37	2.37	2.35	2.34	2.31	2.27	2.19	2.07	1.94	1.83	1.77	1.77	1.76	1.74	1.71	1.68	1.66	1.65	1.66	1.66	1.66	1.65	1.65	1.64	1.63
2.22	2.23	2.24	2.25	2.27	2.28	2.29	2.3	2.31	2.32	2.34	2.35	2.35	2.36	2.37	2.37	2.38	2.39	2.4	2.41	2.41	2.41	2.41	2.41	2.4	2.4	2.39	2.37	2.35	2.31	2.24	2.12	1.99	1.86	1.79	1.78	1.76	1.74	1.71	1.69	1.66	1.66	1.66	1.66	1.66	1.66	1.66	1.65	1.64	1.63
2.25	2.26	2.27	2.28	2.29	2.3	2.31	2.32	2.33	2.35	2.36	2.37	2.38	2.38	2.38	2.4	2.41	2.42	2.43	2.44	2.44	2.44	2.44	2.43	2.43	2.42	2.4	2.38	2.34	2.28	2.17	2.06	1.92	1.81	1.78	1.76	1.73	1.7	1.67	1.66	1.66	1.66	1.66	1.67	1.66	1.66	1.65	1.64	1.64	1.64
2.28	2.29	2.3	2.31	2.32	2.33	2.34	2.35	2.36	2.37	2.39	2.4	2.4	2.41	2.41	2.43	2.44	2.45	2.46	2.47	2.47	2.47	2.47	2.46	2.45	2.43	2.41	2.37	2.3	2.2	2.07	1.92	1.8	1.78	1.75	1.72	1.69	1.68	1.67	1.67	1.67	1.67	1.67	1.67	1.66	1.66	1.66	1.65	1.65	1.63
2.32	2.33	2.34	2.34	2.35	2.36	2.37	2.38	2.39	2.41	2.42	2.43	2.43	2.44	2.45	2.46	2.48	2.49	2.5	2.5	2.5	2.5	2.49	2.48	2.46	2.43	2.38	2.31	2.17	2.05	1.91	1.81	1.78	1.75	1.72	1.71	1.7	1.69	1.68	1.68	1.67	1.67	1.67	1.67	1.67	1.67	1.66	1.66	1.64	1.62
2.36	2.37	2.37	2.38	2.39	2.4	2.41	2.43	2.43	2.44	2.45	2.46	2.47	2.48	2.49	2.5	2.51	2.52	2.53	2.53	2.53	2.52	2.5	2.48	2.45	2.39	2.29	2.15	1.99	1.85	1.79	1.77	1.74	1.73	1.73	1.72	1.71	1.7	1.7	1.69	1.68	1.67	1.67	1.68	1.68	1.67	1.67	1.65	1.63	1.62
2.4	2.4	2.41	2.42	2.42	2.44	2.45	2.46	2.47	2.47	2.48	2.5	2.51	2.51	2.53	2.54	2.55	2.56	2.56	2.56	2.54	2.52	2.49	2.44	2.37	2.27	2.09	1.96	1.83	1.78	1.75	1.74	1.74	1.74	1.73	1.73	1.72	1.71	1.7	1.68	1.68	1.68	1.68	1.68	1.67	1.67	1.66	1.65	1.63	1.6
2.44	2.44	2.45	2.46	2.47	2.48	2.49	2.5	2.5	2.51	2.52	2.53	2.54	2.55	2.56	2.57	2.58	2.58	2.58	2.56	2.52	2.49	2.44	2.37	2.26	2.11	1.96	1.83	1.77	1.74	1.74	1.74	1.75	1.75	1.74	1.73	1.72	1.71	1.69	1.68	1.68	1.67	1.67	1.67	1.66	1.66	1.65	1.63	1.58	1.54
2.48	2.48	2.49	2.5	2.51	2.52	2.53	2.53	2.54	2.55	2.56	2.57	2.58	2.58	2.59	2.6	2.6	2.59	2.56	2.53	2.49	2.43	2.34	2.2	2.03	1.89	1.8	1.76	1.74	1.74	1.75	1.75	1.75	1.75	1.75	1.73	1.72	1.71	1.69	1.68	1.67	1.67	1.66	1.67	1.67	1.65	1.61	1.56	1.54	1.53
2.51	2.52	2.53	2.53	2.54	2.55	2.56	2.57	2.58	2.58	2.59	2.6	2.61	2.61	2.61	2.61	2.6	2.56	2.53	2.48	2.4	2.3	2.14	2.02	1.91	1.83	1.78	1.76	1.75	1.75	1.75	1.75	1.76	1.75	1.74	1.73	1.71	1.69	1.68	1.66	1.66	1.67	1.67	1.66	1.63	1.6	1.58	1.56	1.56	1.55
2.54	2.54	2.55	2.56	2.56	2.57	2.58	2.59	2.6	2.61	2.62	2.62	2.62	2.62	2.61	2.59	2.56	2.51	2.44	2.38	2.29	2.19	2.11	2.04	1.96	1.88	1.81	1.77	1.75	1.74	1.75	1.75	1.74	1.73	1.72	1.69	1.67	1.66	1.66	1.66	1.66	1.66	1.64	1.61	1.6	1.59	1.59	1.58	1.57	1.56
2.56	2.56	2.57	2.58	2.59	2.6	2.61	2.61	2.62	2.62	2.63	2.63	2.62	2.61	2.57	2.53	2.48	2.42	2.35	2.29	2.25	2.2	2.15	2.08	1.99	1.9	1.82	1.75	1.74	1.75	1.73	1.73	1.71	1.68	1.67	1.66	1.65	1.65	1.65	1.65	1.65	1.64	1.63	1.62	1.62	1.61	1.6	1.59	1.58	1.57
2.57	2.58	2.58	2.59	2.6	2.6	2.61	2.61	2.62	2.62	2.62	2.61	2.58	2.54	2.49	2.44	2.38	2.35	2.32	2.29	2.27	2.24	2.18	2.09	1.97	1.86	1.76	1.75	1.74	1.73	1.71	1.69	1.68	1.67	1.66	1.66	1.65	1.65	1.64	1.65	1.64	1.64	1.63	1.62	1.62	1.61	1.6	1.58	1.57	1.57
2.57	2.58	2.58	2.59	2.59	2.59	2.6	2.6	2.6	2.59	2.57	2.54	2.49	2.43	2.4	2.38	2.36	2.34	2.33	2.31	2.28	2.24	2.16	2.04	1.93	1.8	1.76	1.75	1.74	1.72	1.7	1.69	1.67	1.67	1.67	1.66	1.66	1.65	1.64	1.64	1.63	1.63	1.63	1.62	1.61	1.6	1.59	1.59	1.58	1.58
2.56	2.57	2.57	2.57	2.57	2.58	2.58	2.57	2.55	2.53	2.5	2.45	2.42	2.4	2.39	2.38	2.37	2.35	2.33	2.3	2.26	2.2	2.09	1.95	1.84	1.77	1.76	1.74	1.72	1.7	1.69	1.69	1.68	1.68	1.68	1.67	1.66	1.64	1.62	1.61	1.61	1.62	1.62	1.62	1.61	1.61	1.6	1.6	1.59	1.6
2.55	2.55	2.55	2.56	2.55	2.55	2.54	2.52	2.49	2.45	2.43	2.42	2.41	2.41	2.39	2.38	2.36	2.34	2.31	2.26	2.13	1.98	1.87	1.81	1.79	1.77	1.75	1.72	1.71	1.71	1.71	1.7	1.7	1.7	1.69	1.67	1.65	1.62	1.6	1.6	1.61	1.62	1.63	1.63	1.63	1.62	1.62	1.61	1.62	1.62
2.53	2.53	2.53	2.52	2.52	2.5	2.48	2.45	2.44	2.43	2.42	2.42	2.41	2.4	2.38	2.36	2.34	2.25	2.1	2	1.89	1.84	1.82	1.8	1.77	1.75	1.73	1.73	1.73	1.73	1.73	1.72	1.72	1.71	1.69	1.67	1.65	1.62	1.61	1.62	1.64	1.64	1.64	1.64	1.64	1.64	1.64	1.64	1.64	1.65
2.5	2.49	2.49	2.48	2.45	2.43	2.42	2.42	2.41	2.41	2.42	2.41	2.4	2.37	2.32	2.18	2.05	1.99	1.9	1.86	1.84	1.83	1.81	1.78	1.76	1.75	1.75	1.75	1.75	1.75	1.74	1.73	1.73	1.72	1.7	1.68	1.65	1.63	1.64	1.65	1.65	1.66	1.66	1.66	1.66	1.66	1.66	1.67	1.68	1.69
2.44	2.44	2.43	2.4	2.4	2.4	2.39	2.39	2.39	2.4	2.39	2.37	2.29	2.11	2.02	1.96	1.92	1.89	1.88	1.87	1.85	1.82	1.8	1.79	1.78	1.77	1.77	1.76	1.76	1.76	1.75	1.74	1.73	1.72	1.7	1.68	1.66	1.65	1.65	1.66	1.67	1.67	1.67	1.67	1.68	1.68	1.68	1.7	1.71	1.73
2.38	2.37	2.37	2.37	2.37	2.36	2.37	2.37	2.37	2.35	2.28	2.1	2.01	1.96	1.93	1.92	1.91	1.9	1.88	1.86	1.85	1.84	1.82	1.81	1.8	1.79	1.78	1.78	1.78	1.77	1.76	1.75	1.74	1.72	1.71	1.69	1.68	1.66	1.67	1.67	1.68	1.68	1.68	1.69	1.7	1.7	1.71	1.73	1.75	1.76
2.34	2.34	2.34	2.33	2.34	2.35	2.35	2.32	2.25	2.06	1.99	1.97	1.95	1.94	1.93	1.93	1.92	1.9	1.89	1.88	1.87	1.85	1.84	1.83	1.81	1.81	1.8	1.8	1.79	1.79	1.78	1.76	1.75	1.73	1.72	1.7	1.69	1.68	1.68	1.68	1.69	1.71	1.72	1.73	1.74	1.75	1.75	1.76	1.77	1.79
2.33	2.31	2.29	2.3	2.31	2.3	2.26	2.1	1.99	1.98	1.97	1.96	1.95	1.94	1.93	1.93	1.92	1.91	1.9	1.88	1.87	1.86	1.85	1.84	1.83	1.82	1.82	1.81	1.81	1.8	1.79	1.78	1.77	1.76	1.74	1.73	1.71	1.7	1.69	1.7	1.71	1.73	1.75	1.76	1.77	1.78	1.79	1.79	1.8	1.81
2.28	2.26	2.26	2.26	2.23	2.19	2.07	1.97	1.97	1.96	1.96	1.95	1.95	1.94	1.93	1.93	1.92	1.91	1.9	1.89	1.88	1.87	1.85	1.84	1.84	1.83	1.83	1.83	1.83	1.82	1.82	1.81	1.8	1.79	1.77	1.76	1.74	1.72	1.71	1.72	1.74	1.75	1.77	1.78	1.79	1.8	1.81	1.82	1.83	1.83
2.19	2.2	2.19	2.17	2.11	1.98	1.96	1.97	1.96	1.96	1.96	1.96	1.96	1.95	1.94	1.93	1.93	1.92	1.91	1.9	1.89	1.88	1.88	1.87	1.86	1.86	1.86	1.86	1.86	1.85	1.85	1.84	1.83	1.82	1.81	1.8	1.78	1.76	1.75	1.75	1.76	1.78	1.79	1.8	1.82	1.83	1.84	1.85	1.86	1.86
2.14	2.13	2.11	2.06	1.96	1.96	1.97	1.97	1.97	1.97	1.97	1.97	1.97	1.96	1.97	1.96	1.96	1.96	1.95	1.94	1.93	1.92	1.92	1.91	1.9	1.9	1.9	1.9	1.9	1.9	1.89	1.88	1.87	1.86	1.85	1.84	1.82	1.81	1.79	1.79	1.8	1.8	1.82	1.83	1.84	1.85	1.86	1.87	1.88	1.89
2.05	2.03	1.96	1.95	1.96	1.97	1.97	1.97	1.97	1.97	1.97	1.97	1.97	2	2.02	2.03	2.03	2.03	2.03	2.03	2.02	2	1.98	1.96	1.95	1.94	1.94	1.94	1.94	1.94	1.93	1.93	1.92	1.91	1.9	1.88	1.87	1.85	1.84	1.83	1.83	1.83	1.84	1.85	1.87	1.88	1.89	1.89	1.9	1.91
2	1.98	1.96	1.96	1.97	1.98	1.98	1.98	1.98	1.98	1.98	1.99	2	2.03	2.05	2.08	2.09	2.1	2.09	2.09	2.09	2.09	2.07	2.05	2.03	2.01	1.99	1.98	1.97	1.97	1.97	1.96	1.95	1.94	1.93	1.92	1.91	1.89	1.88	1.87	1.86	1.86	1.86	1.87	1.88	1.89	1.9	1.91	1.92	1.93
1.99	1.98	1.96	1.97	1.98	1.98	1.98	1.98	2	2.02	2.03	2.03	2.04	2.05	2.07	2.1	2.12	2.14	2.15	2.15	2.15	2.15	2.15	2.14	2.12	2.1	2.08	2.05	2.03	2.01	2	2	1.99	1.98	1.97	1.95	1.94	1.93	1.91	1.9	1.89	1.89	1.88	1.88	1.89	1.9	1.91	1.92	1.93	1.94
1.99	1.97	1.97	1.98	1.99	1.99	1.99	2	2.03	2.05	2.07	2.08	2.09	2.09	2.1	2.12	2.15	2.17	2.19	2.2	2.2	2.21	2.21	2.21	2.2	2.19	2.17	2.14	2.12	2.1	2.07	2.04	2.03	2.01	2	1.99	1.98	1.96	1.95	1.94	1.92	1.91	1.91	1.91	1.9	1.91	1.93	1.94	1.94	1.95
1.99	1.98	1.99	1.99	1.99	1.99	1.99	2.01	2.04	2.07	2.09	2.11	2.12	2.13	2.14	2.15	2.17	2.19	2.21	2.23	2.24	2.25	2.26	2.26	2.26	2.26	2.25	2.24	2.22	2.19	2.15	2.13	2.1	2.07	2.05	2.03	2.01	2	1.99	1.97	1.96	1.94	1.93	1.93	1.92	1.92	1.93	1.94	1.94	1.95
2	1.99	2	2	2	2	2.01	2.03	2.06	2.08	2.11	2.13	2.15	2.16	2.17	2.18	2.19	2.21	2.23	2.25	2.27	2.28	2.29	2.3	2.3	2.31	2.31	2.31	2.29	2.27	2.25	2.22	2.19	2.16	2.13	2.1	2.07	2.04	2.02	2.01	1.99	1.97	1.96	1.95	1.94	1.94	1.93	1.94	1.95	1.96
2.01	2	2.01	2.01	2.01	2.02	2.03	2.04	2.07	2.1	2.12	2.15	2.16	2.18	2.19	2.2	2.21	2.23	2.25	2.27	2.29	2.3	2.32	2.33	2.34	2.35	2.35	2.35	2.35	2.34	2.32	2.3	2.27	2.25	2.21	2.18	2.14	2.11	2.08	2.05	2.02	2.01	1.99	1.98	1.97	1.96	1.95	1.95	1.94	1.96
2.02	2.02	2.03	2.03	2.03	2.04	2.05	2.07	2.09	2.12	2.14	2.16	2.18	2.19	2.21	2.22	2.23	2.24	2.27	2.29	2.31	2.33	2.35	2.36	2.37	2.38	2.39	2.39	2.39	2.39	2.38	2.36	2.34	2.32	2.29	2.26	2.22	2.18	2.15	2.12	2.07	2.04	2.02	2	1.99	1.98	1.97	1.96	1.96	1.95
2.04	2.05	2.05	2.05	2.05	2.05	2.06	2.08	2.11	2.13	2.15	2.17	2.19	2.21	2.23	2.24	2.25	2.26	2.28	2.31	2.33	2.35	2.36	2.38	2.39	2.4	2.41	2.42	2.42	2.42	2.41	2.41	2.39	2.38	2.35	2.33	2.29	2.26	2.22	2.18	2.14	2.08	2.04	2.02	2.01	2	1.99	1.98	1.97	1.96
2.05	2.06	2.07	2.07	2.07	2.07	2.08	2.09	2.12	2.15	2.16	2.18	2.2	2.22	2.24	2.26	2.27	2.28	2.3	2.32	2.34	2.35	2.37	2.39	2.41	2.42	2.43	2.44	2.44	2.44	2.44	2.43	2.43	2.42	2.4	2.38	2.35	2.32	2.28	2.23	2.18	2.12	2.08	2.05	2.04	2.03	2.01	2	1.98	1.96
2.05	2.07	2.07	2.08	2.08	2.08	2.09	2.1	2.13	2.15	2.17	2.2	2.21	2.23	2.25	2.27	2.28	2.29	2.31	2.33	2.35	2.36	2.38	2.4	2.41	2.42	2.44	2.45	2.45	2.45	2.45	2.45	2.45	2.44	2.43	2.41	2.39	2.35	2.31	2.26	2.2	2.14	2.09	2.06	2.05	2.04	2.03	2.01	2	1.98
2.07	2.08	2.09	2.09	2.09	2.09	2.1	2.12	2.14	2.16	2.19	2.21	2.23	2.24	2.26	2.27	2.29	2.3	2.32	2.34	2.36	2.37	2.39	2.41	2.42	2.43	2.45	2.46	2.46	2.46	2.47	2.47	2.46	2.46	2.45	2.43	2.41	2.37	2.33	2.27	2.2	2.15	2.1	2.07	2.06	2.05	2.04	2.03	2.01	1.99
2.09	2.1	2.1	2.11	2.11	2.11	2.12	2.14	2.16	2.18	2.2	2.23	2.24	2.26	2.27	2.29	2.3	2.32	2.34	2.36	2.38	2.39	2.41	2.42	2.44	2.45	2.47	2.48	2.48	2.48	2.48	2.48	2.48	2.47	2.46	2.44	2.41	2.37	2.32	2.26	2.2	2.15	2.11	2.08	2.07	2.06	2.05	2.03	2.01	1.99
2.1	2.11	2.12	2.12	2.12	2.12	2.13	2.15	2.17	2.2	2.22	2.24	2.26	2.27	2.29	2.31	2.32	2.34	2.35	2.37	2.39	2.41	2.43	2.44	2.46	2.48	2.49	2.5	2.5	2.5	2.5	2.49	2.49	2.48	2.47	2.44	2.41	2.37	2.31	2.25	2.19	2.15	2.11	2.09	2.08	2.07	2.05	2.04	2.02	2
2.11	2.12	2.12	2.12	2.12	2.12	2.14	2.16	2.18	2.21	2.23	2.25	2.27	2.29	2.31	2.33	2.34	2.35	2.37	2.39	2.4	2.42	2.44	2.46	2.48	2.49	2.5	2.5	2.51	2.5	2.5	2.49	2.48	2.47	2.45	2.42	2.39	2.35	2.29	2.23	2.18	2.14	2.1	2.09	2.08	2.07	2.06	2.04	2.03	2.01
2.11	2.12	2.12	2.12	2.12	2.13	2.15	2.17	2.2	2.22	2.25	2.26	2.28	2.3	2.32	2.34	2.35	2.37	2.38	2.4	2.41	2.43	2.45	2.47	2.48	2.49	2.5	2.5	2.5	2.5	2.49	2.48	2.47	2.46	2.44	2.42	2.38	2.34	2.28	2.22	2.17	2.13	2.1	2.09	2.08	2.07	2.06	2.04	2.03	2.01
2.1	2.11	2.12	2.13	2.14	2.14	2.16	2.18	2.21	2.23	2.25	2.27	2.29	2.31	2.33	2.34	2.36	2.38	2.39	2.4	2.42	2.44	2.45	2.46	2.48	2.49	2.49	2.5	2.49	2.49	2.48	2.48	2.46	2.45	2.43	2.41	2.37	2.33	2.26	2.2	2.16	2.12	2.1	2.09	2.08	2.06	2.05	2.04	2.02	2
2.11	2.12	2.13	2.14	2.15	2.16	2.17	2.19	2.21	2.24	2.25	2.27	2.29	2.31	2.33	2.35	2.36	2.38	2.4	2.41	2.42	2.43	2.44	2.45	2.47	2.48	2.49	2.49	2.49	2.49	2.48	2.47	2.45	2.44	2.42	2.4	2.37	2.32	2.26	2.2	2.14	2.11	2.1	2.09	2.08	2.07	2.06	2.04	2.02	1.99
2.12	2.13	2.13	2.14	2.16	2.17	2.19	2.21	2.23	2.25	2.27	2.28	2.3	2.32	2.34	2.36	2.37	2.38	2.4	2.42	2.43	2.44	2.45	2.46	2.47	2.48	2.48	2.48	2.48	2.48	2.47	2.46	2.45	2.43	2.42	2.39	2.36	2.31	2.24	2.17	2.13	2.11	2.11	2.1	2.09	2.07	2.05	2.03	2.01	1.97
2.11	2.12	2.14	2.16	2.18	2.19	2.21	2.23	2.25	2.26	2.28	2.29	2.31	2.33	2.35	2.37	2.38	2.4	2.41	2.42	2.44	2.45	2.46	2.47	2.47	2.48	2.48	2.48	2.48	2.48	2.47	2.46	2.44	2.42	2.4	2.37	2.33	2.27	2.21	2.16	2.13	2.12	2.11	2.09	2.08	2.05	2.03	2	1.96	1.91
2.13	2.15	2.17	2.19	2.2	2.22	2.24	2.26	2.27	2.28	2.29	2.3	2.32	2.34	2.36	2.37	2.39	2.4	2.41	2.43	2.44	2.45	2.46	2.47	2.47	2.48	2.49	2.49	2.48	2.47	2.46	2.44	2.42	2.4	2.37	2.34	2.3	2.24	2.19	2.15	2.13	2.11	2.1	2.07	2.05	2.02	1.98	1.93	1.86	1.79
2.16	2.18	2.2	2.22	2.24	2.25	2.27	2.28	2.29	2.3	2.31	2.32	2.34	2.35	2.37	2.38	2.4	2.41	2.42	2.44	2.45	2.46	2.47	2.48	2.49	2.5	2.49	2.49	2.48	2.46	2.45	2.43	2.41	2.39	2.37	2.34	2.29	2.23	2.18	2.14	2.12	2.1	2.08	2.04	1.98	1.91	1.83	1.76	1.72	1.73
2.18	2.2	2.22	2.23	2.25	2.27	2.28	2.29	2.3	2.31	2.32	2.33	2.34	2.36	2.37	2.38	2.4	2.41	2.43	2.44	2.45	2.46	2.48	2.49	2.5	2.5	2.49	2.48	2.47	2.45	2.44	2.43	2.41	2.39	2.36	2.32	2.28	2.21	2.17	2.14	2.11	2.07	2.03	1.97	1.9	1.84	1.77	1.71	1.71	1.74
2.2	2.21	2.23	2.25	2.26	2.28	2.29	2.29	2.3	2.31	2.32	2.33	2.35	2.36	2.37	2.39	2.4	2.42	2.43	2.45	2.46	2.47	2.49	2.5	2.5	2.49	2.48	2.47	2.46	2.45	2.43	2.42	2.4	2.38	2.34	2.3	2.25	2.2	2.16	2.12	2.08	2.03	1.98	1.94	1.89	1.86	1.83	1.8	1.75	1.75
2.2	2.22	2.24	2.25	2.27	2.28	2.28	2.29	2.3	2.31	2.32	2.34	2.35	2.36	2.38	2.4	2.41	2.42	2.44	2.45	2.47	2.48	2.49	2.5	2.49	2.48	2.47	2.46	2.45	2.44	2.42	2.41	2.38	2.35	2.32	2.26	2.21	2.17	2.13	2.09	2.04	2	1.96	1.92	1.9	1.89	1.88	1.87	1.86	1.82
2.22	2.23	2.24	2.25	2.26	2.26	2.27	2.28	2.3	2.31	2.32	2.34	2.35	2.37	2.38	2.4	2.42	2.43	2.45	2.47	2.48	2.49	2.49	2.49	2.49	2.48	2.47	2.46	2.45	2.43	2.41	2.39	2.36	2.32	2.27	2.23	2.19	2.15	2.11	2.07	2.01	1.98	1.96	1.93	1.92	1.92	1.91	1.9	1.89	1.88
2.22	2.23	2.24	2.24	2.25	2.26	2.27	2.29	2.3	2.31	2.33	2.35	2.37	2.38	2.4	2.42	2.43	2.45	2.47	2.48	2.49	2.49	2.49	2.49	2.49	2.48	2.47	2.45	2.44	2.42	2.4	2.37	2.34	2.3	2.25	2.2	2.17	2.13	2.07	2.02	1.99	1.97	1.96	1.95	1.95	1.94	1.94	1.93	1.92	1.9
2.22	2.23	2.24	2.24	2.25	2.27	2.28	2.29	2.31	2.32	2.34	2.36	2.38	2.4	2.41	2.43	2.45	2.46	2.47	2.48	2.49	2.49	2.5	2.49	2.48	2.47	2.46	2.44	2.42	2.4	2.38	2.35	2.32	2.28	2.23	2.2	2.15	2.1	2.05	2.01	2	1.99	1.99	1.98	1.97	1.96	1.96	1.94	1.93	1.9
2.22	2.23	2.24	2.25	2.26	2.27	2.29	2.3	2.32	2.34	2.36	2.38	2.39	2.41	2.43	2.44	2.46	2.47	2.47	2.48	2.5	2.5	2.5	2.49	2.47	2.46	2.45	2.43	2.42	2.4	2.37	2.34	2.3	2.26	2.21	2.17	2.12	2.08	2.04	2.03	2.03	2.02	2.01	2	1.99	1.98	1.97	1.95	1.93	1.9
2.22	2.23	2.24	2.25	2.27	2.28	2.29	2.31	2.33	2.35	2.37	2.39	2.41	2.43	2.44	2.45	2.46	2.47	2.48	2.5	2.5	2.5	2.49	2.48	2.47	2.46	2.45	2.43	2.4	2.38	2.35	2.32	2.28	2.24	2.19	2.15	2.11	2.07	2.06	2.05	2.03	2.02	2.02	2.01	2	1.99	1.97	1.96	1.93	1.91
2.23	2.24	2.25	2.26	2.28	2.29	2.31	2.33	2.35	2.37	2.39	2.41	2.43	2.44	2.45	2.45	2.47	2.48	2.5	2.5	2.5	2.5	2.49	2.48	2.47	2.45	2.43	2.41	2.39	2.36	2.34	2.31	2.27	2.23	2.18	2.14	2.1	2.07	2.06	2.03	2.03	2.04	2.03	2.02	2.01	2	1.98	1.96	1.93	1.93
2.23	2.24	2.26	2.27	2.29	2.31	2.32	2.35	2.37	2.39	2.41	2.42	2.43	2.44	2.45	2.47	2.48	2.49	2.5	2.5	2.5	2.5	2.49	2.48	2.46	2.44	2.42	2.4	2.38	2.36	2.33	2.3	2.27	2.22	2.17	2.11	2.08	2.05	2.03	2.04	2.05	2.05	2.04	2.03	2.02	2	1.98	1.95	1.94	1.95
2.24	2.26	2.27	2.28	2.3	2.32	2.34	2.36	2.38	2.4	2.42	2.43	2.44	2.45	2.47	2.48	2.5	2.51	2.51	2.51	2.51	2.5	2.48	2.47	2.45	2.43	2.41	2.39	2.37	2.35	2.33	2.3	2.26	2.21	2.13	2.08	2.05	2.03	2.05	2.06	2.06	2.05	2.05	2.03	2.01	2	1.98	1.96	1.97	1.98
2.26	2.27	2.29	2.3	2.32	2.34	2.36	2.38	2.39	2.41	2.42	2.44	2.46	2.47	2.48	2.5	2.51	2.52	2.52	2.52	2.51	2.49	2.48	2.46	2.45	2.43	2.41	2.39	2.37	2.35	2.32	2.28	2.23	2.16	2.08	2.04	2.04	2.05	2.07	2.07	2.07	2.06	2.05	2.03	2.02	2	1.98	1.99	2	2.01
2.27	2.29	2.3	2.32	2.33	2.35	2.37	2.39	2.4	2.42	2.44	2.46	2.47	2.48	2.49	2.51	2.52	2.52	2.52	2.51	2.5	2.49	2.47	2.45	2.44	2.42	2.4	2.38	2.36	2.34	2.3	2.25	2.18	2.09	2.03	2.04	2.06	2.07	2.08	2.08	2.07	2.07	2.05	2.04	2.02	2	2	2.02	2.03	2.05
2.29	2.3	2.32	2.33	2.35	2.37	2.39	2.4	2.42	2.44	2.45	2.47	2.48	2.49	2.5	2.51	2.52	2.52	2.52	2.51	2.49	2.48	2.46	2.45	2.43	2.41	2.39	2.37	2.35	2.31	2.25	2.18	2.08	2.04	2.05	2.07	2.08	2.09	2.1	2.09	2.08	2.07	2.05	2.03	2.02	2.02	2.03	2.05	2.06	2.08
2.3	2.32	2.33	2.35	2.37	2.38	2.4	2.42	2.43	2.45	2.46	2.48	2.49	2.5	2.51	2.52	2.52	2.52	2.51	2.5	2.49	2.47	2.46	2.44	2.42	2.4	2.38	2.35	2.32	2.26	2.18	2.09	2.05	2.06	2.07	2.09	2.1	2.11	2.11	2.1	2.08	2.07	2.05	2.03	2.03	2.04	2.06	2.07	2.09	2.1
2.32	2.33	2.35	2.37	2.39	2.4	2.42	2.43	2.45	2.46	2.48	2.49	2.5	2.51	2.52	2.53	2.53	2.52	2.51	2.5	2.49	2.47	2.45	2.43	2.41	2.39	2.36	2.31	2.26	2.18	2.11	2.06	2.06	2.07	2.09	2.1	2.11	2.12	2.11	2.1	2.09	2.07	2.06	2.05	2.06	2.07	2.09	2.1	2.12	2.13
[truncated: 486 more columns]

## Sheet: Fig. 4
Fig. 4a					Fig. 4b						Fig. 4c					Fig. 4d
Bare Zn		Zn-Ti			Bare Zn		Zn-Ti				Bare Zn		Zn-Ti			Bare Zn						Zn-Ti
Cycling time	Voltage	Cycling time	Voltage		Cycling time	Voltage	Cycling time	Voltage	Current density		Cycling number	CE	Cycling number	CE		1st		50th		347th		1st		50th		500th		2500th
0	-0.0034	0	-0.004		0	-0.01116	0	-0.0031	0		1	94.774	1	95.714		Areal capacity	Voltage	Areal capacity	Voltage	Areal capacity	Voltage	Areal capacity	Voltage	Areal capacity	Voltage	Areal capacity	Voltage	Areal capacity	Voltage
0	-0.0707	0	-0.0332		0	-0.04061	0	-0.02883	-0.98		2	97.905	2	98.343		0	0.93316	0	-0.0186	0	-0.3959	0	0.93006	0	0.02511	0	0.00806	0	-0.00248
0	-0.0685	0	-0.0329		0.002	-0.04061	0.002	-0.02883	-0.98		3	98.206	3	98.635		0	-0.10541	0.01168	-0.0186	0.01168	-0.3959	0	0.00744	0.00212	0.00372	0.00283	-0.00341	0.00221	-0.00961
0.01	-0.0667	0.01	-0.0332		0.002	-0.04061	0.003	-0.02883	-0.98		4	98.342	4	98.804		0.01018	-0.10541	0.01274	-0.0186	0.01274	-0.3959	0.0015	-0.07068	0.00469	-0.00558	0.00434	-0.00713	0.00301	-0.01302
0.01	-0.0642	0.01	-0.0332		0.003	-0.04061	0.003	-0.02883	-0.98		5	98.196	5	98.749		0.01124	-0.10541	0.01451	-0.02511	0.01407	-0.3959	0.00292	-0.06944	0.00602	-0.00806	0.00726	-0.01209	0.00451	-0.01767
0.01	-0.0623	0.01	-0.0335		0.003	-0.04061	0.003	-0.02883	-0.98		6	98.303	6	98.906		0.01319	-0.09921	0.01558	-0.02511	0.01584	-0.29421	0.00434	-0.062	0.00735	-0.00992	0.00903	-0.01426	0.00593	-0.02046
0.01	-0.0608	0.01	-0.0335		0.003	-0.04061	0.004	-0.02883	-0.98		7	98.609	7	98.837		0.01398	-0.09921	0.01735	-0.02511	0.0169	-0.29421	0.00549	-0.05921	0.00867	-0.01147	0.01035	-0.01612	0.00717	-0.02232
0.02	-0.0598	0.02	-0.0347		0.004	-0.04061	0.004	-0.02945	-0.98		8	98.538	8	99.041		0.01717	-0.09518	0.01823	-0.02914	0.01973	-0.26972	0.00735	-0.05704	0.01	-0.01271	0.01177	-0.01798	0.00841	-0.02449
0.02	-0.0583	0.02	-0.0344		0.004	-0.04061	0.004	-0.02945	-0.98		9	98.694	9	98.892		0.01823	-0.09518	0.02124	-0.02914	0.0208	-0.26972	0.00858	-0.05611	0.01133	-0.01426	0.0131	-0.01891	0.00991	-0.02542
0.02	-0.0586	0.02	-0.0341		0.004	-0.04061	0.004	-0.02945	-0.98		10	98.371	10	99.001		0.02106	-0.09208	0.02239	-0.03193	0.02265	-0.26228	0.00991	-0.05518	0.01319	-0.01612	0.01434	-0.01922	0.01124	-0.02573
0.03	-0.0577	0.03	-0.0335		0.004	-0.0403	0.005	-0.02945	-0.98		11	98.835	11	99.037		0.02416	-0.09053	0.02425	-0.03193	0.02363	-0.26228	0.01115	-0.05456	0.01442	-0.01736	0.01584	-0.01953	0.01319	-0.02573
0.03	-0.0574	0.03	-0.0332		0.005	-0.0403	0.005	-0.02945	-0.98		12	98.764	12	99.076		0.02513	-0.09053	0.02522	-0.03193	0.02549	-0.26228	0.0131	-0.05363	0.01558	-0.01829	0.01717	-0.01922	0.01434	-0.02573
0.03	-0.0564	0.03	-0.0329		0.005	-0.0403	0.005	-0.02945	-0.98		13	98.532	13	99.133		0.0269	-0.09053	0.02814	-0.03317	0.02814	-0.31591	0.01416	-0.05332	0.0169	-0.01891	0.0185	-0.01922	0.01558	-0.02573
0.03	-0.0561	0.03	-0.0329		0.005	-0.03999	0.006	-0.02945	-0.98		14	98.862	14	99.147		0.02788	-0.08898	0.02929	-0.03193	0.03088	-0.4486	0.01549	-0.05301	0.01823	-0.01891	0.01947	-0.01891	0.01699	-0.02573
0.04	-0.0558	0.04	-0.0316		0.006	-0.03999	0.006	-0.02945	-0.98		15	98.883	15	99.176		0.03088	-0.08898	0.03106	-0.03193	0.03257	-0.4486	0.0169	-0.05239	0.01956	-0.01891	0.02088	-0.01891	0.01841	-0.02573
0.04	-0.0543	0.04	-0.0313		0.006	-0.03968	0.006	-0.02945	-0.98		16	99.219	16	99.206		0.03204	-0.08619	0.03195	-0.03193	0.0354	-0.32211	0.01841	-0.05208	0.02106	-0.01891	0.02239	-0.01891	0.01982	-0.02573
0.04	-0.0539	0.04	-0.0313		0.006	-0.03968	0.007	-0.02945	-0.98		17	98.835	17	99.211		0.03628	-0.08557	0.03398	-0.03162	0.03646	-0.32211	0.01965	-0.05177	0.02292	-0.0186	0.02381	-0.01891	0.02124	-0.02573
0.04	-0.0546	0.04	-0.031		0.007	-0.03968	0.007	-0.02945	-0.98		18	99.329	18	99.265		0.03814	-0.08557	0.03487	-0.03162	0.03929	-0.27654	0.02097	-0.05177	0.02434	-0.0186	0.02522	-0.01891	0.02274	-0.02573
0.05	-0.0539	0.05	-0.031		0.007	-0.03968	0.007	-0.02852	-0.98		19	98.972	19	99.291		0.03903	-0.08557	0.03673	-0.03162	0.04204	-0.28832	0.02248	-0.05146	0.02566	-0.0186	0.02655	-0.01891	0.02416	-0.02573
0.05	-0.0539	0.05	-0.0304		0.007	-0.03968	0.007	-0.02852	-0.98		20	99.121	20	99.345		0.04071	-0.08464	0.0377	-0.03131	0.04372	-0.28832	0.02389	-0.05115	0.0269	-0.01829	0.02805	-0.0186	0.0254	-0.02604
0.05	-0.0539	0.05	-0.0301		0.008	-0.03968	0.008	-0.02852	-0.98		21	99.187	21	99.442		0.04159	-0.08464	0.04062	-0.03131	0.04469	-0.28832	0.02531	-0.05084	0.02814	-0.01829	0.02947	-0.0186	0.02664	-0.02604
0.06	-0.0539	0.06	-0.0298		0.008	-0.03937	0.008	-0.02852	-0.98		22	99.052	22	99.352		0.04504	-0.08371	0.04354	-0.03131	0.04752	-0.29018	0.02664	-0.05053	0.02938	-0.01829	0.03071	-0.0186	0.02788	-0.02604
0.06	-0.0533	0.06	-0.0298		0.008	-0.03937	0.008	-0.02852	-0.98		23	99.328	23	99.479		0.04593	-0.08371	0.04442	-0.03131	0.05044	-0.32862	0.02788	-0.05053	0.0308	-0.01798	0.03212	-0.0186	0.02965	-0.02604
0.06	-0.0527	0.06	-0.0295		0.008	-0.03937	0.009	-0.02852	-0.98		24	99.141	24	99.386		0.04894	-0.08216	0.04619	-0.031	0.05142	-0.32862	0.02912	-0.05022	0.03221	-0.01798	0.03354	-0.0186	0.03062	-0.02604
0.06	-0.0524	0.06	-0.0291		0.009	-0.03937	0.009	-0.02852	-0.98		25	99.092	25	99.451		0.04991	-0.08216	0.04929	-0.031	0.05327	-0.31188	0.03115	-0.04991	0.03345	-0.01798	0.03496	-0.0186	0.03274	-0.02604
0.07	-0.0521	0.07	-0.0288		0.009	-0.03937	0.009	-0.02852	-0.98		26	99.456	26	99.391		0.05177	-0.08154	0.05018	-0.031	0.05416	-0.31188	0.03248	-0.04991	0.03531	-0.01798	0.03655	-0.0186	0.03398	-0.02604
0.07	-0.0512	0.07	-0.0288		0.009	-0.03937	0.009	-0.02852	-0.98		27	99.239	27	99.529		0.05274	-0.08154	0.05195	-0.031	0.05602	-0.31188	0.03381	-0.0496	0.03673	-0.01798	0.03779	-0.0186	0.03522	-0.02635
0.07	-0.0518	0.07	-0.0285		0.01	-0.03937	0.01	-0.02852	-0.98		28	99.374	28	99.443		0.05469	-0.08092	0.05292	-0.031	0.05885	-0.36861	0.03531	-0.0496	0.03788	-0.01798	0.0392	-0.0186	0.03655	-0.02635
0.08	-0.0515	0.08	-0.0288		0.01	-0.03937	0.01	-0.02852	-0.98		29	99.505	29	99.538		0.05566	-0.08092	0.05593	-0.031	0.05973	-0.36861	0.03743	-0.04929	0.03929	-0.01798	0.04035	-0.0186	0.03779	-0.02635
0.08	-0.0505	0.08	-0.0288		0.01	-0.03875	0.01	-0.02883	-0.98		30	99.469	30	99.499		0.05735	-0.08092	0.05699	-0.031	0.06177	-0.41295	0.03929	-0.04898	0.04106	-0.01798	0.0423	-0.0186	0.03903	-0.02635
0.08	-0.0502	0.08	-0.0282		0.011	-0.03875	0.011	-0.02883	-0.98		31	99.21	31	99.527		0.05823	-0.08092	0.05885	-0.031	0.0654	-0.33079	0.04071	-0.04898	0.04221	-0.01798	0.04319	-0.0186	0.04097	-0.02666
0.08	-0.0508	0.08	-0.0285		0.011	-0.03875	0.011	-0.02883	-0.98		32	99.4	32	99.568		0.06035	-0.07999	0.05973	-0.031	0.06823	-0.35094	0.04212	-0.04867	0.04345	-0.01798	0.04496	-0.0186	0.04239	-0.02666
0.09	-0.0505	0.09	-0.0282		0.011	-0.03844	0.011	-0.02883	-0.98		33	99.488	33	99.499		0.06133	-0.07999	0.06168	-0.03162	0.07115	-0.35094	0.04363	-0.04867	0.04487	-0.01798	0.04637	-0.01891	0.04363	-0.02666
0.09	-0.0505	0.09	-0.0285		0.011	-0.03844	0.011	-0.02883	-0.98		34	99.38	34	99.579		0.06434	-0.07999	0.06265	-0.03162	0.07407	-0.29886	0.04487	-0.04867	0.04628	-0.01798	0.04788	-0.01891	0.04504	-0.02666
0.09	-0.0499	0.09	-0.0279		0.012	-0.03844	0.012	-0.02883	-0.98		35	99.462	35	99.549		0.06549	-0.07999	0.06442	-0.03131	0.07496	-0.29886	0.04628	-0.04836	0.04752	-0.01798	0.05035	-0.01891	0.04646	-0.02666
0.09	-0.0493	0.09	-0.0279		0.012	-0.03844	0.012	-0.02914	-0.98		36	99.356	36	99.56		0.0685	-0.07875	0.0654	-0.03131	0.0769	-0.24337	0.04752	-0.04836	0.04894	-0.01798	0.05159	-0.01891	0.0477	-0.02697
0.1	-0.0496	0.1	-0.0282		0.012	-0.03844	0.012	-0.02914	-0.98		37	99.464	37	99.586		0.06956	-0.07875	0.06805	-0.03162	0.07779	-0.24337	0.04876	-0.04836	0.05018	-0.01798	0.05363	-0.01891	0.04894	-0.02697
0.1	-0.0496	0.1	-0.0276		0.013	-0.03844	0.013	-0.02914	-0.98		38	99.803	38	99.52		0.07142	-0.07844	0.06991	-0.03162	0.07965	-0.22538	0.05027	-0.04805	0.05204	-0.01798	0.05478	-0.01891	0.05018	-0.02697
0.1	-0.0481	0.1	-0.0279		0.013	-0.03844	0.013	-0.02914	-0.98		39	99.196	39	99.599		0.07248	-0.07844	0.07265	-0.03131	0.08071	-0.22538	0.0515	-0.04805	0.05319	-0.01798	0.05611	-0.01891	0.05177	-0.02697
0.11	-0.0481	0.11	-0.0282		0.013	-0.03844	0.013	-0.02914	-0.98		40	99.482	40	99.637		0.07522	-0.07719	0.07673	-0.03162	0.08257	-0.22538	0.05274	-0.04805	0.05451	-0.01798	0.05752	-0.01891	0.05319	-0.02697
0.11	-0.049	0.11	-0.0279		0.014	-0.03844	0.014	-0.02883	-0.98		41	97.777	41	99.61		0.07823	-0.07688	0.0777	-0.03162	0.08354	-0.21763	0.05416	-0.04774	0.05575	-0.01798	0.05903	-0.01891	0.05442	-0.02728
0.11	-0.0481	0.11	-0.0279		0.014	-0.03844	0.014	-0.02883	-0.98		42	95.62	42	99.62		0.07929	-0.07688	0.07956	-0.03193	0.08531	-0.21763	0.05575	-0.04774	0.05752	-0.01798	0.06035	-0.01891	0.05619	-0.02728
0.11	-0.0481	0.11	-0.0276		0.014	-0.03844	0.014	-0.02883	-0.98		43	97.979	43	99.623		0.08115	-0.07688	0.08053	-0.03193	0.08619	-0.21763	0.05699	-0.04743	0.05885	-0.01798	0.06177	-0.01891	0.0577	-0.02728
0.12	-0.0481	0.12	-0.0273		0.014	-0.03844	0.014	-0.02883	-0.98		44	98.85	44	99.61		0.08195	-0.07657	0.08354	-0.03193	0.0892	-0.22228	0.05832	-0.04743	0.06035	-0.01798	0.06274	-0.01891	0.05912	-0.02728
0.12	-0.0477	0.12	-0.0273		0.015	-0.03844	0.015	-0.02883	-0.98		45	98.895	45	99.59		0.08372	-0.07657	0.08487	-0.03193	0.09186	-0.22879	0.06018	-0.04712	0.06159	-0.01798	0.06398	-0.01891	0.06	-0.02728
0.12	-0.0477	0.12	-0.0264		0.015	-0.03813	0.015	-0.02883	-0.98		46	99.588	46	99.604		0.08487	-0.07657	0.08779	-0.03255	0.09478	-0.22879	0.06159	-0.04712	0.06301	-0.01798	0.06584	-0.01891	0.06124	-0.02759
0.13	-0.0477	0.13	-0.027		0.015	-0.03813	0.015	-0.02883	-0.98		47	99.324	47	99.658		0.0877	-0.07595	0.08885	-0.03255	0.09752	-0.22786	0.06283	-0.04712	0.06425	-0.01798	0.06717	-0.01891	0.06274	-0.02759
0.13	-0.0477	0.13	-0.027		0.016	-0.03813	0.016	-0.02883	-0.98		48	99.335	48	99.616		0.09071	-0.07533	0.0908	-0.03255	0.09929	-0.2505	0.06434	-0.04681	0.06558	-0.01798	0.06858	-0.01891	0.06398	-0.02759
0.13	-0.0474	0.13	-0.0267		0.016	-0.03813	0.016	-0.02883	-0.98		49	99.492	49	99.598		0.09177	-0.07533	0.09168	-0.03286	0.10027	-0.2505	0.06549	-0.04681	0.0669	-0.01798	0.07	-0.01922	0.06584	-0.02759
0.13	-0.0474	0.13	-0.0267		0.016	-0.03813	0.016	-0.02945	-0.98		50	99.119	50	99.61		0.09354	-0.07564	0.09354	-0.03286	0.10133	-0.2505	0.06673	-0.04681	0.06832	-0.01829	0.07124	-0.01922	0.06699	-0.02759
0.14	-0.0465	0.14	-0.026		0.017	-0.03813	0.017	-0.02945	-0.98		51	99.505	51	99.684		0.09442	-0.07564	0.09434	-0.03286	0.10336	-0.27065	0.06858	-0.0465	0.06982	-0.01829	0.07239	-0.01922	0.06814	-0.02759
0.14	-0.0468	0.14	-0.027		0.017	-0.03813	0.017	-0.02852	-0.98		--	--	52	99.595		0.09619	-0.07564	0.09646	-0.03317	0.10416	-0.27065	0.07	-0.0465	0.07106	-0.01829	0.07389	-0.01922	0.07009	-0.0279
0.14	-0.0465	0.14	-0.0257		0.017	-0.03813	0.017	-0.02852	-0.98		53	99.579	53	99.654		0.09885	-0.07564	0.09752	-0.03317	0.10628	-0.27065	0.0715	-0.0465	0.07274	-0.01829	0.07531	-0.01922	0.07133	-0.0279
0.14	-0.0462	0.14	-0.0264		0.018	-0.03813	0.017	-0.02852	-0.98		54	99.51	54	99.641		0.10053	-0.07564	0.10035	-0.03286	0.10717	-0.26941	0.07265	-0.04619	0.07398	-0.01829	0.07673	-0.01922	0.07257	-0.0279
0.15	-0.0465	0.15	-0.026		0.018	-0.03813	0.018	-0.02945	-0.98		55	99.787	55	99.596		0.10168	-0.07564	0.10301	-0.03317	0.10894	-0.26941	0.07398	-0.04619	0.07522	-0.01829	0.07823	-0.01922	0.07372	-0.0279
0.15	-0.0462	0.15	-0.0267		0.018	-0.03813	0.018	-0.02945	-0.98		56	99.398	56	99.635		0.10451	-0.07564	0.10487	-0.03317	0.10982	-0.26941	0.07522	-0.04619	0.07655	-0.01829	0.07965	-0.01922	0.07558	-0.0279
0.15	-0.0462	0.15	-0.0264		0.018	-0.03813	0.018	-0.02945	-0.98		57	99.505	57	99.622		0.10735	-0.07533	0.10752	-0.03317	0.11274	-0.25639	0.07646	-0.04619	0.07858	-0.01829	0.08097	-0.01922	0.07681	-0.02821
0.16	-0.0456	0.16	-0.0264		0.019	-0.03813	0.019	-0.02914	-0.98		58	99.662	58	99.64		0.11009	-0.07502	0.1085	-0.03317	0.11442	-0.26569	0.07832	-0.04588	0.07991	-0.01829	0.08239	-0.01922	0.07841	-0.02821
0.16	-0.0453	0.16	-0.0257		0.019	-0.03813	0.019	-0.02914	-0.98		59	99.736	59	99.621		0.1131	-0.0744	0.11027	-0.03317	0.1154	-0.26569	0.07947	-0.04588	0.08115	-0.01829	0.08363	-0.01922	0.07929	-0.02821
0.16	-0.0456	0.16	-0.0264		0.019	-0.03813	0.019	-0.02914	-0.98		60	99.816	60	99.623		0.11398	-0.0744	0.11115	-0.03317	0.11726	-0.26569	0.08115	-0.04588	0.08274	-0.01829	0.08504	-0.01953	0.08062	-0.02821
0.16	-0.0446	0.16	-0.0264		0.02	-0.03813	0.019	-0.02914	-0.98		61	99.527	61	99.703		0.11584	-0.0744	0.11398	-0.03317	0.11823	-0.26011	0.0823	-0.04557	0.08398	-0.0186	0.08637	-0.01953	0.08204	-0.02821
0.17	-0.045	0.17	-0.0264		0.02	-0.03813	0.02	-0.02914	-0.98		62	99.458	62	99.633		0.1169	-0.07409	0.11566	-0.03317	0.12009	-0.26011	0.08372	-0.04557	0.08522	-0.0186	0.0877	-0.01953	0.08407	-0.02821
0.17	-0.0456	0.17	-0.0264		0.02	-0.03813	0.02	-0.02914	-0.98		63	99.792	63	99.649		0.11973	-0.07409	0.11673	-0.03317	0.12106	-0.26011	0.08513	-0.04557	0.08664	-0.0186	0.0892	-0.01953	0.08531	-0.02852
0.17	-0.045	0.17	-0.026		0.021	-0.03813	0.02	-0.02883	-0.98		64	99.603	64	99.644		0.12239	-0.07378	0.11858	-0.03317	0.12274	-0.23841	0.08681	-0.04526	0.08796	-0.0186	0.0908	-0.01953	0.08664	-0.02852
0.18	-0.0453	0.18	-0.026		0.021	-0.03813	0.021	-0.02883	-0.98		65	99.365	65	99.683		0.12549	-0.07347	0.11947	-0.03317	0.12372	-0.23841	0.08805	-0.04526	0.08929	-0.0186	0.09212	-0.01953	0.08805	-0.02852
0.18	-0.044	0.18	-0.0264		0.021	-0.03813	0.021	-0.02883	-0.98		66	99.763	66	99.688		0.12637	-0.07347	0.12398	-0.03348	0.12664	-0.22631	0.08929	-0.04526	0.09053	-0.0186	0.09336	-0.01953	0.08929	-0.02852
0.18	-0.0443	0.18	-0.0257		0.021	-0.03813	0.021	-0.02883	-0.98		67	99.454	67	99.679		0.12832	-0.07285	0.12504	-0.03348	0.12841	-0.22631	0.09053	-0.04495	0.09186	-0.0186	0.09478	-0.01953	0.09053	-0.02852
0.18	-0.0437	0.18	-0.0257		0.022	-0.03813	0.022	-0.02883	-0.98		68	99.881	68	99.646		0.1292	-0.07285	0.12681	-0.03379	0.12956	-0.22631	0.09204	-0.04495	0.09372	-0.0186	0.09593	-0.01953	0.09195	-0.02852
0.19	-0.045	0.19	-0.026		0.022	-0.03813	0.022	-0.02945	-0.98		69	99.419	69	99.743		0.13239	-0.07161	0.1277	-0.03379	0.1308	-0.24244	0.09327	-0.04495	0.09504	-0.0186	0.09779	-0.01953	0.09327	-0.02852
0.19	-0.0434	0.19	-0.026		0.022	-0.03813	0.022	-0.02945	-0.98		70	99.519	70	99.692		0.13336	-0.07161	0.13071	-0.0341	0.13655	-0.297	0.0946	-0.04495	0.09655	-0.0186	0.0992	-0.01953	0.09451	-0.02852
0.19	-0.0434	0.19	-0.0257		0.023	-0.03813	0.022	-0.02945	-0.98		71	99.928	71	99.679		0.13779	-0.07161	0.13531	-0.03472	0.13929	-0.26662	0.09584	-0.04464	0.0977	-0.0186	0.10053	-0.01953	0.09637	-0.02883
0.19	-0.0437	0.19	-0.026		0.023	-0.03813	0.023	-0.02945	-0.98		72	99.432	72	99.633		0.14062	-0.0713	0.13619	-0.03472	0.14035	-0.26662	0.09779	-0.04464	0.09903	-0.0186	0.10186	-0.01953	0.09761	-0.02883
0.2	-0.0437	0.2	-0.0254		0.023	-0.03813	0.023	-0.02945	-0.98		73	99.459	73	99.76		0.14168	-0.0713	0.13929	-0.0341	0.14221	-0.26352	0.09903	-0.04464	0.10018	-0.01891	0.10354	-0.01984	0.09885	-0.02883
0.2	-0.0434	0.2	-0.0257		0.024	-0.03782	0.023	-0.02945	-0.98		74	99.842	74	99.709		0.14628	-0.0713	0.14035	-0.0341	0.1431	-0.26352	0.10018	-0.04464	0.10159	-0.01891	0.10487	-0.01984	0.10071	-0.02883
0.2	-0.0431	0.2	-0.0257		0.024	-0.03782	0.024	-0.02945	-0.98		75	99.809	75	99.703		0.14717	-0.0713	0.14363	-0.03472	0.14487	-0.26352	0.10168	-0.04433	0.10345	-0.01891	0.10628	-0.01984	0.10195	-0.02883
0.21	-0.0431	0.21	-0.0257		0.024	-0.03782	0.024	-0.02945	-0.98		76	99.445	76	99.727		0.14903	-0.0713	0.14743	-0.03503	0.14575	-0.25422	0.10292	-0.04433	0.10469	-0.01891	0.1077	-0.01984	0.10327	-0.02883
0.21	-0.0428	0.21	-0.0257		0.024	-0.03751	0.024	-0.02945	-0.98		77	99.666	77	99.741		0.15	-0.0713	0.15053	-0.03472	0.14779	-0.25422	0.10469	-0.04433	0.10593	-0.01891	0.10912	-0.01984	0.10451	-0.02883
0.21	-0.0431	0.21	-0.0254		0.025	-0.03751	0.024	-0.02852	-0.98		78	99.592	78	99.74		0.15177	-0.0713	0.1515	-0.03472	0.14867	-0.25422	0.10611	-0.04433	0.10708	-0.01891	0.11027	-0.01984	0.10602	-0.02883
0.21	-0.0428	0.21	-0.0257		0.025	-0.03751	0.025	-0.02852	-0.98		79	99.555	79	99.751		0.15283	-0.0713	0.15487	-0.03503	0.15044	-0.23841	0.10735	-0.04402	0.1085	-0.01891	0.1115	-0.01984	0.10735	-0.02883
0.22	-0.0428	0.22	-0.0254		0.025	-0.03751	0.025	-0.02852	-0.98		80	99.356	80	99.685		0.1546	-0.0713	0.15867	-0.03503	0.15336	-0.2536	0.10858	-0.04402	0.11027	-0.01891	0.11301	-0.01984	0.10876	-0.02883
0.22	-0.0422	0.22	-0.0254		0.026	-0.03751	0.025	-0.02883	-0.98		81	99.625	81	99.657		0.15558	-0.0713	0.16159	-0.03503	0.15434	-0.2536	0.10982	-0.04402	0.11159	-0.01891	0.11442	-0.01984	0.11009	-0.02883
0.22	-0.0419	0.22	-0.0257		0.026	-0.03751	0.026	-0.02883	-0.98		82	99.922	82	99.69		0.15761	-0.0713	0.16248	-0.03503	0.15752	-0.24709	0.11142	-0.04402	0.11301	-0.01891	0.11566	-0.01984	0.11159	-0.02914
0.23	-0.0422	0.23	-0.0254		0.026	-0.03751	0.026	-0.02852	-0.98		83	99.796	83	99.714		0.15858	-0.0713	0.16558	-0.03503	0.15832	-0.24709	0.11265	-0.04371	0.11434	-0.01891	0.11708	-0.01984	0.11283	-0.02914
0.23	-0.0422	0.23	-0.0254		0.027	-0.03751	0.026	-0.02852	-0.98		84	99.458	84	99.806		0.1615	-0.0713	0.16982	-0.03503	0.16027	-0.24709	0.11389	-0.04371	0.11558	-0.01891	0.11832	-0.01984	0.11416	-0.02914
0.23	-0.0425	0.23	-0.0254		0.027	-0.03751	0.026	-0.02852	-0.98		85	99.848	85	99.653		0.16248	-0.0713	0.1708	-0.03503	0.16124	-0.24802	0.11584	-0.04371	0.11708	-0.01891	0.11956	-0.01984	0.11549	-0.02914
0.23	-0.0425	0.23	-0.0254		0.027	-0.03751	0.027	-0.02852	-0.98		86	99.528	86	99.751		0.16434	-0.0713	0.17283	-0.03503	0.16416	-0.24802	0.11726	-0.04371	0.11841	-0.01891	0.12168	-0.01984	0.11726	-0.02914
0.24	-0.0415	0.24	-0.0251		0.027	-0.03751	0.027	-0.02852	-0.98		87	99.809	87	99.679		0.1654	-0.0713	0.17372	-0.03503	0.16699	-0.24616	0.11858	-0.0434	0.11982	-0.01891	0.12301	-0.01984	0.11876	-0.02914
0.24	-0.0415	0.24	-0.0251		0.028	-0.03751	0.027	-0.02852	-0.98		88	99.564	88	99.69		0.16717	-0.0713	0.17558	-0.03503	0.16965	-0.24647	0.11982	-0.0434	0.12097	-0.01891	0.12434	-0.01984	0.11956	-0.02914
0.24	-0.0415	0.24	-0.0251		0.028	-0.03751	0.028	-0.02852	-0.98		89	99.742	89	99.752		0.16805	-0.0713	0.17664	-0.03472	0.17088	-0.24647	0.12106	-0.0434	0.12248	-0.01891	0.12566	-0.02015	0.12097	-0.02914
0.24	-0.0403	0.24	-0.0251		0.028	-0.03751	0.028	-0.02852	-0.98		90	99.829	90	99.719		0.16991	-0.0713	0.17947	-0.03472	0.17381	-0.24709	0.12239	-0.0434	0.12372	-0.01891	0.1269	-0.02015	0.12292	-0.02914
0.25	-0.0403	0.25	-0.0248		0.029	-0.03751	0.028	-0.02852	-0.98		91	99.695	91	99.718		0.1708	-0.07037	0.18221	-0.03503	0.17566	-0.24709	0.12363	-0.0434	0.12504	-0.01891	0.12832	-0.02015	0.12407	-0.02914
0.25	-0.04	0.25	-0.0248		0.029	-0.03751	0.028	-0.02852	-0.98		92	99.544	92	99.755		0.17257	-0.07037	0.18327	-0.03503	0.17681	-0.23934	0.12504	-0.04309	0.12699	-0.01891	0.12973	-0.02015	0.1254	-0.02945
0.25	-0.0403	0.25	-0.0245		0.029	-0.03751	0.029	-0.02852	-0.98		93	99.872	93	99.74		0.17558	-0.07037	0.18513	-0.03565	0.17788	-0.23934	0.12681	-0.04309	0.12858	-0.01922	0.13124	-0.02015	0.12664	-0.02945
0.26	-0.04	0.26	-0.0248		0.03	-0.03751	0.029	-0.02852	-0.98		94	99.616	94	99.707		0.17655	-0.07037	0.18611	-0.03565	0.18097	-0.22662	0.12814	-0.04309	0.13009	-0.01922	0.13212	-0.02015	0.12832	-0.02945
0.26	-0.0394	0.26	-0.0248		0.03	-0.03751	0.029	-0.02883	-0.98		--	--	95	99.716		0.17965	-0.07006	0.18805	-0.03565	0.18204	-0.22662	0.12929	-0.04309	0.13133	-0.01922	0.13354	-0.02015	0.12956	-0.02945
0.26	-0.0394	0.26	-0.0245		0.03	-0.03751	0.03	-0.02883	-0.98		96	99.566	96	99.742		0.18044	-0.07006	0.18894	-0.03565	0.18389	-0.21794	0.13062	-0.04309	0.13248	-0.01922	0.13496	-0.02015	0.1308	-0.02945
0.26	-0.0397	0.26	-0.0248		0.03	-0.03751	0.03	-0.02883	-0.98		97	99.839	97	99.703		0.18239	-0.07006	0.19071	-0.03565	0.18478	-0.21794	0.13195	-0.04278	0.13389	-0.01922	0.13673	-0.02015	0.13221	-0.02945
0.27	-0.0391	0.27	-0.0248		0.031	-0.03751	0.03	-0.02883	-0.98		98	99.713	98	99.794		0.18619	-0.06975	0.19177	-0.03472	0.18681	-0.21794	0.13389	-0.04278	0.13513	-0.01922	0.13805	-0.02015	0.13345	-0.02976
0.27	-0.0397	0.27	-0.0245		0.031	-0.03751	0.031	-0.02883	-0.98		99	99.475	99	99.7		0.18814	-0.06975	0.19354	-0.03472	0.18779	-0.22197	0.13504	-0.04278	0.13655	-0.01922	0.13938	-0.02015	0.13513	-0.02976
0.27	-0.0397	0.27	-0.0245		0.031	-0.03751	0.031	-0.02883	-0.98		100	99.84	100	99.743		0.19088	-0.06944	0.19442	-0.03472	0.19088	-0.22197	0.13628	-0.04278	0.13823	-0.01922	0.14088	-0.02015	0.13646	-0.02976
0.28	-0.0391	0.28	-0.0248		0.032	-0.0372	0.031	-0.02883	-0.98		101	99.876	101	99.777		0.19186	-0.06944	0.19619	-0.03503	0.19195	-0.21794	0.13796	-0.04278	0.13938	-0.01922	0.1423	-0.02015	0.13788	-0.02976
0.28	-0.0388	0.28	-0.0245		0.032	-0.0372	0.031	-0.02883	-0.98		102	99.451	102	99.722		0.19478	-0.06944	0.19717	-0.03503	0.19478	-0.21794	0.13956	-0.04247	0.1408	-0.01922	0.14354	-0.02015	0.13929	-0.02976
0.28	-0.0384	0.28	-0.0242		0.032	-0.0372	0.032	-0.02852	-0.98		103	99.764	103	99.723		0.1977	-0.06944	0.1992	-0.03503	0.19593	-0.21484	0.14071	-0.04247	0.14195	-0.01922	0.14487	-0.02015	0.14071	-0.02976
0.28	-0.0388	0.28	-0.0242		0.033	-0.03689	0.032	-0.02852	-0.98		104	99.508	104	99.831		0.19858	-0.06944	0.20009	-0.03503	0.1977	-0.21484	0.14204	-0.04247	0.14319	-0.01922	0.14602	-0.02015	0.14195	-0.02976
0.29	-0.0384	0.29	-0.0245		0.033	-0.03689	0.032	-0.02852	-0.98		105	99.826	105	99.687		0.20044	-0.06944	0.20204	-0.03503	0.19867	-0.21484	0.14336	-0.04247	0.14451	-0.01922	0.14735	-0.02015	0.14327	-0.02976
0.29	-0.0378	0.29	-0.0245		0.033	-0.03689	0.033	-0.02852	-0.98		106	99.822	106	99.753		0.2015	-0.06913	0.20292	-0.03565	0.20159	-0.21329	0.1446	-0.04247	0.14611	-0.01922	0.14912	-0.02015	0.14487	-0.02976
0.29	-0.0378	0.29	-0.0242		0.033	-0.0372	0.033	-0.02852	-0.98		107	99.575	107	99.752		0.20345	-0.06913	0.20478	-0.03565	0.20274	-0.21329	0.14611	-0.04216	0.14752	-0.01922	0.15044	-0.02015	0.14628	-0.02976
0.29	-0.0378	0.29	-0.0245		0.034	-0.0372	0.033	-0.02852	-0.98		108	99.935	108	99.715		0.20434	-0.06913	0.20566	-0.03565	0.20469	-0.20988	0.1477	-0.04216	0.14894	-0.01922	0.15159	-0.02015	0.14761	-0.02976
0.3	-0.0375	0.3	-0.0242		0.034	-0.03689	0.034	-0.02821	-0.98		109	99.783	109	99.73		0.20699	-0.06882	0.20885	-0.03565	0.20558	-0.20988	0.14876	-0.04216	0.15053	-0.01922	0.15292	-0.02046	0.14885	-0.03007
0.3	-0.0375	0.3	-0.0242		0.034	-0.03689	0.034	-0.02821	-0.98		110	99.649	110	99.755		0.20841	-0.06882	0.20991	-0.03565	0.20752	-0.19903	0.15009	-0.04216	0.15204	-0.01922	0.15442	-0.02046	0.15009	-0.03007
0.3	-0.0372	0.3	-0.0242		0.035	-0.03689	0.034	-0.02914	-0.98		111	99.738	111	99.788		0.2115	-0.0682	0.21292	-0.03565	0.20841	-0.19903	0.15204	-0.04216	0.15345	-0.01922	0.15593	-0.02046	0.15204	-0.03007
0.31	-0.0369	0.31	-0.0239		0.035	-0.0372	0.034	-0.02914	-0.98		112	99.673	112	99.757		0.21575	-0.06789	0.21558	-0.03596	0.21018	-0.19903	0.15336	-0.04185	0.15434	-0.01922	0.15726	-0.02046	0.15354	-0.03007
0.31	-0.0372	0.31	-0.0242		0.035	-0.0372	0.035	-0.02914	-0.98		113	99.889	113	99.698		0.2169	-0.0682	0.21664	-0.03596	0.21115	-0.20213	0.15478	-0.04185	0.15602	-0.01953	0.15858	-0.02046	0.15487	-0.03007
0.31	-0.0369	0.31	-0.0242		0.036	-0.0372	0.035	-0.02852	-0.98		114	99.549	114	99.829		0.21982	-0.0682	0.21841	-0.03627	0.2131	-0.20213	0.15628	-0.04185	0.15752	-0.01953	0.15982	-0.02046	0.15619	-0.03007
0.31	-0.0369	0.31	-0.0239		0.036	-0.03689	0.035	-0.02852	-0.98		115	99.579	115	99.703		0.22097	-0.06789	0.22133	-0.03627	0.21425	-0.20213	0.15752	-0.04185	0.15885	-0.01953	0.16177	-0.02046	0.15752	-0.03007
0.32	-0.0366	0.32	-0.0239		0.036	-0.03689	0.036	-0.02852	-0.98		116	99.872	116	99.816		0.22522	-0.06789	0.22248	-0.03596	0.21699	-0.20244	0.15867	-0.04185	0.15982	-0.01953	0.16319	-0.02046	0.15894	-0.03007
0.32	-0.0366	0.32	-0.0239		0.036	-0.03689	0.036	-0.02852	-0.98		117	99.679	117	99.712		0.22699	-0.06789	0.22425	-0.03596	0.21982	-0.20988	0.16009	-0.04185	0.16177	-0.01953	0.16478	-0.02046	0.16035	-0.03007
0.32	-0.036	0.32	-0.0239		0.037	-0.0372	0.036	-0.02852	-0.98		118	99.709	118	99.764		0.22912	-0.06758	0.22513	-0.03596	0.22257	-0.2167	0.16133	-0.04154	0.16327	-0.01953	0.16681	-0.02046	0.16133	-0.03007
0.33	-0.036	0.33	-0.0239		0.037	-0.0372	0.036	-0.02852	-0.98		119	99.774	119	99.801		0.23204	-0.06758	0.22655	-0.03596	0.22522	-0.2167	0.16274	-0.04154	0.16469	-0.01953	0.16885	-0.02046	0.16274	-0.03007
0.33	-0.035	0.33	-0.0239		0.037	-0.03689	0.037	-0.02852	-0.98		120	99.691	120	99.701		0.23398	-0.06758	0.22841	-0.03596	0.22832	-0.21856	0.16407	-0.04154	0.16602	-0.01953	0.17115	-0.02046	0.16407	-0.03007
0.33	-0.0357	0.33	-0.0242		0.038	-0.03689	0.037	-0.02852	-0.98		121	99.638	121	99.79		0.23673	-0.06789	0.22929	-0.03596	0.22929	-0.21856	0.16549	-0.04154	0.16743	-0.01953	0.17265	-0.02046	0.16531	-0.03038
0.33	-0.0357	0.33	-0.0239		0.038	-0.03689	0.037	-0.02852	-0.98		122	99.857	122	99.803		0.23779	-0.06789	0.23212	-0.03627	0.23106	-0.22011	0.16726	-0.04154	0.16894	-0.01953	0.17407	-0.02046	0.16726	-0.03038
0.34	-0.0347	0.34	-0.0239		0.038	-0.0372	0.038	-0.02883	-0.98		123	99.686	123	99.735		0.2408	-0.06727	0.23389	-0.03658	0.23212	-0.22011	0.16841	-0.04154	0.17018	-0.01953	0.1754	-0.02046	0.16858	-0.03038
0.34	-0.0347	0.34	-0.0239		0.039	-0.0372	0.038	-0.02883	-0.98		124	99.771	124	99.734		0.24177	-0.06727	0.23504	-0.03658	0.23513	-0.20461	0.16973	-0.04123	0.17159	-0.01953	0.1769	-0.02046	0.16991	-0.03038
0.34	-0.0353	0.34	-0.0239		0.039	-0.0372	0.038	-0.02914	-0.98		125	99.315	125	99.775		0.24469	-0.06696	0.23681	-0.03658	0.23602	-0.20461	0.17106	-0.04123	0.17292	-0.01953	0.1785	-0.02046	0.17115	-0.03038
0.34	-0.0344	0.34	-0.0239		0.039	-0.0372	0.039	-0.02914	-0.98		126	99.85	126	99.794		0.24743	-0.06727	0.2377	-0.03658	0.23814	-0.19221	0.1723	-0.04123	0.17434	-0.01953	0.17965	-0.02046	0.17274	-0.03038
0.35	-0.0347	0.35	-0.0239		0.039	-0.0372	0.039	-0.02914	-0.98		127	99.853	127	99.774		0.24929	-0.06727	0.2408	-0.03658	0.23912	-0.19221	0.17389	-0.04123	0.17558	-0.01953	0.18088	-0.02046	0.17398	-0.03038
0.35	-0.035	0.35	-0.0236		0.04	-0.0372	0.039	-0.02914	-0.98		128	99.682	128	99.801		0.25027	-0.06727	0.24159	-0.03689	0.24221	-0.1919	0.17522	-0.04123	0.17717	-0.01953	0.18221	-0.02046	0.17549	-0.03038
0.35	-0.0347	0.35	-0.0239		0.04	-0.0372	0.039	-0.02914	-0.98		129	99.38	129	99.725		0.25327	-0.06665	0.24336	-0.03689	0.24319	-0.1919	0.17646	-0.04123	0.1785	-0.01953	0.18345	-0.02046	0.17717	-0.03038
0.36	-0.0344	0.36	-0.0239		0.04	-0.0372	0.04	-0.02914	-0.98		130	99.675	130	99.777		0.25434	-0.06665	0.24637	-0.03658	0.24513	-0.1919	0.17796	-0.04092	0.17982	-0.01953	0.18549	-0.02046	0.17858	-0.03038
0.36	-0.0344	0.36	-0.0236		0.041	-0.03689	0.04	-0.02883	-0.98		131	99.831	131	99.821		0.25619	-0.06665	0.24726	-0.03658	0.24602	-0.19562	0.1792	-0.04092	0.18106	-0.01953	0.1869	-0.02046	0.1808	-0.03038
0.36	-0.0344	0.36	-0.0239		0.041	-0.03689	0.04	-0.02883	-0.98		132	99.76	132	99.764		0.25708	-0.06665	0.24903	-0.03658	0.24894	-0.19562	0.1808	-0.04092	0.18239	-0.01953	0.18779	-0.02046	0.1823	-0.03038
0.36	-0.0344	0.36	-0.0239		0.041	-0.03689	0.041	-0.02883	-0.98		133	99.783	133	99.804		0.26018	-0.06665	0.25009	-0.03658	0.25159	-0.1919	0.18195	-0.04092	0.18372	-0.01953	0.18903	-0.02046	0.18363	-0.03069
0.37	-0.0344	0.37	-0.0239		0.042	-0.03689	0.041	-0.02883	-0.98		134	99.707	134	99.777		0.26115	-0.06665	0.25327	-0.03751	0.2546	-0.19438	0.18372	-0.04092	0.18487	-0.01953	0.19097	-0.02046	0.18496	-0.03069
0.37	-0.0344	0.37	-0.0236		0.042	-0.03689	0.041	-0.02883	-0.98		135	99.742	135	99.807		0.26425	-0.06665	0.25434	-0.03751	0.25549	-0.19438	0.18531	-0.04092	0.18628	-0.01984	0.19221	-0.02046	0.18655	-0.03069
0.37	-0.0344	0.37	-0.0239		0.042	-0.03689	0.041	-0.02883	-0.98		136	99.51	136	99.816		0.26522	-0.06665	0.25611	-0.03751	0.25735	-0.19097	0.18646	-0.04092	0.18814	-0.01984	0.19354	-0.02046	0.18779	-0.03069
0.38	-0.0344	0.38	-0.0236		0.043	-0.03627	0.042	-0.02883	-0.98		137	99.976	137	99.746		0.26708	-0.06603	0.25708	-0.0372	0.25823	-0.19097	0.1877	-0.04061	0.18956	-0.01984	0.19478	-0.02077	0.18912	-0.03069
0.38	-0.0344	0.38	-0.0236		0.043	-0.03627	0.042	-0.02883	-0.98		138	99.527	138	99.791		0.26991	-0.06603	0.25894	-0.0372	0.26018	-0.19097	0.18903	-0.04061	0.1908	-0.01984	0.19611	-0.02077	0.19053	-0.03069
0.38	-0.0341	0.38	-0.0239		0.043	-0.03627	0.042	-0.02883	-0.98		139	99.581	139	99.833		0.2708	-0.06665	0.25982	-0.0372	0.26106	-0.19035	0.19088	-0.04061	0.1923	-0.01984	0.19735	-0.02077	0.19221	-0.03069
0.38	-0.0341	0.38	-0.0236		0.044	-0.03627	0.043	-0.02883	-0.98		140	99.89	140	99.897		0.27283	-0.06665	0.26177	-0.0372	0.26292	-0.19035	0.19221	-0.04061	0.19354	-0.01984	0.19912	-0.02077	0.19354	-0.03069
0.39	-0.0344	0.39	-0.0233		0.044	-0.03627	0.043	-0.02883	-0.98		141	99.798	141	99.677		0.27381	-0.06665	0.26274	-0.0372	0.26389	-0.19035	0.19354	-0.04061	0.19478	-0.01984	0.20053	-0.02077	0.19478	-0.03069
0.39	-0.0338	0.39	-0.0229		0.044	-0.03627	0.043	-0.02883	-0.98		142	99.393	142	99.726		0.27673	-0.06572	0.26566	-0.0372	0.26566	-0.19035	0.19478	-0.04061	0.19602	-0.01984	0.20195	-0.02077	0.19602	-0.03069
0.39	-0.0338	0.39	-0.0236		0.044	-0.03627	0.043	-0.02883	-0.98		143	99.668	143	99.709		0.27938	-0.06603	0.26664	-0.0372	0.2685	-0.19035	0.19619	-0.0403	0.19788	-0.01984	0.20354	-0.02077	0.19743	-0.03069
0.39	-0.0344	0.39	-0.0233		0.045	-0.03627	0.044	-0.02883	-0.98		144	99.688	144	99.714		0.28248	-0.06634	0.26858	-0.03751	0.26947	-0.19748	0.19743	-0.0403	0.19938	-0.01984	0.20487	-0.02077	0.19894	-0.03069
0.4	-0.0341	0.4	-0.0239		0.045	-0.03627	0.044	-0.02883	-0.98		145	100.022	145	99.763		0.28354	-0.06634	0.26956	-0.03751	0.27124	-0.19748	0.19876	-0.0403	0.20053	-0.01984	0.20619	-0.02077	0.20062	-0.03069
0.4	-0.0341	0.4	-0.0233		0.045	-0.03627	0.044	-0.02883	-0.98		146	99.758	146	99.718		0.2854	-0.06634	0.27142	-0.03751	0.27531	-0.20585	0.20018	-0.0403	0.20177	-0.01984	0.20743	-0.02077	0.20195	-0.03069
0.4	-0.0332	0.4	-0.0233		0.046	-0.03627	0.045	-0.02883	-0.98		147	99.779	147	99.768		0.28646	-0.06634	0.27257	-0.03751	0.27628	-0.21546	0.20159	-0.0403	0.20319	-0.01984	0.20885	-0.02077	0.20327	-0.03069
0.41	-0.0332	0.41	-0.0236		0.046	-0.03627	0.045	-0.02883	-0.98		148	99.562	148	99.705		0.28912	-0.06634	0.27363	-0.03751	0.27805	-0.21546	0.20292	-0.0403	0.20442	-0.01984	0.21035	-0.02077	0.2046	-0.03069
0.41	-0.0344	0.41	-0.0236		0.046	-0.03627	0.045	-0.02883	-0.98		149	99.908	149	99.739		0.29195	-0.06572	0.27558	-0.03751	0.2792	-0.21546	0.20416	-0.0403	0.20566	-0.01984	0.21168	-0.02077	0.20602	-0.031
0.41	-0.0341	0.41	-0.0236		0.046	-0.03627	0.046	-0.02883	-0.98		150	99.731	150	99.753		0.29469	-0.06541	0.27646	-0.03751	0.28106	-0.23034	0.20558	-0.0403	0.20726	-0.01984	0.21319	-0.02077	0.20735	-0.031
0.41	-0.0332	0.41	-0.0236		0.047	-0.03627	0.046	-0.02821	-0.98		151	99.685	151	99.702		0.29646	-0.06541	0.27832	-0.03751	0.28195	-0.23034	0.20761	-0.03999	0.20841	-0.01984	0.21442	-0.02077	0.20885	-0.031
0.42	-0.0332	0.42	-0.0236		0.047	-0.03627	0.046	-0.02821	-0.98		152	99.668	152	99.789		0.29761	-0.06541	0.28115	-0.03782	0.28389	-0.23034	0.20885	-0.03999	0.21018	-0.01984	0.21593	-0.02077	0.21027	-0.031
0.42	-0.0332	0.42	-0.0233		0.047	-0.03627	0.047	-0.02883	-0.98		153	99.779	153	99.667		0.30035	-0.06541	0.28204	-0.03782	0.28487	-0.21887	0.21009	-0.03999	0.21142	-0.01984	0.21717	-0.02077	0.21168	-0.031
0.42	-0.0332	0.42	-0.0233		0.048	-0.03627	0.047	-0.02883	-0.98		154	99.805	154	99.682		0.30142	-0.06541	0.28504	-0.03782	0.28664	-0.21887	0.21133	-0.03999	0.21265	-0.01984	0.21858	-0.02077	0.21301	-0.031
0.43	-0.0332	0.43	-0.0229		0.048	-0.03658	0.047	-0.02883	-0.98		155	99.564	155	99.809		0.30319	-0.06572	0.28796	-0.03782	0.28752	-0.21887	0.21257	-0.03999	0.21407	-0.01984	0.21991	-0.02077	0.21442	-0.031
0.43	-0.0338	0.43	-0.0233		0.048	-0.03658	0.047	-0.02883	-0.98		156	99.707	156	99.7		0.30451	-0.06572	0.28894	-0.03782	0.28938	-0.20399	0.21389	-0.03999	0.21584	-0.01984	0.22115	-0.02077	0.21566	-0.031
0.43	-0.0332	0.43	-0.0226		0.049	-0.03658	0.048	-0.02883	-0.98		157	99.692	157	99.711		0.30752	-0.06541	0.29159	-0.03813	0.29035	-0.20399	0.21566	-0.03999	0.21708	-0.01984	0.22239	-0.02077	0.21717	-0.031
0.43	-0.0332	0.43	-0.0226		0.049	-0.03658	0.048	-0.02883	-0.98		158	100.089	158	99.691		0.30858	-0.06541	0.29487	-0.03813	0.29221	-0.19593	0.21699	-0.03968	0.21841	-0.02015	0.22389	-0.02077	0.2185	-0.031
0.44	-0.0329	0.44	-0.0233		0.049	-0.03658	0.048	-0.02883	-0.98		159	99.651	159	99.68		0.31133	-0.06541	0.29602	-0.03813	0.29319	-0.19593	0.21823	-0.03968	0.21965	-0.02015	0.22655	-0.02077	0.22009	-0.031
0.44	-0.0329	0.44	-0.0233		0.05	-0.03658	0.049	-0.02883	-0.98		160	99.727	160	99.798		0.31407	-0.0651	0.29903	-0.03813	0.29593	-0.18787	0.21947	-0.03968	0.22159	-0.02015	0.22867	-0.02077	0.22115	-0.031
0.44	-0.0335	0.44	-0.0226		0.05	-0.03627	0.049	-0.02883	-0.98		161	99.92	161	99.767		0.31699	-0.0651	0.29991	-0.03813	0.30195	-0.18539	0.2208	-0.03968	0.22283	-0.02015	0.23	-0.02077	0.22248	-0.031
0.44	-0.0326	0.44	-0.0233		0.05	-0.03627	0.049	-0.0279	-0.98		162	99.918	162	99.803		0.31973	-0.0651	0.30204	-0.03813	0.30584	-0.19128	0.22283	-0.03968	0.22416	-0.02015	0.23124	-0.02077	0.22372	-0.031
0.45	-0.0332	0.45	-0.0229		0.05	-0.03627	0.049	-0.0279	-0.98		--	--	163	99.74		0.3208	-0.0651	0.30301	-0.03813	0.30885	-0.2043	0.22407	-0.03968	0.2254	-0.02015	0.23257	-0.02077	0.22558	-0.031
0.45	-0.0329	0.45	-0.0226		0.051	-0.03627	0.05	-0.0279	-0.98		164	99.729	164	99.753		0.32283	-0.0651	0.30478	-0.03782	0.30973	-0.2043	0.2254	-0.03968	0.22673	-0.02015	0.23398	-0.02077	0.22681	-0.031
0.45	-0.0332	0.45	-0.0233		0.051	-0.03627	0.05	-0.0279	-0.98		165	99.747	165	99.824		0.32381	-0.0651	0.30575	-0.03782	0.31159	-0.22166	0.22673	-0.03968	0.22796	-0.02015	0.23522	-0.02077	0.22805	-0.031
0.46	-0.0332	0.46	-0.0233		0.052	-0.03658	0.05	-0.0279	-0.98		166	99.595	166	99.781		0.32566	-0.06479	0.30867	-0.03813	0.31274	-0.22166	0.22788	-0.03937	0.22929	-0.02015	0.23646	-0.02077	0.22938	-0.03131
0.46	-0.0332	0.46	-0.0226		0.052	-0.03658	0.051	-0.0279	-0.98		167	100.069	167	99.691		0.32655	-0.06479	0.30965	-0.03813	0.31381	-0.22166	0.22947	-0.03937	0.23124	-0.02015	0.23779	-0.02077	0.23124	-0.031
0.46	-0.0332	0.46	-0.0233		0.052	-0.03658	0.051	-0.0279	-0.98		168	99.872	168	99.742		0.32841	-0.06479	0.31159	-0.03844	0.31575	-0.23779	0.23115	-0.03937	0.23239	-0.02015	0.23912	-0.02077	0.23248	-0.03131
0.46	-0.0329	0.46	-0.0233		0.052	-0.03658	0.051	-0.0279	-0.98		169	99.796	169	99.745		0.3292	-0.06479	0.31265	-0.03844	0.31664	-0.23779	0.2323	-0.03937	0.23389	-0.02015	0.24044	-0.02077	0.23381	-0.03131
0.47	-0.0326	0.47	-0.0226		0.053	-0.03658	0.052	-0.02852	-0.98		170	99.629	170	99.766		0.33124	-0.06479	0.31442	-0.03844	0.3185	-0.23779	0.23389	-0.03937	0.23549	-0.02015	0.24221	-0.02108	0.23522	-0.03131
0.47	-0.0329	0.47	-0.0233		0.053	-0.03658	0.052	-0.02852	-0.98		171	99.731	171	99.7		0.33204	-0.06479	0.31531	-0.03844	0.32106	-0.23934	0.23522	-0.03937	0.23664	-0.02015	0.24381	-0.02108	0.23646	-0.03131
0.47	-0.0329	0.47	-0.0233		0.053	-0.03658	0.052	-0.02852	-0.98		172	99.966	172	99.733		0.33381	-0.06448	0.31699	-0.03844	0.32416	-0.23438	0.23681	-0.03937	0.23788	-0.02015	0.24522	-0.02108	0.23779	-0.03131
0.48	-0.0329	0.48	-0.0226		0.054	-0.03658	0.052	-0.02852	-0.98		173	99.972	173	99.821		0.33487	-0.06448	0.31805	-0.03844	0.32504	-0.23438	0.23796	-0.03906	0.23912	-0.02015	0.24655	-0.02108	0.23965	-0.03131
0.48	-0.0332	0.48	-0.0233		0.054	-0.03627	0.053	-0.02852	-0.98		174	99.575	174	99.852		0.33673	-0.06448	0.31991	-0.03813	0.32681	-0.2322	0.23947	-0.03906	0.24053	-0.02015	0.24814	-0.02108	0.24106	-0.03131
0.48	-0.0329	0.48	-0.0229		0.054	-0.03627	0.053	-0.02852	-0.98		175	99.832	175	99.721		0.33788	-0.06448	0.3208	-0.03813	0.32956	-0.2322	0.2408	-0.03906	0.24248	-0.02015	0.24947	-0.02108	0.24248	-0.03131
0.48	-0.0326	0.48	-0.0226		0.055	-0.03627	0.053	-0.02852	-0.98		176	99.768	176	99.822		0.33885	-0.06448	0.32257	-0.03844	0.33053	-0.23189	0.24212	-0.03906	0.24363	-0.02015	0.25062	-0.02108	0.24372	-0.03131
0.49	-0.0326	0.49	-0.0226		0.055	-0.03627	0.054	-0.02852	-0.98		177	99.49	177	99.757		0.34062	-0.06448	0.32531	-0.03844	0.33239	-0.23189	0.24372	-0.03906	0.24487	-0.02015	0.25204	-0.02108	0.24504	-0.03131
0.49	-0.0332	0.49	-0.0229		0.055	-0.03627	0.054	-0.02852	-0.98		178	99.987	178	99.864		0.34354	-0.06448	0.32814	-0.03844	0.33354	-0.23189	0.24522	-0.03906	0.24611	-0.02015	0.25345	-0.02108	0.24655	-0.03131
0.49	-0.0326	0.49	-0.0226		0.056	-0.03627	0.054	-0.02852	-0.98		179	99.716	179	99.815		0.34442	-0.06448	0.33097	-0.03875	0.3354	-0.23189	0.24655	-0.03906	0.24743	-0.02015	0.25487	-0.02108	0.24779	-0.03131
0.49	-0.0329	0.49	-0.0226		0.056	-0.03627	0.054	-0.02852	-0.98		180	99.753	180	99.811		0.34637	-0.06448	0.33212	-0.03875	0.33628	-0.23189	0.2477	-0.03906	0.2492	-0.02015	0.25611	-0.02108	0.2492	-0.03131
0.5	-0.0326	0.5	-0.0226		0.056	-0.03627	0.055	-0.02852	-0.98		181	99.471	181	99.757		0.34743	-0.06448	0.33496	-0.03875	0.33796	-0.23034	0.24903	-0.03875	0.25062	-0.02015	0.25752	-0.02108	0.25062	-0.03131
0.5	-0.0322	0.5	-0.0229		0.056	-0.03627	0.055	-0.02852	-0.98		182	99.816	182	99.805		0.3492	-0.06479	0.33796	-0.03875	0.33894	-0.23034	0.25035	-0.03875	0.25195	-0.02046	0.25876	-0.02108	0.25186	-0.03131
0.5	-0.0329	0.5	-0.0229		0.057	-0.03627	0.055	-0.02852	-0.98		183	99.866	183	99.766		0.35018	-0.06479	0.33885	-0.03875	0.34088	-0.23034	0.25159	-0.03875	0.25327	-0.02015	0.26	-0.02108	0.25327	-0.03131
0.51	-0.0329	0.51	-0.0229		0.057	-0.03627	0.056	-0.0279	-0.98		184	99.833	184	99.794		0.35327	-0.06417	0.34071	-0.03875	0.34363	-0.18415	0.25283	-0.03875	0.25451	-0.02046	0.26133	-0.02108	0.25451	-0.03131
0.51	-0.0319	0.51	-0.0226		0.057	-0.03658	0.056	-0.0279	-0.98		185	99.657	185	99.714		0.35425	-0.06417	0.34336	-0.03875	0.34442	-0.18415	0.25425	-0.03875	0.25584	-0.02046	0.26319	-0.02108	0.25575	-0.03162
0.51	-0.0326	0.51	-0.0223		0.058	-0.03658	0.056	-0.0279	-0.98		186	99.482	186	99.775		0.35611	-0.06386	0.34442	-0.03875	0.34619	-0.17733	0.25575	-0.03875	0.25717	-0.02046	0.26451	-0.02108	0.25708	-0.03162
0.51	-0.0329	0.51	-0.0226		0.058	-0.03658	0.057	-0.0279	-0.98		187	100.013	187	99.723		0.35717	-0.06386	0.34628	-0.03875	0.34726	-0.17733	0.25743	-0.03875	0.2585	-0.02046	0.26584	-0.02108	0.25903	-0.03162
0.52	-0.0326	0.52	-0.0229		0.058	-0.03658	0.057	-0.0279	-0.98		188	99.475	188	99.809		0.36	-0.06417	0.34717	-0.03875	0.34929	-0.17733	0.25903	-0.03875	0.26053	-0.02046	0.26717	-0.02108	0.26035	-0.03162
0.52	-0.0319	0.52	-0.0229		0.059	-0.03658	0.057	-0.0279	-0.98		189	99.757	189	99.88		0.36292	-0.06417	0.34903	-0.03875	0.35018	-0.17454	0.26018	-0.03875	0.26195	-0.02046	0.2685	-0.02108	0.26186	-0.03162
0.52	-0.0322	0.52	-0.0223		0.059	-0.03627	0.057	-0.0279	-0.98		190	99.764	190	99.761		0.36398	-0.06386	0.35	-0.03875	0.35319	-0.17454	0.2615	-0.03875	0.26327	-0.02046	0.26965	-0.02108	0.26327	-0.03162
0.53	-0.0322	0.53	-0.0229		0.059	-0.03627	0.058	-0.0279	-0.98		191	99.799	191	99.799		0.36575	-0.06386	0.35186	-0.03875	0.35416	-0.17113	0.26283	-0.03875	0.26451	-0.02046	0.27133	-0.02108	0.2646	-0.03162
0.53	-0.0319	0.53	-0.022		0.059	-0.03627	0.058	-0.0279	-0.98		192	99.724	192	99.872		0.36673	-0.06386	0.3546	-0.03906	0.35619	-0.17113	0.26442	-0.03875	0.26566	-0.02046	0.27265	-0.02108	0.26584	-0.03162
0.53	-0.0322	0.53	-0.0223		0.06	-0.03627	0.058	-0.0279	-0.98		193	99.707	193	99.855		0.36858	-0.06355	0.35558	-0.03906	0.35717	-0.17113	0.26575	-0.03875	0.2669	-0.02046	0.27389	-0.02108	0.26708	-0.03162
0.53	-0.0326	0.53	-0.0226		0.06	-0.03627	0.059	-0.0279	-0.98		194	99.709	194	99.842		0.36947	-0.06355	0.35735	-0.03906	0.3585	-0.16927	0.2669	-0.03875	0.26876	-0.02046	0.27531	-0.02108	0.26841	-0.03162
0.54	-0.0326	0.54	-0.0226		0.06	-0.03627	0.059	-0.0279	-0.98		195	99.751	195	99.787		0.3715	-0.06293	0.35832	-0.03906	0.3615	-0.16834	0.26832	-0.03875	0.27009	-0.02046	0.27673	-0.02108	0.26965	-0.03162
0.54	-0.0322	0.54	-0.0226		0.061	-0.03627	0.059	-0.0279	-0.98		196	99.558	196	99.824		0.3723	-0.06293	0.36018	-0.03906	0.36416	-0.16834	0.26956	-0.03875	0.27133	-0.02046	0.27965	-0.02108	0.27124	-0.03162
0.54	-0.0319	0.54	-0.0229		0.061	-0.03627	0.06	-0.0279	-0.98		197	99.909	197	99.837		0.37425	-0.06293	0.36106	-0.03906	0.36699	-0.16741	0.27088	-0.03875	0.27248	-0.02046	0.28124	-0.02108	0.27274	-0.03162
0.54	-0.0316	0.54	-0.022		0.061	-0.03627	0.06	-0.0279	-0.98		198	99.649	198	99.77		0.37522	-0.06293	0.36416	-0.03906	0.36982	-0.1671	0.27283	-0.03875	0.27381	-0.02046	0.28239	-0.02108	0.27513	-0.03162
0.55	-0.0316	0.55	-0.022		0.062	-0.03627	0.06	-0.0279	-0.98		199	99.598	199	99.766		0.37699	-0.06293	0.36593	-0.03937	0.37088	-0.1671	0.27372	-0.03875	0.27575	-0.02046	0.28381	-0.02108	0.27664	-0.03162
0.55	-0.0316	0.55	-0.0223		0.062	-0.03627	0.061	-0.0279	-0.98		200	99.906	200	99.872		0.37788	-0.06293	0.3669	-0.03937	0.37274	-0.16679	0.27558	-0.03875	0.27699	-0.02046	0.2854	-0.02108	0.27796	-0.03162
0.55	-0.0316	0.55	-0.0229		0.062	-0.03627	0.061	-0.0279	-0.98		201	99.735	201	99.778		0.38088	-0.06262	0.36796	-0.03937	0.37363	-0.16679	0.27681	-0.03875	0.27841	-0.02046	0.28681	-0.02139	0.27991	-0.03162
0.56	-0.0322	0.56	-0.0226		0.063	-0.03627	0.061	-0.0279	-0.98		202	99.874	202	99.79		0.38372	-0.06231	0.36991	-0.03937	0.37673	-0.16617	0.27832	-0.03875	0.27973	-0.02046	0.28796	-0.02139	0.28124	-0.03162
0.56	-0.0313	0.56	-0.0229		0.063	-0.03627	0.061	-0.0279	-0.98		203	99.666	203	99.87		0.38743	-0.06262	0.37088	-0.03937	0.3777	-0.16617	0.27965	-0.03875	0.28142	-0.02046	0.28929	-0.02139	0.28257	-0.03162
0.56	-0.0316	0.56	-0.0226		0.063	-0.03627	0.062	-0.0279	-0.98		204	99.664	204	99.832		0.38956	-0.06262	0.37389	-0.03937	0.37965	-0.16617	0.28124	-0.03875	0.28257	-0.02046	0.29062	-0.02139	0.28381	-0.03162
0.56	-0.0316	0.56	-0.0223		0.063	-0.03627	0.062	-0.0279	-0.98		205	99.9	205	99.857		0.39327	-0.06293	0.37673	-0.03937	0.38062	-0.16586	0.28265	-0.03813	0.28389	-0.02046	0.29239	-0.02139	0.28504	-0.03193
0.57	-0.0319	0.57	-0.0226		0.064	-0.03627	0.062	-0.02759	-0.98		206	99.788	206	99.787		0.39602	-0.06262	0.37788	-0.03937	0.38248	-0.16586	0.28354	-0.03813	0.28522	-0.02046	0.29389	-0.02139	0.28637	-0.03193
0.57	-0.0316	0.57	-0.022		0.064	-0.03627	0.063	-0.02759	-0.98		207	99.599	207	99.847		0.39885	-0.06231	0.38088	-0.03968	0.38363	-0.16586	0.28513	-0.03813	0.28673	-0.02046	0.29478	-0.02139	0.28779	-0.03193
0.57	-0.0313	0.57	-0.022		0.064	-0.03627	0.063	-0.02759	-0.98		208	99.86	208	99.802		0.40283	-0.06231	0.38381	-0.03968	0.38513	-0.16586	0.28646	-0.03813	0.28814	-0.02046	0.29602	-0.02139	0.28929	-0.03193
0.58	-0.031	0.58	-0.0229		0.065	-0.03627	0.063	-0.0279	-0.98		209	99.898	209	99.813		0.4046	-0.06231	0.38487	-0.03937	0.38646	-0.16586	0.28796	-0.03813	0.28938	-0.02046	0.29743	-0.02139	0.29053	-0.03193
0.58	-0.031	0.58	-0.022		0.065	-0.03627	0.063	-0.0279	-0.98		210	99.558	210	99.813		0.40752	-0.06231	0.3877	-0.03937	0.3892	-0.16617	0.28929	-0.03813	0.29071	-0.02077	0.29885	-0.02139	0.29186	-0.03193
0.58	-0.0313	0.58	-0.0223		0.065	-0.03627	0.064	-0.0279	-0.98		211	99.905	211	99.877		0.40858	-0.06231	0.39088	-0.03968	0.39027	-0.16617	0.29044	-0.03813	0.29195	-0.02077	0.30088	-0.02139	0.29319	-0.03193
0.58	-0.0313	0.58	-0.0223		0.066	-0.03596	0.064	-0.02759	-0.98		212	99.93	212	99.803		0.41027	-0.06262	0.39186	-0.03937	0.39221	-0.16586	0.29186	-0.03813	0.29319	-0.02077	0.30212	-0.02139	0.29504	-0.03193
0.59	-0.031	0.59	-0.0217		0.066	-0.03596	0.064	-0.02759	-0.98		213	99.426	213	99.79		0.41124	-0.06262	0.39301	-0.03937	0.3931	-0.16586	0.2931	-0.03813	0.29504	-0.02077	0.30336	-0.02139	0.29637	-0.03193
0.59	-0.031	0.59	-0.022		0.066	-0.03596	0.065	-0.02759	-0.98		214	99.851	214	99.817		0.41416	-0.06231	0.39619	-0.03937	0.39487	-0.16586	0.29513	-0.03782	0.29637	-0.02077	0.3046	-0.02139	0.29752	-0.03193
0.59	-0.031	0.59	-0.0226		0.066	-0.03596	0.065	-0.02728	-0.98		215	99.896	215	99.845		0.41708	-0.06231	0.39717	-0.03937	0.39619	-0.16493	0.29664	-0.03782	0.2977	-0.02077	0.30584	-0.02139	0.29894	-0.03193
0.59	-0.031	0.59	-0.0226		0.067	-0.03596	0.065	-0.02728	-0.98		216	99.805	216	99.882		0.41805	-0.062	0.39894	-0.03937	0.39894	-0.16493	0.29796	-0.03782	0.29894	-0.02077	0.30761	-0.02139	0.30044	-0.03193
0.6	-0.031	0.6	-0.0223		0.067	-0.03627	0.065	-0.02728	-0.98		217	99.616	217	99.767		0.41991	-0.062	0.40018	-0.03937	0.40009	-0.16369	0.29947	-0.03782	0.30018	-0.02077	0.30903	-0.02139	0.3015	-0.03193
0.6	-0.031	0.6	-0.0217		0.067	-0.03627	0.066	-0.02728	-0.98		218	99.603	218	99.85		0.42088	-0.062	0.40301	-0.03937	0.40204	-0.16369	0.30044	-0.03782	0.30212	-0.02077	0.31035	-0.02139	0.30336	-0.03193
0.6	-0.031	0.6	-0.022		0.068	-0.03627	0.066	-0.02728	-0.98		219	100.051	219	99.806		0.42283	-0.062	0.40593	-0.03968	0.40283	-0.16369	0.30168	-0.03782	0.30345	-0.02077	0.31204	-0.02139	0.30451	-0.03193
0.61	-0.031	0.61	-0.0226		0.068	-0.03627	0.066	-0.02759	-0.98		220	99.672	220	99.791		0.42372	-0.062	0.40876	-0.03968	0.4046	-0.16214	0.30292	-0.03782	0.30487	-0.02077	0.31292	-0.02139	0.30593	-0.03193
0.61	-0.0307	0.61	-0.0217		0.068	-0.03627	0.067	-0.02759	-0.98		221	99.833	221	99.829		0.42673	-0.06169	0.40965	-0.03968	0.40558	-0.16214	0.30478	-0.03782	0.30602	-0.02077	0.31434	-0.02139	0.30708	-0.03193
0.61	-0.0307	0.61	-0.022		0.069	-0.03627	0.067	-0.02759	-0.98		222	99.835	222	99.893		0.42788	-0.06169	0.41142	-0.03937	0.40743	-0.16059	0.30611	-0.03751	0.30752	-0.02077	0.31549	-0.02139	0.30858	-0.03193
0.61	-0.031	0.61	-0.0223		0.069	-0.03627	0.067	-0.02759	-0.98		223	99.781	223	99.807		0.42965	-0.062	0.41531	-0.03937	0.40832	-0.16059	0.30735	-0.03751	0.30903	-0.02077	0.31752	-0.02139	0.30991	-0.03193
0.62	-0.031	0.62	-0.0229		0.069	-0.03627	0.068	-0.02759	-0.98		224	99.729	224	99.844		0.43062	-0.062	0.41699	-0.03937	0.41115	-0.16028	0.30858	-0.03751	0.31027	-0.02077	0.31876	-0.02139	0.31142	-0.03193
0.62	-0.0307	0.62	-0.022		0.069	-0.03627	0.068	-0.02759	-0.98		225	99.748	225	99.803		0.43239	-0.062	0.42133	-0.03968	0.41319	-0.16028	0.30991	-0.03751	0.31159	-0.02077	0.32	-0.02139	0.31283	-0.03193
0.62	-0.0307	0.62	-0.022		0.07	-0.03627	0.068	-0.02759	-0.98		226	99.501	226	99.832		0.43327	-0.06138	0.4223	-0.03968	0.41575	-0.16028	0.31124	-0.03751	0.31283	-0.02077	0.32133	-0.02139	0.31407	-0.03224
0.63	-0.031	0.63	-0.022		0.07	-0.03627	0.068	-0.02759	-0.98		227	100.065	227	99.829		0.43513	-0.06138	0.42407	-0.03937	0.4169	-0.16028	0.31257	-0.03751	0.31416	-0.02077	0.32274	-0.02139	0.31558	-0.03224
0.63	-0.031	0.63	-0.022		0.07	-0.03627	0.069	-0.02759	-0.98		228	99.553	228	99.796		0.43611	-0.06138	0.42496	-0.03937	0.41973	-0.16121	0.31434	-0.03751	0.31566	-0.02077	0.32389	-0.02139	0.31708	-0.03224
0.63	-0.031	0.63	-0.0226		0.071	-0.03627	0.069	-0.02759	-0.98		229	99.866	229	99.861		0.43805	-0.06138	0.42681	-0.0403	0.42248	-0.16121	0.31566	-0.03751	0.31708	-0.02077	0.32531	-0.02139	0.31841	-0.03224
0.63	-0.0307	0.63	-0.022		0.071	-0.03627	0.069	-0.02759	-0.98		230	99.478	230	99.809		0.43894	-0.06138	0.42947	-0.0403	0.4254	-0.16245	0.3169	-0.03751	0.31832	-0.02077	0.32664	-0.02139	0.31973	-0.03224
0.64	-0.0307	0.64	-0.022		0.071	-0.03596	0.07	-0.02759	-0.98		231	99.788	231	99.753		0.44088	-0.06138	0.43248	-0.03968	0.42796	-0.16338	0.31814	-0.03751	0.32009	-0.02077	0.32858	-0.02139	0.32097	-0.03224
0.64	-0.0307	0.64	-0.0226		0.072	-0.03596	0.07	-0.02759	-0.98		232	99.777	232	99.831		0.44186	-0.06138	0.43345	-0.03968	0.43106	-0.16462	0.32	-0.03751	0.32142	-0.02077	0.32982	-0.02139	0.32283	-0.03224
0.64	-0.0307	0.64	-0.0226		0.072	-0.03596	0.07	-0.02759	-0.98		233	99.762	233	99.792		0.44478	-0.06169	0.43531	-0.03968	0.43221	-0.16462	0.32124	-0.03751	0.32283	-0.02077	0.33115	-0.0217	0.32407	-0.03224
0.64	-0.0307	0.64	-0.0226		0.072	-0.03596	0.071	-0.02728	-0.98		234	99.824	234	99.859		0.44761	-0.06169	0.43637	-0.03968	0.43646	-0.16617	0.32257	-0.0372	0.32416	-0.02077	0.33239	-0.0217	0.32558	-0.03224
0.65	-0.0307	0.65	-0.022		0.073	-0.03596	0.071	-0.02728	-0.98		235	99.872	235	99.819		0.44858	-0.06138	0.43805	-0.0403	0.43912	-0.16648	0.32381	-0.0372	0.3254	-0.02077	0.33363	-0.0217	0.3269	-0.03224
0.65	-0.0307	0.65	-0.0226		0.073	-0.03565	0.071	-0.02728	-0.98		236	99.423	236	99.803		0.45159	-0.06138	0.43903	-0.0403	0.44212	-0.16865	0.32522	-0.0372	0.32673	-0.02077	0.33566	-0.0217	0.32832	-0.03224
0.65	-0.0307	0.65	-0.022		0.073	-0.03565	0.071	-0.02759	-0.98		237	99.978	237	99.837		0.45478	-0.06107	0.4408	-0.0403	0.44301	-0.16865	0.32646	-0.0372	0.32823	-0.02077	0.33699	-0.0217	0.33097	-0.03224
0.66	-0.0307	0.66	-0.0217		0.074	-0.03565	0.072	-0.02759	-0.98		238	99.536	238	99.755		0.45558	-0.06107	0.44168	-0.0403	0.44496	-0.16865	0.32796	-0.0372	0.32965	-0.02077	0.33832	-0.0217	0.33221	-0.03224
0.66	-0.0307	0.66	-0.0226		0.074	-0.03565	0.072	-0.02759	-0.98		239	99.705	239	99.824		0.45735	-0.06045	0.44372	-0.03937	0.44584	-0.16865	0.32929	-0.0372	0.33124	-0.02077	0.3392	-0.0217	0.33389	-0.03224
0.66	-0.0307	0.66	-0.0217		0.074	-0.03565	0.072	-0.02728	-0.98		240	99.814	240	99.795		0.45841	-0.06045	0.4446	-0.03937	0.4477	-0.16865	0.33062	-0.0372	0.33257	-0.02077	0.34062	-0.0217	0.33522	-0.03224
0.66	-0.0307	0.66	-0.022		0.075	-0.03565	0.073	-0.02728	-0.98		241	99.619	241	99.842		0.46027	-0.06138	0.4477	-0.0403	0.45053	-0.16896	0.33248	-0.0372	0.33389	-0.02077	0.34221	-0.0217	0.33646	-0.03224
0.67	-0.0304	0.67	-0.0226		0.075	-0.03565	0.073	-0.02728	-0.98		242	99.868	242	99.789		0.46115	-0.06138	0.4485	-0.0403	0.45159	-0.16896	0.33372	-0.0372	0.33531	-0.02077	0.34389	-0.0217	0.33796	-0.03224
0.67	-0.0307	0.67	-0.0226		0.075	-0.03565	0.073	-0.02728	-0.98		243	99.512	243	99.802		0.46407	-0.06138	0.45027	-0.0403	0.45336	-0.16896	0.33504	-0.0372	0.33655	-0.02077	0.34478	-0.0217	0.33947	-0.03224
0.67	-0.0304	0.67	-0.0226		0.075	-0.03565	0.074	-0.02728	-0.98		244	99.972	244	99.816		0.46593	-0.06138	0.45133	-0.0403	0.45434	-0.16741	0.33628	-0.0372	0.33805	-0.02077	0.34602	-0.0217	0.34097	-0.03224
0.68	-0.0304	0.68	-0.022		0.076	-0.03565	0.074	-0.02728	-0.98		245	99.625	245	99.814		0.46708	-0.06138	0.45611	-0.0403	0.45611	-0.16741	0.33832	-0.03689	0.33929	-0.02077	0.34743	-0.0217	0.34221	-0.03224
0.68	-0.0301	0.68	-0.022		0.076	-0.03565	0.074	-0.02728	-0.98		246	99.896	246	99.81		0.46805	-0.06045	0.45885	-0.0403	0.45708	-0.16741	0.33965	-0.03689	0.34044	-0.02077	0.34938	-0.0217	0.34354	-0.03224
0.68	-0.0304	0.68	-0.0226		0.076	-0.03565	0.074	-0.02728	-0.98		247	99.768	247	99.838		0.46982	-0.06045	0.45973	-0.0403	0.46	-0.16586	0.34204	-0.03689	0.34195	-0.02077	0.3508	-0.0217	0.34496	-0.03255
0.68	-0.0304	0.68	-0.0217		0.077	-0.03565	0.075	-0.02728	-0.98		248	99.523	248	99.798		0.47292	-0.06107	0.46168	-0.03968	0.46292	-0.16524	0.34327	-0.03689	0.34381	-0.02077	0.35204	-0.0217	0.34619	-0.03255
0.69	-0.0307	0.69	-0.0226		0.077	-0.03565	0.075	-0.02728	-0.98		249	99.837	249	99.814		0.47389	-0.06107	0.46265	-0.03968	0.46389	-0.16524	0.34504	-0.03689	0.34504	-0.02108	0.35327	-0.0217	0.34752	-0.03255
0.69	-0.0301	0.69	-0.022		0.077	-0.03596	0.075	-0.02728	-0.98		250	99.512	250	99.833		0.47673	-0.06107	0.46558	-0.0403	0.46699	-0.16524	0.34637	-0.03689	0.34646	-0.02108	0.35442	-0.0217	0.3492	-0.03255
0.69	-0.031	0.69	-0.022		0.077	-0.03596	0.076	-0.02728	-0.98		251	99.872	251	99.814		0.47938	-0.06014	0.4685	-0.0403	0.46805	-0.16524	0.34779	-0.03689	0.34761	-0.02108	0.35628	-0.0217	0.35044	-0.03255
0.69	-0.0304	0.69	-0.0226		0.078	-0.03596	0.076	-0.02728	-0.98		252	99.519	252	99.864		0.48212	-0.06014	0.46938	-0.03968	0.47	-0.164	0.34903	-0.03689	0.34876	-0.02108	0.35752	-0.0217	0.35168	-0.03255
0.7	-0.0301	0.7	-0.022		0.078	-0.03596	0.076	-0.02728	-0.98		253	99.965	253	99.802		0.48398	-0.06014	0.47115	-0.03968	0.47097	-0.164	0.35027	-0.03689	0.35018	-0.02108	0.35903	-0.0217	0.35319	-0.03255
0.7	-0.0298	0.7	-0.022		0.078	-0.03596	0.077	-0.02728	-0.98		254	99.714	254	99.809		0.48478	-0.06014	0.47221	-0.03968	0.47283	-0.16307	0.35168	-0.03689	0.3515	-0.02108	0.36027	-0.0217	0.35442	-0.03255
0.7	-0.0304	0.7	-0.0217		0.079	-0.03596	0.077	-0.02728	-0.98		255	99.794	255	99.816		0.48673	-0.06014	0.47416	-0.0403	0.47381	-0.16307	0.35319	-0.03689	0.35345	-0.02108	0.3615	-0.0217	0.35584	-0.03255
0.71	-0.0298	0.71	-0.022		0.079	-0.03596	0.077	-0.02728	-0.98		256	99.402	256	99.853		0.48779	-0.06014	0.47504	-0.0403	0.47558	-0.16307	0.35451	-0.03658	0.35469	-0.02108	0.36301	-0.0217	0.35717	-0.03255
0.71	-0.0304	0.71	-0.0217		0.079	-0.03596	0.077	-0.02728	-0.98		257	99.829	257	99.783		0.49044	-0.06014	0.47708	-0.04061	0.47673	-0.16431	0.35575	-0.03658	0.35593	-0.02108	0.36416	-0.0217	0.35858	-0.03255
0.71	-0.0307	0.71	-0.022		0.08	-0.03596	0.078	-0.02728	-0.98		258	99.762	258	99.859		0.4923	-0.06076	0.47805	-0.04061	0.47841	-0.16431	0.35708	-0.03658	0.35717	-0.02108	0.36549	-0.0217	0.36053	-0.03255
0.71	-0.0298	0.71	-0.022		0.08	-0.03596	0.078	-0.02697	-0.98		259	99.621	259	99.803		0.49319	-0.06076	0.4808	-0.0403	0.47929	-0.16431	0.35841	-0.03658	0.35912	-0.02108	0.3669	-0.0217	0.36195	-0.03255
0.72	-0.0298	0.72	-0.0226		0.08	-0.03596	0.078	-0.02697	-0.98		260	99.709	260	99.794		0.49611	-0.06014	0.48637	-0.03968	0.48106	-0.16555	0.36027	-0.03658	0.36062	-0.02108	0.3685	-0.0217	0.36407	-0.03255
0.72	-0.0298	0.72	-0.0226		0.08	-0.03565	0.079	-0.02697	-0.98		261	99.79	261	99.839		0.49726	-0.06014	0.48814	-0.04061	0.48204	-0.16555	0.36159	-0.03658	0.36177	-0.02108	0.36973	-0.0217	0.36566	-0.03255
0.72	-0.0298	0.72	-0.022		0.081	-0.03565	0.079	-0.02697	-0.98		262	99.749	262	99.785		0.49903	-0.06045	0.4892	-0.04061	0.48496	-0.16865	0.36292	-0.03658	0.3631	-0.02108	0.37133	-0.0217	0.36735	-0.03255
0.73	-0.0301	0.73	-0.022		0.081	-0.03596	0.079	-0.02697	-0.98		263	99.686	263	99.79		0.50177	-0.06045	0.49027	-0.04061	0.48796	-0.16865	0.36416	-0.03658	0.36478	-0.02108	0.37257	-0.0217	0.36858	-0.03255
0.73	-0.0301	0.73	-0.022		0.081	-0.03596	0.08	-0.02697	-0.98		264	99.738	264	99.801		0.50274	-0.06045	0.49204	-0.04061	0.48885	-0.1702	0.36558	-0.03658	0.36593	-0.02108	0.37416	-0.0217	0.37	-0.03255
0.73	-0.0298	0.73	-0.0214		0.082	-0.03596	0.08	-0.02697	-0.98		265	99.664	265	99.807		0.50451	-0.06045	0.49327	-0.04061	0.49186	-0.1702	0.3669	-0.03658	0.36726	-0.02108	0.3754	-0.0217	0.3715	-0.03255
0.73	-0.0301	0.73	-0.0226		0.082	-0.03596	0.08	-0.02697	-0.98		266	99.941	266	99.8		0.50549	-0.06045	0.49628	-0.0403	0.49363	-0.17175	0.36832	-0.03658	0.36867	-0.02108	0.3769	-0.02201	0.37292	-0.03286
0.74	-0.0298	0.74	-0.0226		0.082	-0.03596	0.081	-0.02697	-0.98		267	99.551	267	99.761		0.50743	-0.06045	0.49761	-0.0403	0.4946	-0.17175	0.36965	-0.03658	0.36991	-0.02108	0.37841	-0.02201	0.37425	-0.03255
0.74	-0.0298	0.74	-0.0226		0.083	-0.03596	0.081	-0.02697	-0.98		268	99.929	268	99.842		0.50832	-0.06045	0.50044	-0.04061	0.49637	-0.17361	0.37142	-0.03627	0.37106	-0.02108	0.37991	-0.0217	0.37566	-0.03286
0.74	-0.0295	0.74	-0.0214		0.083	-0.03596	0.081	-0.02697	-0.98		269	99.501	269	99.779		0.51035	-0.06045	0.50142	-0.04061	0.49726	-0.17361	0.37257	-0.03658	0.37301	-0.02108	0.38097	-0.02201	0.37699	-0.03286
0.74	-0.0295	0.74	-0.0214		0.083	-0.03596	0.081	-0.02697	-0.98		270	99.894	270	99.845		0.51124	-0.06045	0.50416	-0.04061	0.49903	-0.17361	0.37372	-0.03627	0.37442	-0.02108	0.38239	-0.02201	0.37814	-0.03286
0.75	-0.0298	0.75	-0.0217		0.083	-0.03596	0.082	-0.02697	-0.98		271	99.688	271	99.83		0.51319	-0.06045	0.50619	-0.04061	0.50009	-0.17361	0.37566	-0.03627	0.37558	-0.02108	0.38372	-0.02201	0.37956	-0.03286
0.75	-0.0295	0.75	-0.0217		0.084	-0.03596	0.082	-0.02697	-0.98		272	99.362	272	99.763		0.51407	-0.06045	0.50717	-0.04061	0.50204	-0.17361	0.37708	-0.03627	0.37681	-0.02108	0.38522	-0.02201	0.38071	-0.03286
0.75	-0.0295	0.75	-0.022		0.084	-0.03596	0.082	-0.02697	-0.98		273	99.922	273	99.778		0.51584	-0.06045	0.50894	-0.04061	0.50301	-0.17361	0.37796	-0.03627	0.37805	-0.02108	0.38646	-0.02201	0.38257	-0.03286
0.76	-0.0295	0.76	-0.0223		0.084	-0.03596	0.083	-0.02697	-0.98		274	99.506	274	99.835		0.51681	-0.06045	0.50991	-0.04061	0.50584	-0.17392	0.37938	-0.03627	0.37947	-0.02108	0.38805	-0.02201	0.38389	-0.03286
0.76	-0.0295	0.76	-0.022		0.085	-0.03596	0.083	-0.02697	-0.98		275	99.825	275	99.798		0.51973	-0.06045	0.51283	-0.04061	0.50867	-0.17547	0.38115	-0.03627	0.38124	-0.02108	0.38956	-0.02201	0.38522	-0.03286
0.76	-0.0295	0.76	-0.0226		0.085	-0.03596	0.083	-0.02697	-0.98		276	99.779	276	99.799		0.52088	-0.06045	0.51558	-0.04061	0.51133	-0.17981	0.38248	-0.03627	0.38265	-0.02108	0.39088	-0.02201	0.38628	-0.03286
0.76	-0.0295	0.76	-0.0226		0.085	-0.03596	0.083	-0.02697	-0.98		277	99.859	277	99.771		0.52283	-0.06045	0.51664	-0.04061	0.5131	-0.17981	0.38381	-0.03627	0.38398	-0.02139	0.3923	-0.02201	0.38814	-0.03286
0.77	-0.0295	0.77	-0.022		0.086	-0.03596	0.084	-0.02697	-0.98		278	99.694	278	99.792		0.52372	-0.06045	0.5185	-0.04061	0.51398	-0.17981	0.38504	-0.03627	0.38522	-0.02139	0.39354	-0.02201	0.38947	-0.03286
0.77	-0.0298	0.77	-0.022		0.086	-0.03596	0.084	-0.02697	-0.98		279	99.564	279	99.859		0.52558	-0.06045	0.51956	-0.04061	0.51593	-0.18384	0.38655	-0.03627	0.38681	-0.02139	0.39478	-0.02201	0.3908	-0.03286
0.77	-0.0295	0.77	-0.022		0.086	-0.03534	0.084	-0.02697	-0.98		280	99.798	280	99.717		0.52637	-0.06014	0.52142	-0.04061	0.5169	-0.18384	0.3877	-0.03627	0.38832	-0.02139	0.39673	-0.02201	0.39204	-0.03286
0.78	-0.0295	0.78	-0.0217		0.086	-0.03534	0.085	-0.02697	-0.98		281	99.662	281	99.839		0.52832	-0.06014	0.52248	-0.04061	0.51867	-0.18384	0.38903	-0.03627	0.38956	-0.02139	0.39796	-0.02201	0.39345	-0.03286
0.78	-0.0291	0.78	-0.0226		0.087	-0.03534	0.085	-0.02697	-0.98		282	99.944	282	99.775		0.52912	-0.06014	0.52363	-0.0403	0.51965	-0.18632	0.39088	-0.03596	0.39071	-0.02139	0.3992	-0.02201	0.39478	-0.03286
0.78	-0.0295	0.78	-0.0226		0.087	-0.03534	0.085	-0.02697	-0.98		283	99.643	283	99.831		0.53212	-0.06014	0.5254	-0.0403	0.52257	-0.18632	0.39212	-0.03596	0.39204	-0.02139	0.40035	-0.02201	0.39646	-0.03286
0.78	-0.0291	0.78	-0.0226		0.087	-0.03534	0.086	-0.02697	-0.98		284	99.575	284	99.846		0.53513	-0.06014	0.52823	-0.04092	0.52549	-0.19128	0.39354	-0.03596	0.39327	-0.02139	0.40159	-0.02201	0.39779	-0.03286
0.79	-0.0288	0.79	-0.0226		0.088	-0.03534	0.086	-0.02697	-0.98		285	100.018	285	99.807		0.53602	-0.06014	0.5292	-0.04092	0.52637	-0.19128	0.39478	-0.03596	0.39478	-0.02139	0.40336	-0.02201	0.39903	-0.03286
0.79	-0.0295	0.79	-0.022		0.088	-0.03534	0.086	-0.02697	-0.98		286	99.726	286	99.852		0.53779	-0.06014	0.53106	-0.04061	0.52823	-0.19655	0.39602	-0.03596	0.39619	-0.02139	0.40478	-0.02201	0.40044	-0.03286
0.79	-0.0291	0.79	-0.0226		0.088	-0.03534	0.086	-0.02697	-0.98		287	99.679	287	99.865		0.54062	-0.06014	0.53204	-0.04061	0.52912	-0.19655	0.39735	-0.03596	0.39752	-0.02139	0.40637	-0.02201	0.40186	-0.03286
0.79	-0.0291	0.79	-0.022		0.089	-0.03565	0.087	-0.02697	-0.98		288	99.61	288	99.77		0.54159	-0.06014	0.53381	-0.04061	0.53106	-0.20616	0.39894	-0.03596	0.39938	-0.02139	0.40761	-0.02201	0.40336	-0.03286
0.8	-0.0295	0.8	-0.0217		0.089	-0.03565	0.087	-0.02697	-0.98		289	99.742	289	99.831		0.54345	-0.06014	0.53478	-0.04092	0.53221	-0.20616	0.40018	-0.03596	0.4008	-0.02139	0.40912	-0.02201	0.40478	-0.03317
0.8	-0.0291	0.8	-0.0226		0.089	-0.03565	0.087	-0.02697	-0.98		290	99.64	290	99.796		0.54628	-0.06014	0.53681	-0.04092	0.53398	-0.20616	0.40195	-0.03596	0.40212	-0.02139	0.41044	-0.02201	0.40593	-0.03317
0.8	-0.0295	0.8	-0.0223		0.09	-0.03534	0.088	-0.02697	-0.98		291	99.811	291	99.805		0.54761	-0.06014	0.53761	-0.04092	0.53487	-0.21453	0.40319	-0.03596	0.40336	-0.02139	0.41168	-0.02201	0.40761	-0.03317
0.81	-0.0291	0.81	-0.0223		0.09	-0.03534	0.088	-0.02697	-0.98		292	99.59	292	99.821		0.55265	-0.05983	0.53938	-0.04092	0.53779	-0.21453	0.4046	-0.03596	0.40469	-0.02139	0.41301	-0.02201	0.40885	-0.03317
0.81	-0.0295	0.81	-0.0226		0.09	-0.03534	0.088	-0.02697	-0.98		293	99.705	293	99.848		0.5546	-0.05983	0.54044	-0.04092	0.53885	-0.21701	0.40584	-0.03596	0.40593	-0.02139	0.41434	-0.02201	0.41009	-0.03317
0.81	-0.0291	0.81	-0.0214		0.091	-0.03534	0.088	-0.02697	-0.98		294	99.944	294	99.894		0.55558	-0.05983	0.5423	-0.04092	0.54071	-0.21701	0.40717	-0.03596	0.40726	-0.02139	0.41584	-0.02232	0.41142	-0.03317
0.81	-0.0291	0.81	-0.0217		0.091	-0.03534	0.089	-0.02697	-0.98		295	99.738	295	99.839		0.55743	-0.06014	0.54336	-0.04092	0.54372	-0.21639	0.40894	-0.03596	0.41	-0.02139	0.41699	-0.02201	0.41283	-0.03317
0.82	-0.0291	0.82	-0.022		0.091	-0.03534	0.089	-0.02697	-0.98		296	99.601	296	99.844		0.55858	-0.06014	0.54619	-0.04123	0.54469	-0.21639	0.41044	-0.03565	0.41124	-0.02139	0.41823	-0.02232	0.41416	-0.03317
0.82	-0.0291	0.82	-0.0214		0.092	-0.03534	0.089	-0.02697	-0.98		297	100.082	297	99.84		0.56283	-0.05983	0.54726	-0.04123	0.54885	-0.21918	0.41177	-0.03565	0.41336	-0.02139	0.42018	-0.02232	0.41602	-0.03317
0.82	-0.0295	0.82	-0.0223		0.092	-0.03565	0.09	-0.02666	-0.98		298	99.736	298	99.922		0.56389	-0.05983	0.55044	-0.04123	0.55204	-0.22383	0.41301	-0.03565	0.41469	-0.02139	0.4215	-0.02232	0.41726	-0.03317
0.83	-0.0288	0.83	-0.0223		0.092	-0.03565	0.09	-0.02666	-0.98		299	99.508	299	99.85		0.56699	-0.05952	0.55133	-0.04123	0.55292	-0.22383	0.41442	-0.03565	0.41593	-0.02139	0.42319	-0.02232	0.41876	-0.03317
0.83	-0.0291	0.83	-0.0217		0.093	-0.03565	0.09	-0.02666	-0.98		300	99.948	300	99.889		0.56805	-0.05952	0.55319	-0.04123	0.55593	-0.226	0.41558	-0.03565	0.41708	-0.02139	0.42549	-0.02232	0.42009	-0.03317
0.83	-0.0288	0.83	-0.0223		0.093	-0.03565	0.09	-0.02666	-0.98		301	99.521	301	99.805		0.57	-0.05952	0.55416	-0.04154	0.55717	-0.226	0.41699	-0.03565	0.41832	-0.02139	0.42673	-0.02232	0.42133	-0.03317
0.83	-0.0288	0.83	-0.0217		0.093	-0.03565	0.091	-0.02666	-0.98		302	99.72	302	99.895		0.57088	-0.05952	0.55593	-0.04154	0.56018	-0.23251	0.41858	-0.03565	0.41965	-0.0217	0.42867	-0.02232	0.42265	-0.03317
0.84	-0.0288	0.84	-0.0223		0.093	-0.03565	0.091	-0.02666	-0.98		303	99.588	303	99.814		0.57221	-0.05952	0.55717	-0.04154	0.56115	-0.23251	0.41991	-0.03565	0.42115	-0.0217	0.42991	-0.02232	0.42425	-0.03317
0.84	-0.0291	0.84	-0.0223		0.094	-0.03565	0.091	-0.02666	-0.98		304	99.818	304	99.829		0.57407	-0.05983	0.55832	-0.04123	0.56301	-0.24368	0.42115	-0.03565	0.42248	-0.0217	0.43133	-0.02232	0.42549	-0.03317
0.84	-0.0288	0.84	-0.0217		0.094	-0.03565	0.092	-0.02666	-0.98		305	1.116	305	99.846		0.57522	-0.05983	0.56027	-0.04123	0.56381	-0.24368	0.42239	-0.03565	0.42425	-0.0217	0.43265	-0.02232	0.42699	-0.03317
0.84	-0.0288	0.84	-0.0223		0.094	-0.03565	0.092	-0.02666	-0.98		306	198.281	306	99.847		0.57655	-0.05983	0.56142	-0.04154	0.56575	-0.23934	0.42389	-0.03565	0.42549	-0.0217	0.43398	-0.02232	0.42832	-0.03317
0.85	-0.0288	0.85	-0.0223		0.095	-0.03565	0.092	-0.02666	-0.98		307	99.473	307	99.804		0.57841	-0.05983	0.56257	-0.04154	0.56664	-0.23934	0.42522	-0.03565	0.42664	-0.0217	0.43522	-0.02232	0.42965	-0.03317
0.85	-0.0288	0.85	-0.0217		0.095	-0.03565	0.093	-0.02666	-0.98		308	99.852	308	99.896		0.57938	-0.05983	0.56566	-0.04154	0.56858	-0.23934	0.42646	-0.03565	0.42858	-0.0217	0.43664	-0.02232	0.43106	-0.03317
0.85	-0.0291	0.85	-0.022		0.095	-0.03565	0.093	-0.02666	-0.98		309	99.501	309	99.822		0.58053	-0.05921	0.56841	-0.04154	0.56947	-0.23406	0.42841	-0.03565	0.42991	-0.0217	0.43805	-0.02232	0.4323	-0.03317
0.86	-0.0291	0.86	-0.0217		0.095	-0.03565	0.093	-0.02666	-0.98		310	99.58	310	99.837		0.58248	-0.05921	0.56938	-0.04154	0.57142	-0.23406	0.42956	-0.03534	0.43115	-0.0217	0.43956	-0.02232	0.43345	-0.03317
0.86	-0.0291	0.86	-0.0217		0.096	-0.03565	0.093	-0.02666	-0.98		311	99.685	311	99.854		0.58345	-0.05921	0.57133	-0.04154	0.5723	-0.23406	0.4308	-0.03534	0.43239	-0.0217	0.44097	-0.02232	0.43549	-0.03317
0.86	-0.0291	0.86	-0.0223		0.096	-0.03565	0.094	-0.02666	-0.98		312	99.926	312	99.812		0.58522	-0.05921	0.57221	-0.04154	0.5754	-0.22569	0.43204	-0.03534	0.43372	-0.0217	0.44221	-0.02232	0.43681	-0.03348
0.86	-0.0291	0.86	-0.0217		0.096	-0.03565	0.094	-0.02666	-0.98		313	99.497	313	99.821		0.58619	-0.05921	0.57522	-0.04185	0.57805	-0.22662	0.43354	-0.03534	0.43549	-0.0217	0.44354	-0.02232	0.43805	-0.03348
0.87	-0.0291	0.87	-0.0217		0.097	-0.03534	0.094	-0.02666	-0.98		314	99.933	314	99.854		0.58814	-0.05921	0.57708	-0.04185	0.58071	-0.22848	0.43513	-0.03534	0.43673	-0.0217	0.44487	-0.02232	0.43965	-0.03348
0.87	-0.0291	0.87	-0.0217		0.097	-0.03534	0.095	-0.02666	-0.98		315	99.655	315	99.811		0.58912	-0.05921	0.57823	-0.04185	0.58389	-0.22848	0.43646	-0.03534	0.43805	-0.0217	0.44619	-0.02232	0.44115	-0.03348
0.87	-0.0288	0.87	-0.0223		0.097	-0.03534	0.095	-0.02666	-0.98		316	99.623	316	99.918		0.59186	-0.05952	0.57929	-0.04185	0.58478	-0.22631	0.43788	-0.03534	0.43929	-0.0217	0.44761	-0.02232	0.44354	-0.03348
0.88	-0.0288	0.88	-0.0223		0.098	-0.03534	0.095	-0.02666	-0.98		317	99.684	317	99.767		0.59743	-0.05921	0.58106	-0.04185	0.58673	-0.22631	0.43912	-0.03534	0.44053	-0.0217	0.44903	-0.02263	0.44487	-0.03348
0.88	-0.0288	0.88	-0.0223		0.098	-0.03534	0.096	-0.02666	-0.98		318	99.245	318	99.835		0.60044	-0.05921	0.58212	-0.04185	0.58761	-0.22631	0.44044	-0.03534	0.44221	-0.0217	0.45044	-0.02263	0.44611	-0.03348
0.88	-0.0288	0.88	-0.0217		0.098	-0.03534	0.096	-0.02666	-0.98		319	99.56	319	99.808		0.60142	-0.05921	0.58504	-0.04154	0.58938	-0.22879	0.44177	-0.03534	0.44354	-0.0217	0.45168	-0.02232	0.44735	-0.03348
0.88	-0.0285	0.88	-0.0223		0.099	-0.03534	0.096	-0.02666	-0.98		320	99.75	320	99.848		0.6046	-0.05921	0.58956	-0.04216	0.59035	-0.22879	0.44389	-0.03534	0.44496	-0.0217	0.4531	-0.02263	0.44885	-0.03348
0.89	-0.0291	0.89	-0.0226		0.099	-0.03534	0.096	-0.02666	-0.98		321	99.787	321	99.835		0.60558	-0.05921	0.59062	-0.04216	0.5923	-0.22755	0.44513	-0.03534	0.44611	-0.0217	0.45451	-0.02263	0.45035	-0.03348
0.89	-0.0288	0.89	-0.0223		0.099	-0.03534	0.097	-0.02666	-0.98		322	99.768	322	99.824		0.60735	-0.0589	0.59363	-0.04216	0.59327	-0.22755	0.44646	-0.03534	0.44743	-0.0217	0.45637	-0.02263	0.45177	-0.03348
0.89	-0.0285	0.89	-0.0217		0.099	-0.03534	0.097	-0.02666	-0.98		323	99.673	323	99.781		0.60832	-0.0589	0.5946	-0.04216	0.59619	-0.23034	0.4477	-0.03534	0.44947	-0.0217	0.4577	-0.02263	0.45336	-0.03348
0.89	-0.0288	0.89	-0.0217		0.1	-0.03534	0.097	-0.02666	-0.98		324	100.133	324	99.827		0.61009	-0.0589	0.59646	-0.04278	0.59726	-0.23034	0.44903	-0.03503	0.45071	-0.02201	0.45894	-0.02263	0.45469	-0.03348
0.9	-0.0291	0.9	-0.0223		0.1	-0.03565	0.098	-0.02666	-0.98		325	99.9	325	99.803		0.61274	-0.05921	0.59743	-0.04278	0.59894	-0.23034	0.45035	-0.03503	0.45195	-0.02201	0.46027	-0.02263	0.45611	-0.03348
0.9	-0.0285	0.9	-0.0223		0.1	-0.03565	0.098	-0.02666	-0.98		326	99.902	326	99.85		0.61575	-0.05921	0.59929	-0.04278	0.6	-0.22724	0.45177	-0.03503	0.45345	-0.02201	0.46159	-0.02263	0.45726	-0.03348
0.9	-0.0288	0.9	-0.0223		0.101	-0.03565	0.098	-0.02666	-0.98		327	99.586	327	99.841		0.61681	-0.05921	0.60009	-0.04309	0.60177	-0.22724	0.4531	-0.03503	0.45469	-0.02201	0.46292	-0.02263	0.45885	-0.03348
0.91	-0.0285	0.91	-0.0217		0.101	-0.03565	0.099	-0.02666	-0.98		328	99.547	328	99.815		0.61858	-0.0589	0.60133	-0.04309	0.6046	-0.226	0.4546	-0.03503	0.45584	-0.02201	0.46416	-0.02263	0.46027	-0.03348
0.91	-0.0288	0.91	-0.0217		0.101	-0.03565	0.099	-0.02666	-0.98		329	100.074	329	99.873		0.61947	-0.0589	0.60327	-0.04309	0.60575	-0.226	0.45602	-0.03503	0.45717	-0.02201	0.46558	-0.02263	0.4615	-0.03348
0.91	-0.0288	0.91	-0.0217		0.102	-0.03565	0.099	-0.02666	-0.98		330	99.69	330	99.757		0.62257	-0.05859	0.60416	-0.04278	0.60885	-0.22631	0.45735	-0.03503	0.45867	-0.02201	0.4669	-0.02263	0.46274	-0.03348
0.91	-0.0288	0.91	-0.0223		0.102	-0.03472	0.099	-0.02635	-0.98		331	99.462	331	99.85		0.6254	-0.05859	0.60611	-0.04278	0.60973	-0.22631	0.45858	-0.03503	0.45991	-0.02201	0.46876	-0.02263	0.46434	-0.03348
0.92	-0.0285	0.92	-0.0217		0.102	-0.03472	0.1	-0.02635	-0.98		332	99.779	332	99.774		0.62805	-0.0589	0.60708	-0.04278	0.61168	-0.22507	0.46035	-0.03503	0.46177	-0.02201	0.47018	-0.02263	0.46611	-0.03348
0.92	-0.0288	0.92	-0.0223		0.102	-0.03472	0.1	-0.02635	-0.98		333	99.534	333	99.833		0.6308	-0.0589	0.60894	-0.04278	0.61248	-0.22507	0.46159	-0.03503	0.46292	-0.02201	0.4715	-0.02263	0.46867	-0.03379
0.92	-0.0285	0.92	-0.0223		0.103	-0.03472	0.1	-0.02635	-0.98		334	100.039	334	99.803		0.63381	-0.0589	0.60982	-0.04278	0.61425	-0.22507	0.46283	-0.03503	0.46425	-0.02201	0.47292	-0.02263	0.47	-0.03379
0.93	-0.0285	0.93	-0.0223		0.103	-0.03472	0.101	-0.02635	-0.98		335	99.783	335	99.853		0.63469	-0.05828	0.61168	-0.04309	0.61522	-0.22507	0.46407	-0.03503	0.46602	-0.02201	0.47434	-0.02263	0.47124	-0.03379
0.93	-0.0288	0.93	-0.0217		0.103	-0.03472	0.101	-0.02635	-0.98		336	99.542	336	99.81		0.63673	-0.05828	0.61274	-0.04309	0.61708	-0.22321	0.46558	-0.03503	0.46726	-0.02201	0.47558	-0.02263	0.47292	-0.03379
0.93	-0.0288	0.93	-0.0217		0.104	-0.03472	0.101	-0.02635	-0.98		337	99.714	337	99.907		0.64053	-0.05859	0.61381	-0.04309	0.61982	-0.22104	0.46699	-0.03503	0.4685	-0.02201	0.4769	-0.02263	0.47381	-0.03379
0.93	-0.0285	0.93	-0.0217		0.104	-0.03472	0.101	-0.02635	-0.98		338	99.835	338	99.82		0.64354	-0.05828	0.61699	-0.04278	0.6208	-0.22104	0.46823	-0.03503	0.46973	-0.02201	0.4785	-0.02263	0.4754	-0.0341
0.94	-0.0285	0.94	-0.0223		0.104	-0.03534	0.102	-0.02635	-0.98		339	99.92	339	99.803		0.64628	-0.05797	0.61796	-0.04278	0.62265	-0.22104	0.47	-0.03503	0.47106	-0.02201	0.47982	-0.02263	0.47673	-0.0341
0.94	-0.0288	0.94	-0.022		0.104	-0.03534	0.102	-0.02635	-0.98		340	99.681	340	99.818		0.64735	-0.05797	0.62115	-0.04278	0.62354	-0.21763	0.47142	-0.03503	0.47265	-0.02201	0.48115	-0.02263	0.47814	-0.0341
0.94	-0.0288	0.94	-0.0223		0.105	-0.03534	0.102	-0.02635	-0.98		341	99.783	341	99.794		0.65009	-0.05828	0.62212	-0.04278	0.62549	-0.21763	0.47283	-0.03472	0.47381	-0.02201	0.48239	-0.02263	0.47938	-0.0341
0.94	-0.0285	0.94	-0.022		0.105	-0.03503	0.103	-0.02604	-0.98		342	99.901	342	99.9		0.65204	-0.05828	0.62407	-0.04309	0.62637	-0.21763	0.47434	-0.03472	0.47522	-0.02201	0.48372	-0.02263	0.48088	-0.0341
0.95	-0.0285	0.95	-0.0223		0.105	-0.03503	0.103	-0.02604	-0.98		343	99.684	343	99.818		0.65611	-0.05828	0.62496	-0.04309	0.62956	-0.21763	0.47566	-0.03472	0.47708	-0.02201	0.48504	-0.02263	0.48248	-0.0341
0.95	-0.0288	0.95	-0.0223		0.106	-0.03503	0.103	-0.02604	-0.98		344	99.634	344	99.885		0.65699	-0.05828	0.6277	-0.04309	0.63239	-0.22135	0.47699	-0.03472	0.47823	-0.02201	0.48699	-0.02294	0.48389	-0.0341
0.95	-0.0285	0.95	-0.0223		0.106	-0.03503	0.104	-0.02604	-0.98		345	99.543	345	99.796		0.65885	-0.05828	0.63097	-0.0434	0.63336	-0.22135	0.47823	-0.03472	0.47965	-0.02201	0.48832	-0.02294	0.48522	-0.0341
0.96	-0.0285	0.96	-0.0223		0.106	-0.03503	0.104	-0.02604	-0.98		346	95.356	346	99.767		0.65973	-0.05828	0.63186	-0.0434	0.63522	-0.22569	0.47965	-0.03472	0.48088	-0.02201	0.48973	-0.02294	0.48646	-0.0341
0.96	-0.0288	0.96	-0.0217		0.107	-0.03503	0.104	-0.02604	-0.98		347	40.592	347	99.834		0.66168	-0.05828	0.63531	-0.04371	0.63611	-0.22569	0.4808	-0.03472	0.48221	-0.02201	0.49106	-0.02294	0.48823	-0.0341
0.96	-0.0285	0.96	-0.0217		0.107	-0.03503	0.104	-0.02604	-0.98		348	14.439	348	99.892		0.66265	-0.05828	0.63619	-0.04371	0.63796	-0.22569	0.4823	-0.03472	0.48372	-0.02232	0.4923	-0.02294	0.48947	-0.0341
0.96	-0.0282	0.96	-0.0217		0.107	-0.03503	0.105	-0.02604	-0.98		349	2.07	349	99.849		0.66451	-0.05828	0.63912	-0.04371	0.63903	-0.23096	0.48372	-0.03472	0.48504	-0.02232	0.49372	-0.02294	0.49088	-0.0341
0.97	-0.0285	0.97	-0.0214		0.107	-0.03503	0.105	-0.02604	-0.98		350	0.951	350	99.896		0.66549	-0.05797	0.64195	-0.04371	0.64195	-0.23096	0.48487	-0.03472	0.48628	-0.02232	0.49496	-0.02294	0.49221	-0.0341
0.97	-0.0285	0.97	-0.0223		0.108	-0.03503	0.105	-0.02604	-0.98				351	99.805		0.6685	-0.05797	0.64319	-0.04402	0.64478	-0.2322	0.48646	-0.03472	0.48814	-0.02232	0.49628	-0.02294	0.49327	-0.0341
0.97	-0.0285	0.97	-0.0223		0.108	-0.03503	0.106	-0.02604	-0.98				352	99.853		0.66965	-0.05828	0.64611	-0.04402	0.64575	-0.2322	0.4877	-0.03472	0.48956	-0.02232	0.49761	-0.02294	0.49487	-0.0341
0.98	-0.0285	0.98	-0.0223		0.108	-0.03503	0.106	-0.02604	-0.98				353	99.908		0.67265	-0.05797	0.64903	-0.04402	0.6477	-0.2322	0.48903	-0.03472	0.4908	-0.02232	0.49912	-0.02294	0.49619	-0.0341
0.98	-0.0285	0.98	-0.022		0.109	-0.03503	0.106	-0.02604	-0.98				354	99.844		0.67363	-0.05797	0.64991	-0.04402	0.64858	-0.2322	0.49053	-0.03472	0.49195	-0.02232	0.50035	-0.02294	0.49761	-0.0341
0.98	-0.0285	0.98	-0.0223		0.109	-0.03503	0.106	-0.02604	-0.98				355	99.85		0.67681	-0.05797	0.65195	-0.04433	0.65168	-0.23034	0.49186	-0.03472	0.49319	-0.02232	0.50168	-0.02294	0.49876	-0.03441
0.98	-0.0285	0.98	-0.0217		0.109	-0.03503	0.107	-0.02573	-0.98				356	99.856		0.6777	-0.05797	0.65283	-0.04433	0.65442	-0.226	0.49389	-0.03472	0.49504	-0.02232	0.50363	-0.02294	0.50035	-0.03441
0.99	-0.0285	0.99	-0.0223		0.11	-0.03503	0.107	-0.02573	-0.98				357	99.877		0.67973	-0.05797	0.65469	-0.04402	0.65558	-0.226	0.49513	-0.03472	0.49664	-0.02232	0.50496	-0.02294	0.50177	-0.03441
0.99	-0.0285	0.99	-0.0223		0.11	-0.03503	0.107	-0.02573	-0.98				358	99.801		0.68062	-0.05828	0.65584	-0.04402	0.65752	-0.226	0.49637	-0.03441	0.49814	-0.02232	0.50619	-0.02294	0.5031	-0.03441
0.99	-0.0285	0.99	-0.022		0.11	-0.03503	0.108	-0.02604	-0.98				359	99.894		0.68257	-0.05828	0.65699	-0.04402	0.65885	-0.22383	0.49761	-0.03441	0.49947	-0.02232	0.50743	-0.02294	0.50442	-0.03441
0.99	-0.0285	0.99	-0.022		0.11	-0.03503	0.108	-0.02604	-0.98				360	99.786		0.68363	-0.05828	0.65885	-0.04433	0.65982	-0.22383	0.49885	-0.03441	0.50097	-0.02232	0.50876	-0.02294	0.50593	-0.03441
1	-0.0285	1	-0.022		0.111	-0.0341	0.108	-0.02604	-0.98				361	99.817		0.6854	-0.05766	0.66	-0.04433	0.66159	-0.22104	0.50009	-0.03441	0.50212	-0.02232	0.51	-0.02294	0.50735	-0.03441
1	-0.0285	1	-0.0217		0.111	-0.0341	0.109	-0.02604	-0.98				362	99.897		0.68637	-0.05766	0.66265	-0.04433	0.66265	-0.22104	0.50177	-0.03441	0.50345	-0.02232	0.51133	-0.02294	0.50858	-0.03441
1	-0.0285	1	-0.0217		0.111	-0.0341	0.109	-0.02604	-0.98				363	99.842		0.6892	-0.05828	0.66442	-0.04433	0.66451	-0.22104	0.5031	-0.03441	0.50487	-0.02232	0.51274	-0.02294	0.51018	-0.03441
1	0.0087	1	0.0105		0.112	-0.03503	0.109	-0.02604	-0.98				364	99.886		0.69212	-0.05797	0.66531	-0.04433	0.6654	-0.22569	0.5046	-0.03441	0.50611	-0.02232	0.51416	-0.02294	0.5115	-0.03441
1	0.0081	1	0.0093		0.112	-0.03503	0.109	-0.02604	-0.98				365	99.857		0.6931	-0.05797	0.66726	-0.04464	0.66823	-0.22569	0.50584	-0.03441	0.50752	-0.02232	0.51619	-0.02294	0.51274	-0.03441
1.01	0.0099	1.01	0.0118		0.112	-0.03503	0.11	-0.02604	-0.98				366	99.882		0.69487	-0.05797	0.66823	-0.04464	0.67	-0.22631	0.50708	-0.03441	0.50867	-0.02232	0.51752	-0.02294	0.51425	-0.03441
1.01	0.0109	1.01	0.013		0.113	-0.0341	0.11	-0.02604	-0.98				367	99.861		0.69593	-0.05766	0.67	-0.04464	0.67097	-0.22631	0.50858	-0.03441	0.51009	-0.02232	0.51903	-0.02294	0.51549	-0.03441
1.01	0.0115	1.01	0.013		0.113	-0.0341	0.11	-0.02604	-0.98				368	99.784		0.69894	-0.05766	0.67088	-0.04464	0.67283	-0.22631	0.50982	-0.03441	0.5115	-0.02232	0.52133	-0.02294	0.51708	-0.03441
1.01	0.0127	1.01	0.013		0.113	-0.0341	0.111	-0.02604	-0.98				369	99.895		0.70177	-0.05797	0.67283	-0.04464	0.67372	-0.22507	0.51168	-0.03441	0.51274	-0.02263	0.52265	-0.02294	0.51894	-0.03441
1.02	0.0133	1.02	0.0133		0.113	-0.03503	0.111	-0.02604	-0.98				370	99.803		0.70274	-0.05797	0.67372	-0.04464	0.67681	-0.22507	0.51292	-0.03441	0.5146	-0.02232	0.52398	-0.02294	0.52027	-0.03441
1.02	0.014	1.02	0.0133		0.114	-0.03503	0.111	-0.02604	-0.98				371	99.88		0.70451	-0.05766	0.67664	-0.04464	0.67779	-0.22228	0.51425	-0.03441	0.51593	-0.02263	0.52531	-0.02325	0.52142	-0.03441
1.02	0.014	1.02	0.0136		0.114	-0.03472	0.111	-0.02604	-0.98				372	99.832		0.70735	-0.05766	0.67832	-0.04495	0.67965	-0.22228	0.51549	-0.03441	0.51743	-0.02263	0.52673	-0.02325	0.52257	-0.03441
1.03	0.014	1.03	0.0133		0.114	-0.03472	0.112	-0.02604	-0.98				373	99.884		0.70991	-0.05766	0.67947	-0.04495	0.68062	-0.22228	0.51681	-0.03441	0.51858	-0.02263	0.52805	-0.02325	0.52398	-0.03441
1.03	0.0143	1.03	0.0133		0.115	-0.03472	0.112	-0.02604	-0.98				374	99.84		0.71301	-0.05797	0.68221	-0.04464	0.68239	-0.22352	0.51814	-0.03441	0.51982	-0.02263	0.53	-0.02325	0.52513	-0.03472
1.03	0.0146	1.03	0.0133		0.115	-0.03472	0.112	-0.02604	-0.98				375	99.843		0.71389	-0.05797	0.68504	-0.04464	0.68522	-0.2198	0.52018	-0.03441	0.5215	-0.02263	0.53133	-0.02325	0.52699	-0.03472
1.03	0.0155	1.03	0.0136		0.115	-0.03472	0.113	-0.02573	-0.98				376	99.894		0.71584	-0.05766	0.68929	-0.04495	0.68602	-0.2198	0.5215	-0.03441	0.52283	-0.02263	0.53265	-0.02325	0.52832	-0.03472
1.04	0.0158	1.04	0.0133		0.115	-0.03472	0.113	-0.02573	-0.98				377	99.794		0.71673	-0.05766	0.69027	-0.04495	0.68788	-0.2198	0.52274	-0.03441	0.52425	-0.02263	0.53407	-0.02325	0.52965	-0.03472
1.04	0.0158	1.04	0.0136		0.116	-0.03472	0.113	-0.02573	-0.98				378	99.813		0.71841	-0.05766	0.69221	-0.04495	0.68894	-0.21825	0.52389	-0.03441	0.52566	-0.02263	0.5354	-0.02325	0.53071	-0.03472
1.04	0.0158	1.04	0.0136		0.116	-0.03472	0.113	-0.02542	-0.98				379	99.87		0.7215	-0.05766	0.69319	-0.04464	0.69195	-0.21825	0.52522	-0.0341	0.52681	-0.02263	0.53699	-0.02325	0.53212	-0.03472
1.04	0.0158	1.04	0.014		0.116	-0.03472	0.114	-0.02542	-0.98				380	99.833		0.72239	-0.05766	0.69504	-0.04464	0.69487	-0.22073	0.52717	-0.0341	0.5285	-0.02263	0.53814	-0.02325	0.53416	-0.03472
1.05	0.0167	1.05	0.0133		0.117	-0.03472	0.114	-0.02542	-0.98				381	99.815		0.72416	-0.05766	0.69593	-0.04464	0.69752	-0.22228	0.5285	-0.0341	0.52973	-0.02263	0.53956	-0.02325	0.53558	-0.03472
1.05	0.0164	1.05	0.0136		0.117	-0.03472	0.114	-0.02542	-0.98				382	99.851		0.72513	-0.05766	0.69912	-0.04526	0.69867	-0.22228	0.52991	-0.0341	0.53124	-0.02263	0.54097	-0.02325	0.5369	-0.03472
1.05	0.0167	1.05	0.0133		0.117	-0.03472	0.115	-0.02542	-0.98				383	99.811		0.72708	-0.05766	0.7	-0.04526	0.70035	-0.22414	0.53115	-0.0341	0.53248	-0.02263	0.54257	-0.02325	0.53832	-0.03472
1.06	0.0167	1.06	0.0136		0.118	-0.03472	0.115	-0.02573	-0.98				384	99.849		0.72805	-0.05766	0.70177	-0.04526	0.70301	-0.22414	0.53239	-0.0341	0.53363	-0.02263	0.54381	-0.02325	0.53956	-0.03472
1.06	0.0167	1.06	0.013		0.118	-0.03472	0.115	-0.02573	-0.98				385	99.848		0.73088	-0.05735	0.70292	-0.04526	0.70416	-0.22631	0.53381	-0.0341	0.53531	-0.02263	0.54522	-0.02325	0.54088	-0.03472
1.06	0.0167	1.06	0.013		0.118	-0.03472	0.116	-0.02573	-0.98				386	99.814		0.73195	-0.05735	0.70575	-0.04495	0.70611	-0.22631	0.53504	-0.0341	0.53681	-0.02263	0.54646	-0.02325	0.54186	-0.03472
1.06	0.0167	1.06	0.014		0.118	-0.03472	0.116	-0.02573	-0.98				387	99.838		0.73372	-0.05735	0.70743	-0.04495	0.70699	-0.22631	0.53646	-0.0341	0.53805	-0.02263	0.54779	-0.02325	0.54336	-0.03472
1.07	0.0167	1.07	0.0136		0.119	-0.03472	0.116	-0.02573	-0.98				388	99.858		0.73469	-0.05735	0.70858	-0.04526	0.70894	-0.22662	0.53788	-0.0341	0.53947	-0.02263	0.5492	-0.02325	0.5446	-0.03472
1.07	0.0167	1.07	0.0133		0.119	-0.03472	0.116	-0.02573	-0.98				389	99.795		0.73664	-0.05735	0.71142	-0.04526	0.70982	-0.22662	0.53912	-0.0341	0.54097	-0.02263	0.55062	-0.02325	0.54602	-0.03472
1.07	0.0167	1.07	0.0136		0.119	-0.03472	0.117	-0.02573	-0.98				390	99.871		0.73752	-0.05735	0.71248	-0.04557	0.71159	-0.22662	0.54071	-0.0341	0.54248	-0.02294	0.55186	-0.02325	0.54788	-0.03472
1.08	0.0167	1.08	0.013		0.12	-0.03472	0.117	-0.02573	-0.98				391	99.863		0.74062	-0.05797	0.71425	-0.04557	0.71248	-0.22879	0.54195	-0.0341	0.54372	-0.02294	0.55301	-0.02325	0.54929	-0.03472
1.08	0.0167	1.08	0.014		0.12	-0.03472	0.117	-0.02573	-0.98				392	99.774		0.74168	-0.05797	0.71681	-0.04557	0.71451	-0.22879	0.54327	-0.0341	0.54496	-0.02294	0.55504	-0.02325	0.55053	-0.03472
1.08	0.0167	1.08	0.014		0.12	-0.03472	0.118	-0.02573	-0.98				393	99.846		0.74336	-0.05735	0.71973	-0.04557	0.71549	-0.22879	0.5446	-0.0341	0.54619	-0.02294	0.55619	-0.02325	0.55221	-0.03503
1.08	0.0167	1.08	0.014		0.121	-0.03472	0.118	-0.02573	-0.98				394	99.83		0.74434	-0.05735	0.7208	-0.04557	0.71726	-0.22662	0.54655	-0.0341	0.54752	-0.02294	0.55743	-0.02325	0.55354	-0.03472
1.09	0.0171	1.09	0.0133		0.121	-0.03472	0.118	-0.02542	-0.98				395	99.848		0.74628	-0.05704	0.72274	-0.04557	0.71832	-0.22662	0.54779	-0.0341	0.54938	-0.02294	0.55867	-0.02325	0.55478	-0.03472
1.09	0.0167	1.09	0.0133		0.121	-0.03472	0.118	-0.02542	-0.98				396	99.813		0.74735	-0.05704	0.72363	-0.04588	0.72115	-0.22569	0.54912	-0.0341	0.55071	-0.02294	0.56071	-0.02356	0.55593	-0.03472
1.09	0.0171	1.09	0.0133		0.121	-0.03441	0.119	-0.02542	-0.98				397	99.837		0.75044	-0.05766	0.72558	-0.04588	0.72212	-0.22569	0.55044	-0.0341	0.55186	-0.02294	0.56204	-0.02325	0.5577	-0.03472
1.09	0.0167	1.09	0.014		0.122	-0.03441	0.119	-0.02542	-0.98				398	99.795		0.75133	-0.05766	0.72646	-0.04588	0.72425	-0.22228	0.55168	-0.03379	0.5531	-0.02294	0.56345	-0.02356	0.55903	-0.03472
1.1	0.0177	1.1	0.0136		0.122	-0.03441	0.119	-0.02542	-0.98				399	99.826		0.75319	-0.05766	0.72841	-0.04588	0.72522	-0.22228	0.55301	-0.03379	0.55442	-0.02294	0.56469	-0.02356	0.56035	-0.03472
1.1	0.0171	1.1	0.0136		0.122	-0.03441	0.12	-0.02542	-0.98				400	99.872		0.75416	-0.05735	0.72938	-0.04588	0.72796	-0.22383	0.55451	-0.03379	0.55575	-0.02294	0.56708	-0.02356	0.56177	-0.03472
1.1	0.0174	1.1	0.014		0.123	-0.03441	0.12	-0.02542	-0.98				401	99.792		0.75717	-0.05735	0.73221	-0.04588	0.73071	-0.22383	0.55593	-0.03379	0.55761	-0.02294	0.5685	-0.02356	0.5631	-0.03472
1.11	0.0177	1.11	0.014		0.123	-0.03441	0.12	-0.02542	-0.98				402	99.861		0.76009	-0.05735	0.73398	-0.04588	0.73363	-0.22476	0.55726	-0.03379	0.55885	-0.02294	0.56973	-0.02356	0.56478	-0.03472
1.11	0.0174	1.11	0.0136		0.123	-0.03441	0.121	-0.02542	-0.98				403	99.82		0.76124	-0.05766	0.73504	-0.04619	0.73469	-0.22476	0.55858	-0.03379	0.56009	-0.02294	0.57159	-0.02356	0.56628	-0.03472
1.11	0.0174	1.11	0.0136		0.124	-0.03441	0.121	-0.02542	-0.98				404	99.872		0.76531	-0.05704	0.73602	-0.04619	0.73664	-0.22352	0.55982	-0.03379	0.56186	-0.02294	0.57292	-0.02356	0.56743	-0.03472
1.11	0.0177	1.11	0.0136		0.124	-0.03441	0.121	-0.02542	-0.98				405	99.839		0.76876	-0.05704	0.73796	-0.04619	0.7377	-0.22352	0.56159	-0.03379	0.56319	-0.02294	0.57416	-0.02356	0.56867	-0.03472
1.12	0.0171	1.12	0.014		0.124	-0.03472	0.121	-0.02542	-0.98				406	99.863		0.76973	-0.05735	0.73885	-0.04619	0.74062	-0.22228	0.56292	-0.03379	0.56434	-0.02294	0.57558	-0.02356	0.57027	-0.03472
1.12	0.0174	1.12	0.0136		0.124	-0.03472	0.122	-0.02542	-0.98				407	99.857		0.77088	-0.05735	0.74088	-0.04619	0.74336	-0.22166	0.56407	-0.03379	0.56566	-0.02294	0.57699	-0.02356	0.57248	-0.03472
1.12	0.0177	1.12	0.0133		0.125	-0.03472	0.122	-0.02542	-0.98				408	99.85		0.77283	-0.05735	0.74177	-0.04619	0.74513	-0.22166	0.56593	-0.03379	0.56699	-0.02325	0.5785	-0.02356	0.57381	-0.03472
1.13	0.0174	1.13	0.0136		0.125	-0.03472	0.122	-0.02542	-0.98				409	99.825		0.77381	-0.05735	0.7446	-0.04619	0.74628	-0.22166	0.56735	-0.03379	0.56858	-0.02325	0.57973	-0.02356	0.5754	-0.03472
1.13	0.0177	1.13	0.014		0.125	-0.03472	0.123	-0.02542	-0.98				410	99.894		0.77664	-0.05735	0.74761	-0.04619	0.74726	-0.22414	0.56858	-0.03379	0.56991	-0.02325	0.58088	-0.02356	0.57699	-0.03472
1.13	0.0177	1.13	0.0136		0.126	-0.0341	0.123	-0.02542	-0.98				411	99.837		0.77947	-0.05735	0.75027	-0.04619	0.74912	-0.22414	0.57009	-0.03379	0.57115	-0.02325	0.58248	-0.02356	0.57823	-0.03472
1.13	0.0177	1.13	0.0136		0.126	-0.0341	0.123	-0.02542	-0.98				412	99.88		0.7808	-0.05735	0.75133	-0.04619	0.75009	-0.22414	0.57124	-0.03379	0.5731	-0.02325	0.58372	-0.02356	0.57956	-0.03503
1.14	0.0177	1.14	0.0136		0.126	-0.0341	0.124	-0.02542	-0.98				413	99.816		0.78212	-0.05704	0.75319	-0.04619	0.75195	-0.22445	0.57274	-0.03379	0.57434	-0.02325	0.58566	-0.02356	0.58088	-0.03503
1.14	0.0177	1.14	0.0133		0.127	-0.0341	0.124	-0.02542	-0.98				414	99.926		0.78504	-0.05704	0.75619	-0.04681	0.75301	-0.22445	0.57389	-0.03379	0.57558	-0.02325	0.58681	-0.02356	0.58212	-0.03503
1.14	0.0177	1.14	0.0133		0.127	-0.0341	0.124	-0.02542	-0.98				415	99.788		0.78611	-0.05704	0.75991	-0.04619	0.75478	-0.22476	0.57522	-0.03379	0.57699	-0.02325	0.58832	-0.02356	0.58389	-0.03503
1.14	0.018	1.14	0.0133		0.127	-0.0341	0.124	-0.02542	-0.98				416	99.85		0.78788	-0.05704	0.76274	-0.04681	0.75566	-0.22476	0.57708	-0.03379	0.57814	-0.02325	0.5892	-0.02356	0.58531	-0.03503
1.15	0.0177	1.15	0.0136		0.127	-0.03472	0.125	-0.02542	-0.98				417	99.882		0.78885	-0.05704	0.76655	-0.04619	0.75885	-0.22383	0.57867	-0.03379	0.57947	-0.02325	0.59071	-0.02356	0.58673	-0.03503
1.15	0.0177	1.15	0.0136		0.128	-0.03472	0.125	-0.02542	-0.98				418	99.835		0.79062	-0.05704	0.76991	-0.0465	0.75982	-0.22383	0.57991	-0.03379	0.58159	-0.02325	0.59195	-0.02356	0.58805	-0.03503
1.15	0.0177	1.15	0.014		0.128	-0.03472	0.125	-0.02542	-0.98				419	99.864		0.79168	-0.05704	0.77088	-0.0465	0.76283	-0.22383	0.58133	-0.03379	0.58292	-0.02325	0.59336	-0.02356	0.58956	-0.03503
1.16	0.0183	1.16	0.0133		0.128	-0.03472	0.126	-0.02542	-0.98				420	99.859		0.79372	-0.05673	0.77274	-0.0465	0.76575	-0.22383	0.58239	-0.03348	0.58416	-0.02325	0.59522	-0.02356	0.59088	-0.03503
1.16	0.0186	1.16	0.0133		0.129	-0.03472	0.126	-0.02542	-0.98				421	99.854		0.79478	-0.05673	0.77389	-0.04712	0.76673	-0.22445	0.58381	-0.03348	0.5854	-0.02325	0.59646	-0.02387	0.59204	-0.03503
1.16	0.0183	1.16	0.0136		0.129	-0.03472	0.126	-0.02542	-0.98				422	99.796		0.79912	-0.05704	0.77513	-0.04712	0.76867	-0.22445	0.58496	-0.03348	0.58673	-0.02325	0.59796	-0.02356	0.59363	-0.03503
1.16	0.0183	1.16	0.0133		0.129	-0.03472	0.126	-0.02542	-0.98				423	99.872		0.80425	-0.05735	0.77699	-0.04712	0.76982	-0.22662	0.58646	-0.03348	0.58788	-0.02325	0.59938	-0.02387	0.59487	-0.03503
1.17	0.018	1.17	0.0133		0.129	-0.03472	0.127	-0.02542	-0.98				424	99.849		0.80619	-0.05735	0.77805	-0.04743	0.77257	-0.22662	0.58779	-0.03348	0.58912	-0.02325	0.60071	-0.02387	0.59619	-0.03503
1.17	0.0183	1.17	0.014		0.13	-0.03472	0.127	-0.02542	-0.98				425	99.896		0.80832	-0.05704	0.78088	-0.04743	0.7754	-0.23313	0.58903	-0.03348	0.59133	-0.02325	0.60204	-0.02387	0.59814	-0.03503
1.17	0.0186	1.17	0.0133		0.13	-0.03472	0.127	-0.02542	-0.98				426	99.89		0.81257	-0.05704	0.78381	-0.04774	0.77646	-0.23313	0.59044	-0.03348	0.59265	-0.02325	0.60336	-0.02387	0.5992	-0.03503
1.18	0.0186	1.18	0.0133		0.13	-0.03472	0.128	-0.02542	-0.98				427	99.847		0.81442	-0.05704	0.78487	-0.04774	0.77841	-0.23251	0.59239	-0.03348	0.59389	-0.02325	0.60487	-0.02387	0.60071	-0.03503
1.18	0.0186	1.18	0.0136		0.131	-0.03472	0.128	-0.02542	-0.98				428	99.886		0.81673	-0.05735	0.78788	-0.04774	0.77929	-0.23251	0.59354	-0.03348	0.59513	-0.02356	0.60628	-0.02387	0.60212	-0.03503
1.18	0.0186	1.18	0.0136		0.131	-0.03472	0.128	-0.02542	-0.98				429	99.837		0.82	-0.05704	0.79071	-0.04805	0.78124	-0.23158	0.59469	-0.03348	0.59637	-0.02356	0.60752	-0.02387	0.60345	-0.03503
1.18	0.0186	1.18	0.0136		0.131	-0.03472	0.128	-0.02542	-0.98				430	99.875		0.82097	-0.05704	0.79159	-0.04805	0.78212	-0.23158	0.59602	-0.03348	0.59752	-0.02356	0.60903	-0.02387	0.60442	-0.03534
1.19	0.0186	1.19	0.0133		0.132	-0.03472	0.129	-0.02542	-0.98				431	99.86		0.82389	-0.05704	0.79345	-0.04836	0.78496	-0.23406	0.59752	-0.03348	0.59912	-0.02356	0.61062	-0.02387	0.60628	-0.03534
1.19	0.0186	1.19	0.0133		0.132	-0.03472	0.129	-0.02542	-0.98				432	99.811		0.82487	-0.05704	0.79442	-0.04836	0.7877	-0.23406	0.59885	-0.03348	0.60044	-0.02356	0.61186	-0.02387	0.60761	-0.03534
1.19	0.0186	1.19	0.0136		0.132	-0.03472	0.129	-0.02542	-0.98				433	99.879		0.82681	-0.05704	0.79726	-0.04805	0.78947	-0.23655	0.60027	-0.03348	0.60177	-0.02356	0.61327	-0.02387	0.60885	-0.03534
1.19	0.0192	1.19	0.014		0.132	-0.03472	0.13	-0.02542	-0.98				434	99.891		0.8277	-0.05704	0.79903	-0.04805	0.79035	-0.23655	0.60204	-0.03348	0.60301	-0.02356	0.61469	-0.02387	0.61	-0.03534
1.2	0.0189	1.2	0.013		0.133	-0.03472	0.13	-0.02511	-0.98				435	99.878		0.82956	-0.05704	0.80186	-0.04898	0.79221	-0.23655	0.60354	-0.03348	0.60442	-0.02356	0.61593	-0.02387	0.61133	-0.03534
1.2	0.0186	1.2	0.0133		0.133	-0.03441	0.13	-0.02511	-0.98				436	99.826		0.83221	-0.05642	0.80274	-0.04898	0.7931	-0.23996	0.60478	-0.03348	0.60575	-0.02356	0.61726	-0.02387	0.61319	-0.03565
1.2	0.0189	1.2	0.014		0.133	-0.03441	0.131	-0.02511	-0.98				437	99.852		0.83513	-0.05704	0.8046	-0.04898	0.79504	-0.23996	0.60619	-0.03348	0.60761	-0.02356	0.61876	-0.02387	0.61469	-0.03565
1.21	0.0189	1.21	0.0136		0.134	-0.03441	0.131	-0.02449	-0.98				438	99.866		0.83602	-0.05704	0.80549	-0.04898	0.79611	-0.23996	0.60743	-0.03348	0.60894	-0.02356	0.62009	-0.02387	0.61602	-0.03565
1.21	0.0186	1.21	0.014		0.134	-0.03441	0.131	-0.02449	-0.98				439	99.854		0.83788	-0.05704	0.80735	-0.04898	0.79788	-0.24492	0.60894	-0.03348	0.61027	-0.02356	0.62142	-0.02387	0.61735	-0.03565
1.21	0.0192	1.21	0.014		0.134	-0.03441	0.131	-0.02449	-0.98				440	99.85		0.83885	-0.05642	0.81027	-0.04898	0.79876	-0.24492	0.61018	-0.03348	0.61142	-0.02356	0.62274	-0.02387	0.61885	-0.03565
1.21	0.0195	1.21	0.0136		0.135	-0.03441	0.132	-0.02449	-0.98				441	99.827		0.84088	-0.05642	0.81265	-0.04929	0.80053	-0.24864	0.61142	-0.03348	0.61265	-0.02356	0.62398	-0.02387	0.62124	-0.03565
1.22	0.0192	1.22	0.013		0.135	-0.0341	0.132	-0.02449	-0.98				442	99.89		0.84177	-0.05642	0.81584	-0.04929	0.80168	-0.24864	0.61283	-0.03317	0.6146	-0.02356	0.62531	-0.02387	0.62274	-0.03565
1.22	0.0195	1.22	0.0136		0.135	-0.0341	0.132	-0.02449	-0.98				443	99.835		0.8446	-0.05642	0.8169	-0.04898	0.80274	-0.24864	0.6146	-0.03317	0.61575	-0.02356	0.62726	-0.02387	0.62407	-0.03565
1.22	0.0192	1.22	0.0136		0.135	-0.0341	0.133	-0.02449	-0.98				444	99.866		0.84646	-0.05642	0.81867	-0.04898	0.8046	-0.24802	0.61575	-0.03317	0.61699	-0.02356	0.62858	-0.02418	0.62522	-0.03565
1.23	0.0189	1.23	0.0133		0.136	-0.03441	0.133	-0.02449	-0.98				445	99.868		0.84735	-0.05642	0.81956	-0.04898	0.80566	-0.24802	0.61708	-0.03317	0.61832	-0.02387	0.63	-0.02387	0.62664	-0.03565
1.23	0.0195	1.23	0.0133		0.136	-0.03441	0.133	-0.02418	-0.98				446	99.881		0.8492	-0.05642	0.82248	-0.0496	0.8085	-0.24926	0.61832	-0.03317	0.61982	-0.02387	0.63097	-0.02387	0.62814	-0.03565
1.23	0.0192	1.23	0.0136		0.136	-0.03441	0.134	-0.02418	-0.98				447	99.859		0.85009	-0.05642	0.82425	-0.0496	0.81142	-0.24926	0.62027	-0.03317	0.62106	-0.02387	0.63221	-0.02418	0.62991	-0.03565
1.23	0.0195	1.23	0.0133		0.137	-0.03441	0.134	-0.02418	-0.98				448	99.809		0.85195	-0.05673	0.82522	-0.0496	0.8131	-0.24895	0.62159	-0.03317	0.62239	-0.02387	0.63372	-0.02418	0.63115	-0.03596
1.24	0.0195	1.24	0.0136		0.137	-0.03441	0.134	-0.02418	-0.98				449	99.851		0.85283	-0.05673	0.82699	-0.0496	0.81425	-0.24895	0.62301	-0.03317	0.62389	-0.02387	0.63558	-0.02418	0.63248	-0.03596
1.24	0.0195	1.24	0.0136		0.137	-0.03441	0.134	-0.02418	-0.98				450	99.805		0.85469	-0.05673	0.82779	-0.04898	0.81699	-0.2505	0.62442	-0.03317	0.62522	-0.02387	0.6369	-0.02418	0.63389	-0.03596
1.24	0.0195	1.24	0.014		0.137	-0.03441	0.135	-0.02418	-0.98				451	99.898		0.85558	-0.05673	0.82912	-0.04898	0.81805	-0.2505	0.62558	-0.03317	0.62708	-0.02387	0.6385	-0.02418	0.63531	-0.03596
1.24	0.0192	1.24	0.014		0.138	-0.03441	0.135	-0.02511	-0.98				452	99.803		0.85876	-0.05642	0.83088	-0.04898	0.81982	-0.25143	0.6269	-0.03317	0.62823	-0.02387	0.63982	-0.02418	0.63681	-0.03596
1.25	0.0195	1.25	0.014		0.138	-0.03441	0.135	-0.02511	-0.98				453	99.863		0.85965	-0.05642	0.83372	-0.04929	0.82265	-0.25143	0.62814	-0.03317	0.62947	-0.02387	0.64124	-0.02418	0.63832	-0.03596
1.25	0.0192	1.25	0.014		0.138	-0.03441	0.136	-0.02511	-0.98				454	99.889		0.8615	-0.05642	0.83637	-0.05022	0.82372	-0.24895	0.62938	-0.03317	0.63133	-0.02387	0.64221	-0.02418	0.63956	-0.03596
1.25	0.0195	1.25	0.014		0.139	-0.03441	0.136	-0.02511	-0.98				455	99.837		0.86248	-0.05704	0.8392	-0.04991	0.8254	-0.24895	0.63124	-0.03317	0.63265	-0.02387	0.64363	-0.02418	0.64071	-0.03627
1.26	0.0195	1.26	0.014		0.139	-0.0341	0.136	-0.02511	-0.98				456	99.82		0.86425	-0.05704	0.84186	-0.04991	0.82664	-0.24895	0.63265	-0.03317	0.63389	-0.02387	0.64531	-0.02418	0.64204	-0.03627
1.26	0.0192	1.26	0.0136		0.139	-0.0341	0.136	-0.02542	-0.98				457	99.941		0.86726	-0.05611	0.84469	-0.05022	0.82938	-0.25205	0.63398	-0.03317	0.63522	-0.02387	0.64611	-0.02418	0.64345	-0.03627
1.26	0.0195	1.26	0.0136		0.14	-0.0341	0.137	-0.02542	-0.98				458	99.773		0.86814	-0.05611	0.84743	-0.05022	0.83221	-0.25143	0.63513	-0.03317	0.63646	-0.02387	0.64788	-0.02418	0.64504	-0.03627
1.26	0.0195	1.26	0.014		0.14	-0.03441	0.137	-0.02542	-0.98				459	99.826		0.86991	-0.05642	0.85133	-0.05053	0.83504	-0.24957	0.63646	-0.03317	0.63779	-0.02387	0.6492	-0.02418	0.64637	-0.03627
1.27	0.0195	1.27	0.014		0.14	-0.03441	0.137	-0.02418	-0.98				460	99.91		0.8708	-0.05642	0.85327	-0.05053	0.83779	-0.24957	0.6377	-0.03317	0.6392	-0.02387	0.65053	-0.02418	0.64779	-0.03658
1.27	0.0195	1.27	0.014		0.141	-0.0341	0.138	-0.02418	-0.98				461	99.808		0.87265	-0.05642	0.85681	-0.05115	0.83956	-0.25081	0.63965	-0.03317	0.64106	-0.02418	0.65186	-0.02418	0.64894	-0.03658
1.27	0.0195	1.27	0.014		0.141	-0.0341	0.138	-0.02418	-0.98				462	99.888		0.87354	-0.05611	0.85894	-0.05115	0.84044	-0.25081	0.64097	-0.03317	0.64257	-0.02418	0.65327	-0.02418	0.65071	-0.03658
1.28	0.0195	1.28	0.014		0.141	-0.0341	0.138	-0.02418	-0.98				--	--		0.87531	-0.05611	0.86283	-0.05084	0.8423	-0.25081	0.64221	-0.03317	0.64469	-0.02418	0.6546	-0.02418	0.65221	-0.03658
1.28	0.0195	1.28	0.014		0.141	-0.0341	0.139	-0.02418	-0.98				464	99.887		0.87646	-0.05611	0.86575	-0.05084	0.84327	-0.25174	0.64345	-0.03317	0.64628	-0.02418	0.65602	-0.02418	0.65336	-0.03658
1.28	0.0195	1.28	0.014		0.142	-0.0341	0.139	-0.02418	-0.98				465	99.866		0.87832	-0.05673	0.86664	-0.05084	0.84602	-0.25174	0.64504	-0.03317	0.64788	-0.02418	0.65743	-0.02418	0.6546	-0.03658
1.28	0.0195	1.28	0.0146		0.142	-0.0341	0.139	-0.02418	-0.98				466	99.854		0.8792	-0.05673	0.86867	-0.05084	0.84726	-0.25112	0.64619	-0.03317	0.64929	-0.02418	0.65885	-0.02418	0.65593	-0.03658
1.29	0.0195	1.29	0.014		0.142	-0.0341	0.139	-0.02418	-0.98				467	99.855		0.88212	-0.05673	0.86965	-0.05084	0.85027	-0.25112	0.64752	-0.03286	0.65062	-0.02418	0.66027	-0.02418	0.65717	-0.03658
1.29	0.0195	1.29	0.0143		0.143	-0.0341	0.14	-0.02418	-0.98				468	99.89		0.88522	-0.05642	0.8708	-0.05146	0.85301	-0.25143	0.64956	-0.03286	0.65204	-0.02418	0.66177	-0.02449	0.65858	-0.03689
1.29	0.0195	1.29	0.014		0.143	-0.0341	0.14	-0.02418	-0.98				469	99.842		0.88628	-0.05642	0.87265	-0.05146	0.85478	-0.25174	0.6508	-0.03286	0.65327	-0.02418	0.6631	-0.02449	0.66009	-0.03689
1.29	0.0195	1.29	0.014		0.143	-0.0341	0.14	-0.02418	-0.98				470	99.898		0.88805	-0.05642	0.87389	-0.05146	0.85566	-0.25174	0.65204	-0.03286	0.65442	-0.02418	0.66425	-0.02449	0.6615	-0.03689
1.3	0.0195	1.3	0.0143		0.144	-0.0341	0.141	-0.02387	-0.98				471	99.874		0.8892	-0.05611	0.87673	-0.05146	0.8585	-0.25484	0.65363	-0.03286	0.65575	-0.02418	0.66611	-0.02449	0.66283	-0.0372
1.3	0.0195	1.3	0.0143		0.144	-0.0341	0.141	-0.02387	-0.98				472	99.815		0.89204	-0.05611	0.87982	-0.05177	0.86142	-0.25484	0.65451	-0.03286	0.6577	-0.02418	0.66752	-0.02449	0.66407	-0.0372
1.3	0.0195	1.3	0.0149		0.144	-0.0341	0.141	-0.02387	-0.98				473	99.863		0.89319	-0.0558	0.8808	-0.05177	0.86319	-0.25639	0.65593	-0.03286	0.65885	-0.02418	0.66876	-0.02449	0.66549	-0.0372
1.31	0.0195	1.31	0.0146		0.144	-0.0341	0.141	-0.02387	-0.98				474	99.835		0.89496	-0.0558	0.88257	-0.05177	0.86398	-0.25639	0.65717	-0.03286	0.66009	-0.02418	0.67018	-0.02449	0.6669	-0.0372
1.31	0.0195	1.31	0.0146		0.145	-0.0341	0.142	-0.02387	-0.98				475	99.874		0.89593	-0.0558	0.88372	-0.05177	0.86593	-0.25391	0.65858	-0.03286	0.66142	-0.02418	0.67142	-0.02449	0.66867	-0.03751
1.31	0.0195	1.31	0.0149		0.145	-0.0341	0.142	-0.02387	-0.98				476	99.854		0.89779	-0.05611	0.88637	-0.05239	0.86681	-0.25391	0.66044	-0.03286	0.66345	-0.02449	0.67265	-0.02449	0.66991	-0.03751
1.31	0.0195	1.31	0.0149		0.145	-0.0341	0.142	-0.02387	-0.98				477	99.898		0.89903	-0.05611	0.8892	-0.0527	0.8685	-0.25391	0.66168	-0.03286	0.66478	-0.02449	0.67407	-0.02449	0.67115	-0.03751
1.32	0.0195	1.32	0.0149		0.146	-0.0341	0.143	-0.02387	-0.98				478	99.842		0.90035	-0.05611	0.89027	-0.0527	0.86973	-0.25732	0.66301	-0.03286	0.66602	-0.02449	0.67549	-0.02449	0.67274	-0.03751
1.32	0.0195	1.32	0.0146		0.146	-0.0341	0.143	-0.02418	-0.98				479	99.843		0.90142	-0.05611	0.89345	-0.0527	0.8708	-0.25732	0.66425	-0.03286	0.66726	-0.02449	0.67681	-0.02449	0.67434	-0.03751
1.32	0.0195	1.32	0.0149		0.146	-0.03379	0.143	-0.02418	-0.98				480	99.92		0.90319	-0.05611	0.89628	-0.0527	0.87257	-0.25732	0.66602	-0.03286	0.6685	-0.02449	0.67823	-0.02449	0.67584	-0.03751
1.33	0.0195	1.33	0.0149		0.147	-0.03379	0.144	-0.02418	-0.98				481	99.868		0.90602	-0.05611	0.89726	-0.05332	0.87522	-0.25949	0.66735	-0.03286	0.66982	-0.02449	0.67965	-0.02449	0.67717	-0.03751
1.33	0.0195	1.33	0.0149		0.147	-0.03379	0.144	-0.02418	-0.98				482	99.87		0.90699	-0.05611	0.8992	-0.05332	0.87796	-0.24678	0.6685	-0.03286	0.67115	-0.02449	0.68106	-0.02449	0.6785	-0.03751
1.33	0.0195	1.33	0.0149		0.147	-0.03379	0.144	-0.02418	-0.98				483	99.84		0.90894	-0.0558	0.90009	-0.05332	0.8808	-0.24678	0.66991	-0.03286	0.67292	-0.02449	0.68274	-0.02449	0.68	-0.03751
1.33	0.0195	1.33	0.0149		0.147	-0.03379	0.144	-0.02418	-0.98				484	99.957		0.91	-0.0558	0.90195	-0.05363	0.88257	-0.24988	0.67115	-0.03286	0.67425	-0.02449	0.68407	-0.02449	0.68133	-0.03751
1.34	0.0195	1.34	0.0149		0.148	-0.03379	0.145	-0.02418	-0.98				485	99.906		0.91274	-0.05611	0.9031	-0.05363	0.88345	-0.24988	0.67239	-0.03286	0.67566	-0.02449	0.6854	-0.02449	0.68265	-0.03751
1.34	0.0195	1.34	0.0149		0.148	-0.03348	0.145	-0.02418	-0.98				486	99.876		0.91451	-0.05611	0.90593	-0.05394	0.88469	-0.24988	0.67389	-0.03286	0.6769	-0.02449	0.6869	-0.02449	0.68372	-0.03751
1.34	0.0195	1.34	0.0149		0.148	-0.03348	0.145	-0.02418	-0.98				487	99.857		0.91549	-0.05611	0.90681	-0.05394	0.8877	-0.25453	0.67513	-0.03286	0.67832	-0.02449	0.68788	-0.02449	0.68531	-0.03782
1.34	0.0195	1.34	0.0152		0.149	-0.03348	0.146	-0.02511	-0.98				488	99.953		0.91832	-0.05611	0.90867	-0.05394	0.89071	-0.25825	0.67708	-0.03286	0.67956	-0.02449	0.68991	-0.02449	0.68664	-0.03782
1.35	0.0195	1.35	0.0149		0.149	-0.03348	0.146	-0.02511	-0.98				489	99.852		0.92124	-0.0558	0.90973	-0.05394	0.89159	-0.25825	0.67823	-0.03286	0.6808	-0.02449	0.69133	-0.02449	0.68779	-0.03782
1.35	0.0195	1.35	0.0149		0.149	-0.03348	0.146	-0.02511	-0.98				490	99.887		0.92212	-0.0558	0.91168	-0.05394	0.89354	-0.2629	0.67947	-0.03286	0.68265	-0.02449	0.69265	-0.02449	0.68912	-0.03782
1.35	0.0195	1.35	0.0149		0.15	-0.03348	0.146	-0.02387	-0.98				491	99.861		0.92398	-0.0558	0.91257	-0.05456	0.89442	-0.2629	0.68071	-0.03286	0.68389	-0.0248	0.69407	-0.02449	0.69062	-0.03782
1.36	0.0195	1.36	0.0149		0.15	-0.03348	0.147	-0.02387	-0.98				492	99.901		0.92522	-0.0558	0.91451	-0.05456	0.89619	-0.2629	0.68274	-0.03286	0.68513	-0.0248	0.6954	-0.0248	0.69248	-0.03782
1.36	0.0195	1.36	0.0149		0.15	-0.03317	0.147	-0.02387	-0.98				493	99.859		0.92823	-0.0558	0.91566	-0.05456	0.8992	-0.26104	0.68407	-0.03286	0.68637	-0.0248	0.69673	-0.0248	0.69372	-0.03782
1.36	0.0198	1.36	0.0149		0.151	-0.03317	0.147	-0.02387	-0.98				494	99.847		0.9292	-0.0558	0.91664	-0.05487	0.90009	-0.26104	0.68549	-0.03286	0.68779	-0.0248	0.69814	-0.0248	0.69496	-0.03782
1.36	0.0195	1.36	0.0149		0.151	-0.03317	0.148	-0.02387	-0.98				495	99.905		0.93124	-0.0558	0.91858	-0.05487	0.90204	-0.2629	0.68673	-0.03286	0.68912	-0.0248	0.69938	-0.0248	0.69637	-0.03813
1.37	0.0195	1.37	0.0149		0.151	-0.03317	0.148	-0.02387	-0.98				496	99.87		0.93204	-0.05611	0.91956	-0.05487	0.90416	-0.2629	0.68805	-0.03286	0.69053	-0.0248	0.70071	-0.0248	0.69761	-0.03782
1.37	0.0195	1.37	0.0152		0.152	-0.03317	0.148	-0.02387	-0.98				497	99.903		0.93398	-0.05611	0.92248	-0.05518	0.90611	-0.26476	0.68938	-0.03255	0.6923	-0.0248	0.70204	-0.0248	0.69912	-0.03813
1.37	0.0195	1.37	0.0149		0.152	-0.03379	0.149	-0.02387	-0.98				498	99.844		0.93504	-0.05611	0.92354	-0.05518	0.91009	-0.26693	0.69088	-0.03255	0.69389	-0.0248	0.70336	-0.0248	0.70053	-0.03813
1.38	0.0195	1.38	0.0149		0.152	-0.03379	0.149	-0.02387	-0.98				499	99.872		0.93611	-0.0558	0.9254	-0.05549	0.91584	-0.26662	0.69239	-0.03255	0.69513	-0.0248	0.70478	-0.0248	0.70204	-0.03813
1.38	0.0195	1.38	0.0152		0.153	-0.03379	0.149	-0.02387	-0.98				500	99.872		0.93796	-0.0558	0.92637	-0.05549	0.91814	-0.24027	0.69363	-0.03255	0.69637	-0.0248	0.70611	-0.0248	0.70336	-0.03813
1.38	0.0195	1.38	0.0155		0.153	-0.03379	0.149	-0.02387	-0.98				501	99.844		0.93912	-0.0558	0.92823	-0.05549	0.92124	-0.25329	0.69496	-0.03255	0.6977	-0.0248	0.70743	-0.0248	0.7046	-0.03813
1.38	0.0198	1.38	0.0149		0.153	-0.03379	0.15	-0.02387	-0.98				502	99.904		0.94186	-0.05611	0.9292	-0.05549	0.9223	-0.25329	0.69646	-0.03255	0.69903	-0.0248	0.70885	-0.0248	0.70593	-0.03813
1.39	0.0195	1.39	0.0152		0.154	-0.03379	0.15	-0.02387	-0.98				503	99.809		0.94363	-0.0558	0.93124	-0.05549	0.92425	-0.26135	0.69761	-0.03255	0.70027	-0.0248	0.71009	-0.0248	0.70726	-0.03813
1.39	0.0195	1.39	0.0152		0.154	-0.03379	0.15	-0.02387	-0.98				504	99.907		0.9446	-0.0558	0.93212	-0.0558	0.92513	-0.26135	0.69903	-0.03255	0.70168	-0.02511	0.7115	-0.0248	0.70858	-0.03813
1.39	0.0195	1.39	0.0149		0.154	-0.03379	0.151	-0.02387	-0.98				505	99.872		0.94752	-0.0558	0.93336	-0.0558	0.92823	-0.26321	0.70027	-0.03255	0.70319	-0.02511	0.71283	-0.0248	0.71053	-0.03813
1.39	0.0198	1.39	0.0149		0.154	-0.03348	0.151	-0.02387	-0.98				506	99.839		0.95044	-0.0558	0.9346	-0.0558	0.92929	-0.26321	0.70221	-0.03255	0.70478	-0.02511	0.71425	-0.0248	0.71204	-0.03875
1.4	0.0195	1.4	0.0152		0.155	-0.03348	0.151	-0.02356	-0.98				507	99.872		0.95142	-0.05549	0.93655	-0.0558	0.93239	-0.26507	0.70345	-0.03255	0.70646	-0.02511	0.71637	-0.0248	0.71336	-0.03875
1.4	0.0195	1.4	0.0152		0.155	-0.03348	0.151	-0.02356	-0.98				508	99.85		0.95319	-0.05549	0.93761	-0.0558	0.93327	-0.26507	0.70478	-0.03255	0.70788	-0.02511	0.71761	-0.0248	0.71469	-0.03875
1.4	0.0195	1.4	0.0149		0.155	-0.03379	0.152	-0.02356	-0.98				509	99.872		0.95416	-0.05549	0.93938	-0.05673	0.93531	-0.26445	0.70602	-0.03255	0.70903	-0.02511	0.71903	-0.0248	0.71584	-0.03875
1.41	0.0195	1.41	0.0149		0.156	-0.03379	0.152	-0.02356	-0.98				510	99.852		0.95611	-0.05611	0.94027	-0.05673	0.93628	-0.26445	0.70717	-0.03255	0.71035	-0.02511	0.72027	-0.0248	0.71717	-0.03875
1.41	0.0202	1.41	0.0158		0.156	-0.03379	0.152	-0.02356	-0.98				511	99.857		0.95699	-0.05611	0.94212	-0.05673	0.93814	-0.26445	0.7092	-0.03255	0.71168	-0.02511	0.72159	-0.0248	0.71858	-0.03875
1.41	0.0202	1.41	0.0149		0.156	-0.03379	0.153	-0.02356	-0.98				512	99.907		0.95876	-0.0558	0.94301	-0.05673	0.9392	-0.26569	0.71053	-0.03255	0.7131	-0.02511	0.72274	-0.0248	0.72009	-0.03875
1.41	0.0198	1.41	0.0152		0.157	-0.03379	0.153	-0.02387	-0.98				513	99.802		0.95965	-0.0558	0.94611	-0.05704	0.94018	-0.26569	0.71195	-0.03255	0.71416	-0.02511	0.72442	-0.0248	0.72142	-0.03875
1.42	0.0202	1.42	0.0152		0.157	-0.03379	0.153	-0.02387	-0.98				514	99.898		0.96451	-0.05611	0.94708	-0.05735	0.9431	-0.26879	0.71327	-0.03255	0.71602	-0.02511	0.72584	-0.02511	0.72265	-0.03875
1.42	0.0202	1.42	0.0158		0.157	-0.03379	0.153	-0.02387	-0.98				515	99.872		0.96726	-0.05549	0.94929	-0.05735	0.94496	-0.26879	0.71442	-0.03255	0.71735	-0.02511	0.72708	-0.02511	0.72389	-0.03875
1.42	0.0198	1.42	0.0155		0.157	-0.03379	0.154	-0.02387	-0.98				516	99.848		0.96814	-0.05549	0.95018	-0.05735	0.94584	-0.26879	0.71593	-0.03255	0.71858	-0.02511	0.72867	-0.02511	0.72593	-0.03875
1.43	0.0202	1.43	0.0149		0.158	-0.03379	0.154	-0.02387	-0.98				517	99.857		0.97097	-0.05611	0.95327	-0.05735	0.94761	-0.27158	0.71726	-0.03255	0.71973	-0.02511	0.73	-0.02511	0.72735	-0.03875
1.43	0.0198	1.43	0.0155		0.158	-0.03348	0.154	-0.02387	-0.98				518	99.874		0.97416	-0.05549	0.95425	-0.05735	0.94858	-0.27158	0.7185	-0.03255	0.72177	-0.02542	0.73133	-0.02511	0.72867	-0.03875
1.43	0.0198	1.43	0.0152		0.158	-0.03348	0.155	-0.02356	-0.98				519	99.818		0.97531	-0.05549	0.95611	-0.05766	0.95053	-0.27158	0.71973	-0.03255	0.72292	-0.02542	0.73257	-0.02511	0.72991	-0.03875
1.43	0.0198	1.43	0.0152		0.159	-0.03317	0.155	-0.02356	-0.98				520	99.902		0.97637	-0.05549	0.95717	-0.05766	0.95142	-0.27251	0.72106	-0.03255	0.72425	-0.02542	0.73398	-0.02511	0.73106	-0.03875
1.44	0.0198	1.44	0.0158		0.159	-0.03317	0.155	-0.02356	-0.98				521	99.837		0.97823	-0.05611	0.96018	-0.05859	0.9531	-0.27251	0.72292	-0.03255	0.72584	-0.02542	0.73531	-0.02511	0.73257	-0.03875
1.44	0.0198	1.44	0.0152		0.159	-0.03317	0.156	-0.02356	-0.98				522	99.877		0.9792	-0.05611	0.96124	-0.05859	0.95584	-0.27003	0.72442	-0.03224	0.72708	-0.02542	0.73664	-0.02511	0.73381	-0.03875
1.44	0.0205	1.44	0.0155		0.16	-0.03348	0.156	-0.02356	-0.98				523	99.886		0.98097	-0.05611	0.96239	-0.05859	0.9569	-0.27003	0.72566	-0.03224	0.72832	-0.02542	0.73788	-0.02511	0.73531	-0.03875
1.44	0.0205	1.44	0.0155		0.16	-0.03348	0.156	-0.02356	-0.98				524	99.848		0.98195	-0.0558	0.96416	-0.05952	0.95885	-0.27096	0.72673	-0.03224	0.72965	-0.02542	0.73982	-0.02511	0.73664	-0.03875
1.45	0.0202	1.45	0.0155		0.16	-0.03348	0.156	-0.02356	-0.98				525	99.926		0.98389	-0.0558	0.96593	-0.05952	0.95991	-0.27096	0.72823	-0.03224	0.7308	-0.02542	0.74124	-0.02511	0.73796	-0.03875
1.45	0.0205	1.45	0.0152		0.16	-0.03348	0.157	-0.02356	-0.98				526	99.852		0.98478	-0.0558	0.96708	-0.06014	0.96168	-0.27096	0.72947	-0.03224	0.73292	-0.02542	0.74274	-0.02511	0.73947	-0.03875
1.45	0.0205	1.45	0.0155		0.161	-0.03348	0.157	-0.02387	-0.98				527	99.849		0.98664	-0.0558	0.96805	-0.06014	0.96265	-0.27003	0.73142	-0.03224	0.73407	-0.02542	0.74416	-0.02511	0.74088	-0.03875
1.46	0.0205	1.46	0.0155		0.161	-0.03348	0.157	-0.02387	-0.98				528	99.927		0.9877	-0.0558	0.96982	-0.06014	0.96381	-0.27003	0.73274	-0.03224	0.73504	-0.02542	0.74558	-0.02511	0.74248	-0.03875
1.46	0.0202	1.46	0.0155		0.161	-0.03348	0.158	-0.02387	-0.98				529	99.91		0.9908	-0.05549	0.97248	-0.06045	0.96566	-0.27003	0.73398	-0.03224	0.7369	-0.02542	0.74761	-0.02511	0.74372	-0.03875
1.46	0.0205	1.46	0.0158		0.162	-0.03348	0.158	-0.02387	-0.98				530	99.88		0.99177	-0.05549	0.97558	-0.06045	0.96841	-0.27251	0.73513	-0.03224	0.73823	-0.02573	0.74894	-0.02542	0.74522	-0.03875
1.46	0.0202	1.46	0.0158		0.162	-0.03348	0.158	-0.02387	-0.98				531	99.848		0.99496	-0.05549	0.97655	-0.06045	0.96947	-0.27251	0.73646	-0.03224	0.73938	-0.02573	0.7508	-0.02542	0.74664	-0.03875
1.47	0.0205	1.47	0.0158		0.162	-0.03348	0.158	-0.02387	-0.98				532	99.894		0.99593	-0.05549	0.98088	-0.06169	0.97142	-0.26755	0.73832	-0.03224	0.7408	-0.02573	0.75204	-0.02542	0.74805	-0.03875
1.47	0.0205	1.47	0.0158		0.163	-0.03348	0.159	-0.02356	-0.98				533	99.874		1.00133	-0.0558	0.98363	-0.062	0.9723	-0.26755	0.74062	-0.03224	0.74195	-0.02573	0.75345	-0.02542	0.74956	-0.03875
1.47	0.0205	1.47	0.0155		0.163	-0.03348	0.159	-0.02356	-0.98				534	99.821		--	--	0.98779	-0.06231	0.9754	-0.26352	0.74239	-0.03224	0.74381	-0.02573	0.75504	-0.02542	0.75177	-0.03875
1.48	0.0202	1.48	0.0155		0.163	-0.03348	0.159	-0.02356	-0.98				535	99.906		0	0.03348	0.99071	-0.06355	0.97637	-0.26352	0.74389	-0.03224	0.74522	-0.02573	0.75593	-0.02542	0.75363	-0.03906
1.48	0.0205	1.48	0.0158		0.163	-0.03348	0.16	-0.02356	-0.98				536	99.897		0.01442	0.03348	0.99159	-0.06355	0.97823	-0.26259	0.74513	-0.03224	0.74646	-0.02573	0.75743	-0.02542	0.75504	-0.03875
1.48	0.0205	1.48	0.0155		0.164	-0.03286	0.16	-0.02356	-0.98				537	99.91		0.0154	0.03348	0.99336	-0.06355	0.97912	-0.26259	0.74637	-0.03224	0.7477	-0.02573	0.75867	-0.02542	0.75602	-0.03906
1.48	0.0205	1.48	0.0158		0.164	-0.03286	0.16	-0.02387	-0.98				538	99.865		0.01717	0.03286	0.99619	-0.06417	0.98106	-0.26259	0.74761	-0.03224	0.74894	-0.02573	0.76062	-0.02542	0.7577	-0.03906
1.49	0.0198	1.49	0.0155		0.164	-0.03286	0.161	-0.02387	-0.98				539	99.87		0.01805	0.03286	0.99903	-0.06417	0.98186	-0.26166	0.74938	-0.03224	0.7508	-0.02573	0.76195	-0.02542	0.75929	-0.03906
1.49	0.0205	1.49	0.0158		0.165	-0.03255	0.161	-0.02387	-0.98				540	99.863		0.02106	0.0341	1.00009	-0.06417	0.98363	-0.26166	0.75053	-0.03224	0.75204	-0.02573	0.76319	-0.02542	0.76044	-0.03906
1.49	0.0205	1.49	0.0158		0.165	-0.03255	0.161	-0.02387	-0.98				541	99.916		0.02398	0.03472	1.00009	-0.06417	0.98655	-0.26228	0.75204	-0.03224	0.75336	-0.02573	0.7646	-0.02542	0.76195	-0.03906
1.49	0.0205	1.49	0.0158		0.165	-0.03255	0.161	-0.02387	-0.98				542	99.89		0.02681	0.03472	--	--	0.98938	-0.26228	0.75345	-0.03224	0.75469	-0.02604	0.76575	-0.02542	0.76327	-0.03906
1.5	0.0205	1.5	0.0161		0.165	-0.03255	0.162	-0.02387	-0.98				543	99.887		0.0277	0.03534	0	0.0372	0.99018	-0.26228	0.75469	-0.03224	0.75584	-0.02604	0.76779	-0.02542	0.7646	-0.03906
1.5	0.0205	1.5	0.0161		0.166	-0.03255	0.162	-0.02387	-0.98				544	99.868		0.02956	0.03534	0.01159	0.0372	0.99221	-0.26228	0.75602	-0.03224	0.75717	-0.02604	0.77027	-0.02542	0.76584	-0.03906
1.5	0.0205	1.5	0.0158		0.166	-0.03255	0.162	-0.02387	-0.98				545	99.896		0.03248	0.03627	0.01257	0.0372	0.9931	-0.26228	0.75726	-0.03224	0.75903	-0.02604	0.77195	-0.02542	0.76699	-0.03906
1.51	0.0198	1.51	0.0158		0.166	-0.03255	0.163	-0.02387	-0.98				546	99.885		0.03345	0.03627	0.01451	0.03689	0.99487	-0.26166	0.7585	-0.03224	0.76027	-0.02604	0.77292	-0.02573	0.7685	-0.03906
1.51	0.0205	1.51	0.0158		0.167	-0.03255	0.163	-0.02387	-0.98				547	99.881		0.03646	0.0372	0.0154	0.03689	0.99575	-0.26166	0.76044	-0.03224	0.76177	-0.02604	0.77425	-0.02542	0.76991	-0.03906
1.51	0.0205	1.51	0.0158		0.167	-0.03255	0.163	-0.02387	-0.98				548	99.837		0.03752	0.0372	0.01841	0.03782	0.99761	-0.26383	0.76186	-0.03224	0.76301	-0.02604	0.77575	-0.02573	0.77124	-0.03906
1.51	0.0202	1.51	0.0158		0.167	-0.03255	0.164	-0.02387	-0.98				549	99.865		0.03929	0.03782	0.02106	0.03844	0.99858	-0.26383	0.76327	-0.03224	0.76425	-0.02604	0.77717	-0.02573	0.77265	-0.03937
[truncated: 397,064+ more rows]

## Sheet: Fig. 5
Fig. 5b					Fig. 5c
[truncated: 4,002 more rows]

## Sheet: Supplementary Fig. 1
Supplementary Fig. 1c
[truncated: 698 more rows]
[truncated: 3,496 more columns]

## Sheet: Supplementary Fig. 2
Supplementary Fig. 2
[truncated: 8 more rows]

[truncated: 22 more sheets: Supplementary Fig. 3, Supplementary Fig. 7, Supplementary Fig. 9, Supplementary Fig. 10, Supplementary Fig. 13, Supplementary Fig. 14, Supplementary Fig. 15, Supplementary Fig. 17, Supplementary Fig. 19, Supplementary Fig. 20, Supplementary Fig. 21, Supplementary Fig. 23, Supplementary Fig. 24, Supplementary Fig. 25, Supplementary Fig. 26, Supplementary Fig. 27, Supplementary Fig. 28, Supplementary Fig. 29, Supplementary Fig. 30, Supplementary Fig. 31 …]
